# Supplementary material for: Genome-wide association analysis of left ventricular imaging-derived phenotypes identifies 72 risk loci and yields genetic insights into hypertrophic cardiomyopathy
Source: Nat Commun. 2023 Nov 30;14:7900. doi: 10.1038/s41467-023-43771-5 (PMC10689443; doi:10.1038/s41467-023-43771-5)
Supplement: Supplementary file 4 — Supplementary Data 1 [file 41467_2023_43771_MOESM4_ESM.xlsx]

## Sheet: Supplementary Data 1
Supplementary Data 1: Genomic loci identified for all LVRWT phenotypes
Period	Trait	SNP	Chr	Position (hg19)	NEA	EA	MAF	P	Beta	SE	Nearest gene
ES	IS	rs2177843*	10	75409877	C	T	0.15	6.6×10-9	0.06	0.01	SYNPO2L
ES	IS	rs7928419*	11	47392114	A	G	0.33	1.0×10-12	-0.05	0.01	SPI1
ES	IS	rs202032902	15	65583438	A	AT	0.04	1.4×10-8	0.12	0.02	PARP16
ES	IS	rs35630683	15	85349231	T	C	0.26	2.1×10-8	-0.04	0.01	ZNF592
ES	IS	rs497999*	18	32672836	A	G	0.31	1.4×10-10	-0.05	0.01	MAPRE2
ES	IS	rs9428227*	1	116309200	C	T	0.49	1.2×10-11	-0.05	0.01	CASQ2
ES	IS	rs6699618*	1	11881441	C	G	0.14	6.5×10-11	-0.06	0.01	CLCN6
ES	IS	1:230847562_TAAA_T	1	230847562	TAAA	T	0.42	4.9×10-8	0.04	0.01	CAPN9
ES	IS	rs79548216*	1	3241254	A	C	0.09	2.1×10-16	-0.1	0.01	PRDM16
ES	IS	rs607064*	20	10504993	A	G	0.38	3.0×10-9	-0.04	0.01	SLX4IP
ES	IS	rs12627651	21	44760603	G	A	0.3	1.7×10-8	0.04	0.01	LINC00322
ES	IS	rs2070458	22	24159307	T	A	0.19	4.1×10-8	0.05	0.01	SMARCB1
ES	IS	rs133885*	22	26159289	G	A	0.44	6.0×10-19	0.06	0.01	MYO18B
ES	IS	rs66761782*	6	36636080	T	C	0.21	6.1×10-11	0.05	0.01	CDKN1A
ES	IS	rs1461990*	8	108087628	G	C	0.49	4.3×10-9	-0.04	0.01	HMGB1P46
ES	IS	rs306950*	8	142015850	G	C	0.44	1.1×10-9	0.04	0.01	PTK2
ES	I	17:59003210_AT_A*	17	59003210	AT	A	0.19	8.1×10-10	0.06	0.01	BCAS3
ES	I	rs133885*	22	26159289	G	A	0.44	3.5×10-15	0.05	0.01	MYO18B
ES	IL	rs3803405*	15	85383640	G	A	0.26	1.6×10-20	-0.07	0.01	ALPK3
ES	IL	rs12966158	18	20017609	C	A	0.41	1.6×10-8	0.04	0.01	CTAGE1
ES	IL	rs2723065	2	65279414	A	G	0.39	4.2×10-8	-0.04	0.01	CEP68
ES	IL	rs62253183*	3	69907344	C	T	0.18	1.1×10-10	0.06	0.01	MITF
ES	IL	rs730506*	6	36645968	G	C	0.18	1.1×10-10	0.06	0.01	CDKN1A
ES	IL	rs72716972	8	125858521	G	A	0.33	4.6×10-8	0.04	0.01	MIR4662B
ES	IL	rs17155242	8	8966606	A	G	0.33	2.0×10-8	-0.04	0.01	ERI1
ES	AL	rs375034445*	10	121424815	A	AT	0.22	2.8×10-10	0.05	0.01	BAG3
ES	AL	rs117742247	12	89991313	C	T	0.14	1.3×10-8	-0.05	0.01	ATP2B1
ES	AL	rs35630683*	15	85349231	T	C	0.26	3.0×10-20	-0.07	0.01	ZNF592
ES	AL	rs138473600	1	11880755	C	T	0.14	3.0×10-8	-0.05	0.01	CLCN6
ES	AL	rs2723062*	2	65280220	G	A	0.36	8.3×10-10	-0.04	0.01	CEP68
ES	AL	rs62250980*	3	69844608	G	A	0.22	3.6×10-10	0.05	0.01	MITF
ES	AL	rs4868243	5	172643118	G	A	0.13	1.3×10-8	-0.05	0.01	RPL7AP33
ES	AL	rs730506*	6	36645968	G	C	0.18	5.0×10-13	0.06	0.01	CDKN1A
ES	AL	8:125858538_GA_G	8	125858538	GA	G	0.33	3.7×10-8	0.04	0.01	MIR4662B
ES	AL	rs58725593	8	21823173	G	C	0.14	4.2×10-8	0.06	0.01	XPO7
ES	A	rs56864281*	15	85357649	C	A	0.26	3.5×10-17	-0.07	0.01	ALPK3
ES	A	rs17367504	1	11862778	A	G	0.14	2.7×10-8	-0.05	0.01	MTHFR
ES	A	rs2723062*	2	65280220	G	A	0.36	1.1×10-9	-0.04	0.01	CEP68
ES	AS	15:85273647_AT_A*	15	85273647	AT	A	0.39	1.9×10-12	-0.05	0.01	SEC11A
ES	AS	rs476348*	18	32670021	C	T	0.31	6.2×10-16	-0.06	0.01	MAPRE2
ES	AS	rs5760054*	22	24161717	T	C	0.19	6.2×10-10	0.05	0.01	SMARCB1
ES	AS	rs447324*	4	177430644	A	G	0.3	4.7×10-10	-0.05	0.01	SPCS3
ES	AS	rs12509595	4	81182554	T	C	0.27	3.4×10-8	0.04	0.01	FGF5
ES	AS	rs1461990*	8	108087628	G	C	0.49	8.0×10-10	-0.04	0.01	HMGB1P46
ES	AS	rs306950*	8	142015850	G	C	0.44	2.7×10-9	0.04	0.01	PTK2
ED	IS	rs2696542*	17	44351533	A	G	0.24	3.4×10-11	0.06	0.01	ARL17B
ED	IS	rs55938136*	17	43798360	A	G	0.02	7.0×10-10	0.05	0.01	LINC02210-CRHR1
ED	IS	rs201962216*	17	45085829	A	AT	0.26	7.3×10-9	0.05	0.01	RPRML
ED	IS	rs7544315*	1	3262258	C	T	0.1	3.7×10-13	-0.09	0.01	PRDM16
ED	IS	rs7928419*	11	47392114	A	G	0.33	1.3×10-9	-0.04	0.01	SPI1
ED	I	rs1004243	22	31497879	C	T	0.43	2.6×10-8	0.04	0.01	SMTN
ED	I	rs34163229*	10	75406912	G	T	0.13	1.2×10-9	0.06	0.01	SYNPO2L
ED	I	rs9462210*	6	36628953	G	A	0.21	1.8×10-10	0.05	0.01	CDKN1A
ED	IL	rs55938136*	17	43798360	A	G	0.02	4.4×10-9	0.05	0.01	LINC02210-CRHR1
ED	IL	17:43975360_ATTACTGTATAAGCTGCTTATAT_A*	17	43975360	ATTACTGTATAAGCTGCTTATAT	A	0.24	3.1×10-10	0.05	0.01	MAPT
ED	IL	15:85263283_CTGAAG_C	15	85263283	CTGAAG	C	0.32	1.9×10-9	-0.04	0.01	SEC11A
ED	AL	rs9382445	6	54937974	T	C	0.36	3.9×10-8	0.04	0.01	HCRTR2
ED	AL	rs875686	15	99272519	T	A	0.29	3.7×10-8	-0.04	0.01	IGF1R
ED	AL	rs7302816*	12	89950320	A	C	0.18	9.7×10-10	-0.05	0.01	POC1B-GALNT4
ED	AL	rs17534709	15	85314397	G	C	0.26	3.7×10-8	-0.04	0.01	ZNF592
ED	A	rs11400348*	12	90016076	AT	A	0.19	9.0×10-9	-0.05	0.01	ATP2B1
ED	A	rs34677756*	17	44339003	G	T	0.26	7.1×10-9	0.05	0.01	ARL17B
ED	A	rs17534709*	15	85314397	G	C	0.26	1.9×10-10	-0.05	0.01	ZNF592
ED	AS	rs17608766	17	45013271	T	C	0.17	1.0×10-8	0.06	0.01	GOSR2
ED	AS	rs72801474	5	132444128	G	A	0.07	3.3×10-8	-0.07	0.01	HSPA4
ED	AS	rs4965430*	15	99268850	G	C	0.36	1.2×10-10	-0.05	0.01	IGF1R
ED	AS	rs497999*	18	32672836	A	G	0.31	2.0×10-13	-0.06	0.01	MAPRE2
ED	AS	rs17690703	17	43925297	C	T	0.28	1.9×10-8	0.04	0.01	MAPT-AS1
ED	AS	rs12743084*	1	155161168	G	C	0.45	9.5×10-9	-0.04	0.01	MUC1
ED	AS	rs7862598	9	117445467	A	T	0.05	4.2×10-8	-0.09	0.02	TEX48
ED	AS	rs7928419	11	47392114	A	G	0.33	1.2×10-8	-0.04	0.01	SPI1
ED	AS	rs12903256*	15	85308141	G	T	0.34	1.6×10-9	-0.04	0.01	ZNF592
The lead SNPs from the GWAS for the LVRWT phenotypes. Abbreviation: Chr, chromosome; SNP, the rsID of the variant, where available; for variants that are not in the dbSNP database, this column is left blank; EAF, effect allele frequency; Beta, effect size, represents the change in rank-transformed phenotype per effect allele; SE, standard error of effect size; P, P values are two sided based on t…
