# Supplementary material for: Genome-wide association analysis of left ventricular imaging-derived phenotypes identifies 72 risk loci and yields genetic insights into hypertrophic cardiomyopathy
Source: Nat Commun. 2023 Nov 30;14:7900. doi: 10.1038/s41467-023-43771-5 (PMC10689443; doi:10.1038/s41467-023-43771-5)
Supplement: Supplementary file 5 — Supplementary Data 2 [file 41467_2023_43771_MOESM5_ESM.xlsx]

## Sheet: Supplementary Data 2
Supplementary Data 2: Data sources for genetic correlation and mendelian randomization analyses
Phenotype	Genetic correlation								Mendelian randomization
	File name	URL	Downlond	Sample size	PMID	Consortium/first author	Year	Ethnicity	GWAS ID	Year	Sample size	Number of SNPs
Heart_failure	HF_HRC_GWAS_UKBB_EUR.txt.gz	http://www.broadcvdi.org/home/portalHome	wget https://personal.broadinstitute.org/ryank/2018.HRC.GWAS.UKBB.zip	394156	31919418	Aragam KG	2018	European	ebi-a-GCST009541	2020	977323	7773021
Atrial fibrillation	AF_HRC_GWAS_ALLv11.zip	http://www.broadcvdi.org/home/portalHome	https://personal.broadinstitute.org/ryank/AF_HRC_GWAS_ALLv11.zip	588190	29892015	C. Roselli	2018	Mixed	ebi-a-GCST006414	2018	1030836	33519037
Ischemic stroke	MEGASTROKE.2.AIS.EUR.out	https://www.megastroke.org/index.html	https://www.megastroke.org/download.php	440328	29531354	Megastroke	2018	European	ebi-a-GCST006908	2018	440328	8296492
Hypertension	ZhuZ_30940143_ukbb.bolt_460K_selfRepWhite.doctor_highbloodpressure.assoc.gz	https://cvd.hugeamp.org/dinspector.html?dataset=Zhu2019_COPD_CVD_eu	wget http://ftp.ebi.ac.uk/pub/databases/gwas/summary_statistics/GCST007001-GCST008000/GCST007610/ZhuZ_30940143_ukbb.bolt_460K_selfRepWhite.doctor_highbloodpressure.assoc.gz	458554	30940143	Zhu Z	2019	European	ukb-b-12493	2018	463010	463010
Chronic ischaemic heart disease	I25.gwas.imputed_v3.both_sexes.tsv.bgz	http://www.nealelab.is/uk-biobank	wget https://broad-ukb-sumstats-us-east-1.s3.amazonaws.com/round2/additive-tsvs/I25.gwas.imputed_v3.both_sexes.tsv.bgz -O I25.gwas.imputed_v3.both_sexes.tsv.bgz			Neale lab	2018	European	ukb-a-534	2017	337199	10894596
Angina pectoris	I20.gwas.imputed_v3.both_sexes.tsv.bgz	http://www.nealelab.is/uk-biobank	wget https://broad-ukb-sumstats-us-east-1.s3.amazonaws.com/round2/additive-tsvs/I20.gwas.imputed_v3.both_sexes.tsv.bgz -O I20.gwas.imputed_v3.both_sexes.tsv.bgz	361194		Neale lab	2018	European	ukb-a-532	2017	337199	10894596
Myocardial infarction	I9_MI.gwas.imputed_v3.both_sexes.tsv.bgz	http://www.nealelab.is/uk-biobank	wget https://broad-ukb-sumstats-us-east-1.s3.amazonaws.com/round2/additive-tsvs/I9_MI.gwas.imputed_v3.both_sexes.tsv.bgz -O I9_MI.gwas.imputed_v3.both_sexes.tsv.bgz	361194		Neale lab	2018	European	ukb-d-I9_MI	2018	361194	12640541
Cardiomyopathy	I42.gwas.imputed_v3.both_sexes.tsv.bgz	http://www.nealelab.is/uk-biobank	wget https://broad-ukb-sumstats-us-east-1.s3.amazonaws.com/round2/additive-tsvs/I42.gwas.imputed_v3.both_sexes.tsv.bgz -O I42.gwas.imputed_v3.both_sexes.tsv.bgz	361194		Neale lab	2018	European	finn-b-I9_CARDMYO	2021	159811	16380196
Hypertrophic cardiomyopathy	Given the unavailability of GWAS summary data for hypertrophic cardiomyopathy, pulmonary arterial hypertension, and dilated cardiomyopathies, we performed GWAS analyses utilizing approximately 8.5 million well-imputed variants, each with a MAF ≥ 1%, and an INFO score exceeding 0.3, using data from the UKB. Each GWAS analysis was adjusted for covariates including age, sex, BMI, smoking status, alc…			552+2208			2020	European	finn-b-I9_HYPERTROCARDMYOP	2021	218792	16380466
Pulmonary arterial hypertension				2047+8301			2020	European	local gwas	2022	10348	8487968
Dilated cardiomyopathies				1303+5281			2020	European	local gwas	2022	6645	8487968
Systolic blood pressure	4080_irnt.gwas.imputed_v3.both_sexes.tsv.bgz	http://www.nealelab.is/uk-biobank	wget https://broad-ukb-sumstats-us-east-1.s3.amazonaws.com/round2/additive-tsvs/4080_irnt.gwas.imputed_v3.both_sexes.tsv.bgz -O 4080_irnt.gwas.imputed_v3.both_sexes.tsv.bgz	340159		Neale lab	2018	European	-	-	-	-
Diastolic blood pressure	4079_irnt.gwas.imputed_v3.both_sexes.tsv.bgz	http://www.nealelab.is/uk-biobank	wget https://broad-ukb-sumstats-us-east-1.s3.amazonaws.com/round2/additive-tsvs/4079_irnt.gwas.imputed_v3.both_sexes.tsv.bgz -O 4079_irnt.gwas.imputed_v3.both_sexes.tsv.bgz	340162		Neale lab	2018	European	-	-	-	-
Heart rate	rest_Heart_rate.txt	http://www.nealelab.is/uk-biobank	wget https://broad-ukb-sumstats-us-east-1.s3.amazonaws.com/round2/additive-tsvs/5983_irnt.gwas.imputed_v3.both_sexes.tsv.bgz -O 5983_irnt.gwas.imputed_v3.both_sexes.tsv.bgz	53777		Neale lab	2018	European	-	-	-	-
Left ventricular end-diastolic volume	MRI_lvedv_filtered.zip	https://www.ncbi.nlm.nih.gov/pubmed/32382064	https://personal.broadinstitute.org/ryank/MRI_lvedv_filtered.zip	36000	32382064	James P Pirruccello	2020	European	-	-	-	-
Left ventricular end-diastolic volume (BSA-indexed)	MRI_lvedvi_filtered.zip	https://www.ncbi.nlm.nih.gov/pubmed/32382064	https://personal.broadinstitute.org/ryank/MRI_lvedvi_filtered.zip	36000	32382064	James P Pirruccello	2020	European	-	-	-	-
Left ventricular ejection fraction	MRI_lvef_filtered.zip	https://www.ncbi.nlm.nih.gov/pubmed/32382064	https://personal.broadinstitute.org/ryank/MRI_lvef_filtered.zip	36000	32382064	James P Pirruccello	2020	European	-	-	-	-
Left ventricular end-systolic volume	MRI_lvesv_filtered.zip	https://www.ncbi.nlm.nih.gov/pubmed/32382064	https://personal.broadinstitute.org/ryank/MRI_lvesv_filtered.zip	36000	32382064	James P Pirruccello	2020	European	-	-	-	-
Left ventricular end-systolic volume (BSA-indexed)	MRI_lvesvi_filtered.zip	https://www.ncbi.nlm.nih.gov/pubmed/32382064	https://personal.broadinstitute.org/ryank/MRI_lvesvi_filtered.zip	36000	32382064	James P Pirruccello	2020	European	-	-	-	-
Stroke volume	MRI_sv_filtered.zip	https://www.ncbi.nlm.nih.gov/pubmed/32382064	https://personal.broadinstitute.org/ryank/MRI_sv_filtered.zip	36000	32382064	James P Pirruccello	2020	European	-	-	-	-
Stroke volume (BSA-indexed)	MRI_svi_filtered.zip	https://www.ncbi.nlm.nih.gov/pubmed/32382064	https://personal.broadinstitute.org/ryank/MRI_svi_filtered.zip	36000	32382064	James P Pirruccello	2020	European	-	-	-	-
