# Supplementary material for: Genome-wide association analysis of left ventricular imaging-derived phenotypes identifies 72 risk loci and yields genetic insights into hypertrophic cardiomyopathy
Source: Nat Commun. 2023 Nov 30;14:7900. doi: 10.1038/s41467-023-43771-5 (PMC10689443; doi:10.1038/s41467-023-43771-5)
Supplement: Supplementary file 6 — Supplementary Data 3 [file 41467_2023_43771_MOESM6_ESM.xlsx]

## Sheet: Supplementary Data 3
Supplementary Data 3: eQTL significant gene
Period	Trait	ENSG	Symbol	Chr	Start	End	Strand	Type	EntrezID	HUGO	pLI	ncRVIS	posMapSNPs	posMapMaxCADD	eqtlMapSNPs	eqtlMapminP	eqtlMapminQ	eqtlMapts	eqtlDirection	ciMap	ciMapts	minGwasP	IndSigSNPs
ES	AS	ENSG00000150630	VEGFC	4	177604689	177713881	-1	protein_coding	7424	VEGFC	0.115231		0	0	18	2.92156e-06	0.008172	GTEx/v8/Heart_Atrial_Appendage	-	Yes	Left_Ventricle	4.7e-10	rs447324
ES	AS	ENSG00000259511	UBE2Q2L	15	84841242	84850986	1	protein_coding	100505679	UBE2Q2L			17	8.438	501	3.98221e-23	2.35066e-22	GTEx/v8/Heart_Atrial_Appendage:GTEx/v8/Heart_Left_Ventricle	+	No		9.6e-12	15:85273647_AT_A
ES	AS	ENSG00000184206	GOLGA6L4	15	84904525	84914120	1	protein_coding	643707	GOLGA6L4	0.389325		15	8.651	34	1.32292e-21	3.889e-21	GTEx/v8/Heart_Atrial_Appendage:GTEx/v8/Heart_Left_Ventricle	+	Yes	Promoter_anchored_loops	1.3e-07	15:85273647_AT_A
ES	AS	ENSG00000177082	WDR73	15	85185999	85197574	-1	protein_coding	84942	WDR73	7.90218e-06	-0.417346	42	13.78	367	1.62178e-10	1.52045e-06	GTEx/v8/Heart_Atrial_Appendage:GTEx/v8/Heart_Left_Ventricle	+	Yes	Left_Ventricle	9.6e-12	15:85273647_AT_A
ES	AS	ENSG00000197696	NMB	15	85198360	85201794	-1	protein_coding	4828	NMB	0.156904		30	13.99	106	1.01404e-07	0.000455163	GTEx/v8/Heart_Left_Ventricle	+	Yes	Promoter_anchored_loops:Left_Ventricle	9.6e-12	15:85273647_AT_A
ES	AS	ENSG00000166716	ZNF592	15	85291866	85349659	1	protein_coding	9640	ZNF592	0.949423	-0.880796	81	15.65	31	5.51324e-06	2.47539e-05	GTEx/v8/Heart_Atrial_Appendage:GTEx/v8/Heart_Left_Ventricle	+	Yes	Promoter_anchored_loops	9.6e-12	15:85273647_AT_A
ES	AS	ENSG00000136383	ALPK3	15	85359911	85416713	1	protein_coding	57538	ALPK3	3.54007e-09	1.05641	75	24.2	438	1.00035e-09	7.31717e-06	GTEx/v8/Heart_Atrial_Appendage:GTEx/v8/Heart_Left_Ventricle	-	Yes	Promoter_anchored_loops:Left_Ventricle	1.9e-12	15:85273647_AT_A
ES	AS	ENSG00000166974	MAPRE2	18	32556892	32723434	1	protein_coding	10982	MAPRE2	0.969645	1.01811	77	22.4	75	1.29423e-11	1.45751e-07	GTEx/v8/Heart_Atrial_Appendage:GTEx/v8/Heart_Left_Ventricle	+	Yes	Left_Ventricle	6.2e-16	rs476348
ES	AS	ENSG00000172466	ZNF24	18	32912176	32925446	-1	protein_coding	7572	ZNF24	0.995635	-0.519095	15	15.07	64	6.77383e-07	0.001772	GTEx/v8/Heart_Atrial_Appendage	+	Yes	Promoter_anchored_loops:Left_Ventricle	1.3e-13	rs476348
ES	AS	ENSG00000186496	ZNF396	18	32946661	32957301	-1	protein_coding	252884	ZNF396	4.72223e-07	0.0830024	21	OP	116	1.61812e-09	8.17852e-06	GTEx/v8/Heart_Atrial_Appendage:GTEx/v8/Heart_Left_Ventricle	-	Yes	Left_Ventricle	1.3e-13	rs476348
ES	AS	ENSG00000141428	C18orf21	18	33552046	33559241	1	protein_coding	83608	C18orf21	0.00277152	-0.262784	0	0	1	9.23536e-05	8.77928e-06	GTEx/v8/Heart_Left_Ventricle	+	Yes	Promoter_anchored_loops:Left_Ventricle	0.00069	rs476348
ES	AS	ENSG00000189269	C22orf43	22	23950639	23974508	-1	protein_coding	51233	C22orf43	4.72106e-07	0.317557	0	0	6	7.16997e-10	1.72997e-28	GTEx/v8/Heart_Atrial_Appendage:GTEx/v8/Heart_Left_Ventricle	-	No		3.6e-05	rs5760054
ES	AS	ENSG00000128218	VPREB3	22	24094930	24096655	-1	protein_coding	29802	VPREB3	0.0161486	0.397015	24	9.047	170	1.6786e-16	7.4879e-12	GTEx/v8/Heart_Atrial_Appendage:GTEx/v8/Heart_Left_Ventricle	+	No		6.2e-10	rs5760054
ES	AS	ENSG00000099953	MMP11	22	24110413	24126503	1	protein_coding	4320	MMP11	6.59355e-05	-0.162393	43	19.16	203	2.48568e-24	5.78951e-19	GTEx/v8/Heart_Atrial_Appendage:GTEx/v8/Heart_Left_Ventricle	-	No		6.2e-10	rs5760054
ES	AS	ENSG00000099956	SMARCB1	22	24129150	24176703	1	protein_coding	6598	SMARCB1	0.996808		262	19.16	198	4.44208e-28	1.9141e-22	GTEx/v8/Heart_Atrial_Appendage:GTEx/v8/Heart_Left_Ventricle	-	Yes	Promoter_anchored_loops	6.2e-10	rs5760054
ES	AL	ENSG00000177674	AGTRAP	1	11796141	11814859	1	protein_coding	57085	AGTRAP	0.0416634	0.454511	0	0	4	3.08992e-05	0.0013888	GTEx/v8/Heart_Left_Ventricle	-	No		0.0016	rs138473600
ES	AL	ENSG00000011021	CLCN6	1	11866207	11903201	1	protein_coding	1185	CLCN6	0.163974	0.647288	228	22.5	113	3.03143e-09	2.65077e-05	GTEx/v8/Heart_Atrial_Appendage:GTEx/v8/Heart_Left_Ventricle	-	Yes	Promoter_anchored_loops	3e-08	rs138473600
ES	AL	ENSG00000175206	NPPA	1	11905766	11908402	-1	protein_coding	4878	NPPA	0.0169316	0.456297	38	17.13	112	9.05603e-07	0.00325515	GTEx/v8/Heart_Atrial_Appendage	-	No		3e-08	rs138473600
ES	AL	ENSG00000120937	NPPB	1	11917521	11918988	-1	protein_coding	4879	NPPB	0.00038006	-0.500225	26	5.739	2	7.96099e-06	0.0194962	GTEx/v8/Heart_Atrial_Appendage	-	No		0.0002	rs138473600
ES	AL	ENSG00000011523	CEP68	2	65283500	65314138	1	protein_coding	23177	CEP68	0.371623	0.129389	99	21.2	250	1.76426e-59	2.78823e-50	GTEx/v8/Heart_Atrial_Appendage:GTEx/v8/Heart_Left_Ventricle	+	Yes	Left_Ventricle	8.3e-10	rs2723062
ES	AL	ENSG00000138071	ACTR2	2	65454887	65498387	1	protein_coding	10097	ACTR2	0.997097	1.10749	0	0	1	5.65837e-05	0.000214633	GTEx/v8/Heart_Atrial_Appendage	-	Yes	Left_Ventricle	8.3e-10	rs2723062
ES	AL	ENSG00000114541	FRMD4B	3	69219141	69591734	-1	protein_coding	23150	FRMD4B	0.807014	-0.17787	0	0	2	5.36987e-05	1.25721e-17	GTEx/v8/Heart_Atrial_Appendage	-	No		0.00036	rs62250980
ES	AL	ENSG00000113734	BNIP1	5	172571445	172591390	1	protein_coding	662	BNIP1	0.00143693	-0.218655	57	15.23	57	1.74037e-06	7.41855e-07	GTEx/v8/Heart_Atrial_Appendage	-	Yes	Promoter_anchored_loops:Left_Ventricle	1.3e-08	rs4868243
ES	AL	ENSG00000183072	NKX2-5	5	172659112	172662360	-1	protein_coding	1482	NKX2-5	0.858648	-0.20816	16	18.15	2	2.7084e-05	0.00482293	GTEx/v8/Heart_Atrial_Appendage	+	Yes	Left_Ventricle	9.2e-08	rs4868243
ES	AL	ENSG00000158856	DMTN	8	21906506	21940038	1	protein_coding	2039	DMTN	0.961763	1.17661	10	17.7	19	7.81052e-10	6.46771e-26	GTEx/v8/Heart_Atrial_Appendage:GTEx/v8/Heart_Left_Ventricle	+	Yes	Promoter_anchored_loops	1.3e-05	rs58725593
ES	AL	ENSG00000147439	BIN3	8	22477931	22526661	-1	protein_coding	55909	BIN3	5.99066e-06	0.0915465	0	0	2	2.89764e-05	0.000233605	GTEx/v8/Heart_Left_Ventricle	-	No		0.018	rs58725593
ES	AL	ENSG00000170873	MTSS1	8	125563031	125740730	-1	protein_coding	9788	MTSS1	0.999824	-0.920893	0	0	105	4.68018e-39	4.54682e-32	GTEx/v8/Heart_Atrial_Appendage:GTEx/v8/Heart_Left_Ventricle	-	Yes	Left_Ventricle	4.9e-08	8:125858538_GA_G
ES	AL	ENSG00000104549	SQLE	8	126010739	126034525	1	protein_coding	6713	SQLE	0.912971	1.17169	0	0	9	3.91868e-06	0.00759707	GTEx/v8/Heart_Left_Ventricle	-	Yes	Left_Ventricle	6.7e-08	8:125858538_GA_G
ES	AL	ENSG00000139323	POC1B	12	89813495	89919801	-1	protein_coding	282809	POC1B	5.89428e-05	-1.05252	86	11.8	82	9.43062e-11	3.19114e-08	GTEx/v8/Heart_Atrial_Appendage:GTEx/v8/Heart_Left_Ventricle	+	Yes	Promoter_anchored_loops:Left_Ventricle	3.4e-05	rs117742247
ES	AL	ENSG00000257594	GALNT4	12	89913185	89920039	-1	protein_coding	8693	GALNT4	0.11293	0.0625349	29	11.8	2	0.000111344	9.54822e-12	GTEx/v8/Heart_Left_Ventricle	+	Yes	Promoter_anchored_loops:Left_Ventricle	6.9e-05	rs117742247
ES	AL	ENSG00000156218	ADAMTSL3	15	84322838	84708594	1	protein_coding	57188	ADAMTSL3	9.55133e-09	-1.01962	189	21.6	1	3.45606e-06	0.000525727	GTEx/v8/Heart_Atrial_Appendage	-	Yes	Left_Ventricle	1.3e-15	rs35630683
ES	AL	ENSG00000259511	UBE2Q2L	15	84841242	84850986	1	protein_coding	100505679	UBE2Q2L			17	8.438	527	6.28105e-29	2.35066e-22	GTEx/v8/Heart_Atrial_Appendage:GTEx/v8/Heart_Left_Ventricle	+	No		3e-20	rs35630683
ES	AL	ENSG00000184206	GOLGA6L4	15	84904525	84914120	1	protein_coding	643707	GOLGA6L4	0.389325		22	8.651	28	6.57087e-15	3.889e-21	GTEx/v8/Heart_Atrial_Appendage:GTEx/v8/Heart_Left_Ventricle	-	Yes	Promoter_anchored_loops	6.1e-17	rs35630683
ES	AL	ENSG00000177082	WDR73	15	85185999	85197574	-1	protein_coding	84942	WDR73	7.90218e-06	-0.417346	39	13.78	371	1.62178e-10	1.52045e-06	GTEx/v8/Heart_Atrial_Appendage:GTEx/v8/Heart_Left_Ventricle	+	Yes	Left_Ventricle	3e-20	rs35630683
ES	AL	ENSG00000197696	NMB	15	85198360	85201794	-1	protein_coding	4828	NMB	0.156904		30	13.99	107	1.01404e-07	0.000455163	GTEx/v8/Heart_Left_Ventricle	+	Yes	Promoter_anchored_loops:Left_Ventricle	3e-20	rs35630683
ES	AL	ENSG00000166716	ZNF592	15	85291866	85349659	1	protein_coding	9640	ZNF592	0.949423	-0.880796	82	21.5	30	5.51324e-06	2.47539e-05	GTEx/v8/Heart_Atrial_Appendage:GTEx/v8/Heart_Left_Ventricle	+	Yes	Promoter_anchored_loops	3e-20	rs35630683
ES	AL	ENSG00000136383	ALPK3	15	85359911	85416713	1	protein_coding	57538	ALPK3	3.54007e-09	1.05641	76	24.2	444	1.00035e-09	7.31717e-06	GTEx/v8/Heart_Atrial_Appendage:GTEx/v8/Heart_Left_Ventricle	-	Yes	Promoter_anchored_loops:Left_Ventricle	3e-20	rs35630683
ES	IL	ENSG00000011523	CEP68	2	65283500	65314138	1	protein_coding	23177	CEP68	0.371623	0.129389	99	21.2	242	1.76426e-59	2.78823e-50	GTEx/v8/Heart_Atrial_Appendage:GTEx/v8/Heart_Left_Ventricle	+	Yes	Left_Ventricle	4.2e-08	rs2723065
ES	IL	ENSG00000138071	ACTR2	2	65454887	65498387	1	protein_coding	10097	ACTR2	0.997097	1.10749	0	0	1	5.65837e-05	0.000214633	GTEx/v8/Heart_Atrial_Appendage	-	Yes	Left_Ventricle	6.2e-08	rs2723065
ES	IL	ENSG00000114541	FRMD4B	3	69219141	69591734	-1	protein_coding	23150	FRMD4B	0.807014	-0.17787	0	0	2	5.36987e-05	1.25721e-17	GTEx/v8/Heart_Atrial_Appendage	-	No		0.0022	rs62253183
ES	IL	ENSG00000253958	CLDN23	8	8559448	8561616	1	protein_coding	137075	CLDN23	2.46842e-05	1.93902	1	0.663	166	1.7651e-07	1.33858e-05	GTEx/v8/Heart_Atrial_Appendage:GTEx/v8/Heart_Left_Ventricle	+	Yes	Promoter_anchored_loops:Left_Ventricle	3.3e-08	rs17155242
ES	IL	ENSG00000147324	MFHAS1	8	8640864	8751155	-1	protein_coding	9258	MFHAS1	2.2282e-05	0.955184	108	16.03	493	6.36794e-18	2.21586e-22	GTEx/v8/Heart_Atrial_Appendage:GTEx/v8/Heart_Left_Ventricle	+	Yes	Promoter_anchored_loops:Left_Ventricle	3.3e-08	rs17155242
ES	IL	ENSG00000170873	MTSS1	8	125563031	125740730	-1	protein_coding	9788	MTSS1	0.999824	-0.920893	0	0	97	4.68018e-39	4.54682e-32	GTEx/v8/Heart_Atrial_Appendage:GTEx/v8/Heart_Left_Ventricle	-	Yes	Left_Ventricle	4.6e-08	rs72716972
ES	IL	ENSG00000104549	SQLE	8	126010739	126034525	1	protein_coding	6713	SQLE	0.912971	1.17169	0	0	9	3.91868e-06	0.00759707	GTEx/v8/Heart_Left_Ventricle	-	Yes	Left_Ventricle	9.5e-08	rs72716972
ES	IL	ENSG00000259511	UBE2Q2L	15	84841242	84850986	1	protein_coding	100505679	UBE2Q2L			17	8.438	520	6.28105e-29	2.35066e-22	GTEx/v8/Heart_Atrial_Appendage:GTEx/v8/Heart_Left_Ventricle	+	No		1.6e-20	rs3803405
ES	IL	ENSG00000184206	GOLGA6L4	15	84904525	84914120	1	protein_coding	643707	GOLGA6L4	0.389325		29	8.651	38	6.57087e-15	3.889e-21	GTEx/v8/Heart_Atrial_Appendage:GTEx/v8/Heart_Left_Ventricle	-	Yes	Promoter_anchored_loops	9e-15	rs3803405
ES	IL	ENSG00000177082	WDR73	15	85185999	85197574	-1	protein_coding	84942	WDR73	7.90218e-06	-0.417346	39	13.78	371	1.62178e-10	1.52045e-06	GTEx/v8/Heart_Atrial_Appendage:GTEx/v8/Heart_Left_Ventricle	+	Yes	Left_Ventricle	1.6e-20	rs3803405
ES	IL	ENSG00000197696	NMB	15	85198360	85201794	-1	protein_coding	4828	NMB	0.156904		30	13.99	107	1.01404e-07	0.000455163	GTEx/v8/Heart_Left_Ventricle	+	Yes	Promoter_anchored_loops:Left_Ventricle	1.6e-20	rs3803405
ES	IL	ENSG00000166716	ZNF592	15	85291866	85349659	1	protein_coding	9640	ZNF592	0.949423	-0.880796	82	21.5	25	9.1853e-06	2.47539e-05	GTEx/v8/Heart_Atrial_Appendage:GTEx/v8/Heart_Left_Ventricle	-	Yes	Promoter_anchored_loops	4e-20	rs3803405
ES	IL	ENSG00000136383	ALPK3	15	85359911	85416713	1	protein_coding	57538	ALPK3	3.54007e-09	1.05641	72	24.2	440	1.00035e-09	7.31717e-06	GTEx/v8/Heart_Atrial_Appendage:GTEx/v8/Heart_Left_Ventricle	-	Yes	Promoter_anchored_loops:Left_Ventricle	1.6e-20	rs3803405
ES	IS	ENSG00000177674	AGTRAP	1	11796141	11814859	1	protein_coding	57085	AGTRAP	0.0416634	0.454511	0	0	4	3.08992e-05	0.0013888	GTEx/v8/Heart_Left_Ventricle	-	No		0.0024	rs6699618
ES	IS	ENSG00000011021	CLCN6	1	11866207	11903201	1	protein_coding	1185	CLCN6	0.163974	0.647288	229	22.5	113	3.03143e-09	2.65077e-05	GTEx/v8/Heart_Atrial_Appendage:GTEx/v8/Heart_Left_Ventricle	-	Yes	Promoter_anchored_loops	6.5e-11	rs6699618
ES	IS	ENSG00000175206	NPPA	1	11905766	11908402	-1	protein_coding	4878	NPPA	0.0169316	0.456297	39	17.13	111	9.05603e-07	0.00325515	GTEx/v8/Heart_Atrial_Appendage	-	No		6.5e-11	rs6699618
ES	IS	ENSG00000120937	NPPB	1	11917521	11918988	-1	protein_coding	4879	NPPB	0.00038006	-0.500225	25	5.739	2	7.96099e-06	0.0194962	GTEx/v8/Heart_Atrial_Appendage	-	No		0.00028	rs6699618
ES	IS	ENSG00000118729	CASQ2	1	116242628	116311402	-1	protein_coding	845	CASQ2	1.06548e-06	1.10163	196	15.86	112	1.20694e-09	1.03472e-05	GTEx/v8/Heart_Atrial_Appendage:GTEx/v8/Heart_Left_Ventricle	+	Yes	Left_Ventricle	1.2e-11	rs9428227
ES	IS	ENSG00000135744	AGT	1	230838269	230850043	-1	protein_coding	183	AGT	1.57429e-09	0.449094	65	9.151	2	3.11335e-06	0.00886333	GTEx/v8/Heart_Atrial_Appendage	-	Yes	Promoter_anchored_loops	4.9e-08	1:230847562_TAAA_T
ES	IS	ENSG00000135773	CAPN9	1	230883130	230937749	1	protein_coding	10753	CAPN9	1.73328e-11	0.297636	28	20	9	1.98445e-06	2.03099e-20	GTEx/v8/Heart_Atrial_Appendage	-	No		3.2e-05	1:230847562_TAAA_T
ES	IS	ENSG00000119280	C1orf198	1	230972865	231005335	-1	protein_coding	84886	C1orf198	0.0273753	0.0384408	0	0	4	7.3901e-06	1.67936e-06	GTEx/v8/Heart_Atrial_Appendage	-	Yes	Left_Ventricle	3.2e-05	1:230847562_TAAA_T
ES	IS	ENSG00000166321	NUDT13	10	74870217	74891586	1	protein_coding	25961	NUDT13	5.72854e-07	-0.335638	104	27.2	894	2.10005e-31	1.95826e-25	GTEx/v8/Heart_Atrial_Appendage:GTEx/v8/Heart_Left_Ventricle	-	Yes	Promoter_anchored_loops	1.4e-07	rs2177843
ES	IS	ENSG00000122882	ECD	10	74889913	74928813	-1	protein_coding	11319	ECD	1.14934e-09	-0.464871	162	27.2	308	2.67243e-05	0.0203194	GTEx/v8/Heart_Atrial_Appendage:GTEx/v8/Heart_Left_Ventricle	-	No		1.2e-06	rs2177843
ES	IS	ENSG00000213551	DNAJC9	10	74943120	75008620	-1	protein_coding	23234	DNAJC9	0.547006	-0.144862	199	21.2	741	4.21778e-12	3.11167e-08	GTEx/v8/Heart_Atrial_Appendage:GTEx/v8/Heart_Left_Ventricle	-	Yes	Promoter_anchored_loops:Left_Ventricle	6.6e-09	rs2177843
ES	IS	ENSG00000182180	MRPS16	10	75006510	75012451	-1	protein_coding	51021	MRPS16	0.0827659	-0.462252	68	21.2	395	2.56166e-09	9.76441e-06	GTEx/v8/Heart_Atrial_Appendage:GTEx/v8/Heart_Left_Ventricle	+	Yes	Left_Ventricle	1.8e-07	rs2177843
ES	IS	ENSG00000156042	TTC18	10	75013517	75118617	-1	protein_coding	118491	TTC18	1.75161e-05	0.187713	338	21.7	894	2.34094e-16	4.7544e-12	GTEx/v8/Heart_Atrial_Appendage:GTEx/v8/Heart_Left_Ventricle	-	Yes	Promoter_anchored_loops	8e-08	rs2177843
ES	IS	ENSG00000177791	MYOZ1	10	75391412	75401515	-1	protein_coding	58529	MYOZ1	0.0045921	-0.567733	32	25.5	1103	4.5217e-51	1.63185e-42	GTEx/v8/Heart_Atrial_Appendage	+	Yes	Promoter_anchored_loops	6.6e-09	rs2177843
ES	IS	ENSG00000166317	SYNPO2L	10	75404639	75423561	-1	protein_coding	79933	SYNPO2L	0.0267398	-0.967048	46	26.4	165	1.60009e-08	4.08181e-05	GTEx/v8/Heart_Atrial_Appendage	-	Yes	Promoter_anchored_loops	6.6e-09	rs2177843
ES	IS	ENSG00000172650	AGAP5	10	75434033	75457639	-1	protein_coding	729092	AGAP5		0.00133361	23	9.708	159	1.16118e-13	1.07361e-09	GTEx/v8/Heart_Atrial_Appendage	+	Yes	Promoter_anchored_loops	6.6e-09	rs2177843
ES	IS	ENSG00000176986	SEC24C	10	75504120	75531919	1	protein_coding	9632	SEC24C	0.999992	-0.699069	49	17.7	49	5.88306e-05	0.0345613	GTEx/v8/Heart_Atrial_Appendage	+	Yes	Promoter_anchored_loops	1.3e-08	rs2177843
ES	IS	ENSG00000196968	FUT11	10	75532049	75540009	1	protein_coding	170384	FUT11	1.25547e-05	-0.448155	29	17.7	175	1.7835e-16	4.99064e-12	GTEx/v8/Heart_Atrial_Appendage:GTEx/v8/Heart_Left_Ventricle	-	Yes	Promoter_anchored_loops	6.6e-09	rs2177843
ES	IS	ENSG00000122861	PLAU	10	75668935	75677255	1	protein_coding	5328	PLAU	0.00055027	-0.421669	13	16.06	93	2.11938e-08	2.05174e-05	GTEx/v8/Heart_Atrial_Appendage:GTEx/v8/Heart_Left_Ventricle	+	Yes	Promoter_anchored_loops	1.2e-07	rs2177843
ES	IS	ENSG00000222047	C10orf55	10	75669727	75682535	-1	protein_coding	414236	C10orf55	0.00506564	0.123162	16	16.06	54	6.07311e-06	0.00633712	GTEx/v8/Heart_Left_Ventricle	+	Yes	Promoter_anchored_loops	1.9e-06	rs2177843
ES	IS	ENSG00000134575	ACP2	11	47260853	47270457	-1	protein_coding	53	ACP2	0.000525977	-0.370782	8	23	56	1.84492e-10	1.10187e-06	GTEx/v8/Heart_Atrial_Appendage:GTEx/v8/Heart_Left_Ventricle	-	Yes	Promoter_anchored_loops	6.8e-12	rs7928419
ES	IS	ENSG00000110514	MADD	11	47290712	47351582	1	protein_coding	8567	MADD	0.000901823	-0.37505	50	18.95	269	4.76846e-19	4.89381e-15	GTEx/v8/Heart_Atrial_Appendage:GTEx/v8/Heart_Left_Ventricle	-	Yes	Left_Ventricle	1e-12	rs7928419
ES	IS	ENSG00000165915	SLC39A13	11	47428683	47438047	1	protein_coding	91252	SLC39A13	0.011852	-0.332419	50	21.7	37	9.18908e-08	0.000210318	GTEx/v8/Heart_Atrial_Appendage	-	Yes	Promoter_anchored_loops	1e-12	rs7928419
ES	IS	ENSG00000165917	RAPSN	11	47459308	47470730	-1	protein_coding	5913	RAPSN	0.0326445	0.0487816	51	22	1	7.98779e-05	0.000204234	GTEx/v8/Heart_Left_Ventricle	+	No		1.3e-11	rs7928419
ES	IS	ENSG00000213619	NDUFS3	11	47586888	47606114	1	protein_coding	4722	NDUFS3	0.047137	-0.0123446	10	14.52	2	8.68775e-05	0.0433113	GTEx/v8/Heart_Atrial_Appendage	+	Yes	Promoter_anchored_loops	1e-09	rs7928419
ES	IS	ENSG00000172247	C1QTNF4	11	47611216	47616211	-1	protein_coding	114900	C1QTNF4	0.679081		11	14.52	518	3.37218e-18	3.14579e-13	GTEx/v8/Heart_Atrial_Appendage:GTEx/v8/Heart_Left_Ventricle	+	No		1e-12	rs7928419
ES	IS	ENSG00000109919	MTCH2	11	47638867	47664175	-1	protein_coding	23788	MTCH2	0.166788	0.0369336	27	25	5	3.09041e-05	0.0206998	GTEx/v8/Heart_Atrial_Appendage	-	Yes	Promoter_anchored_loops	7.3e-10	rs7928419
ES	IS	ENSG00000149177	PTPRJ	11	48002113	48189670	1	protein_coding	5795	PTPRJ	2.38654e-05		48	15.35	15	5.38166e-05	0.000523737	GTEx/v8/Heart_Atrial_Appendage:GTEx/v8/Heart_Left_Ventricle	-	Yes	Promoter_anchored_loops	1.3e-06	rs7928419
ES	IS	ENSG00000086205	FOLH1	11	49168187	49230222	-1	protein_coding	2346	FOLH1	0.253397	-0.0941583	0	0	37	5.42254e-06	2.72178e-10	GTEx/v8/Heart_Atrial_Appendage:GTEx/v8/Heart_Left_Ventricle	+	Yes	Promoter_anchored_loops:Left_Ventricle	6.4e-06	rs7928419
ES	IS	ENSG00000259511	UBE2Q2L	15	84841242	84850986	1	protein_coding	100505679	UBE2Q2L			17	8.438	521	6.28105e-29	2.35066e-22	GTEx/v8/Heart_Atrial_Appendage:GTEx/v8/Heart_Left_Ventricle	+	No		2.1e-08	rs35630683
ES	IS	ENSG00000184206	GOLGA6L4	15	84904525	84914120	1	protein_coding	643707	GOLGA6L4	0.389325		20	8.651	25	6.57087e-15	3.889e-21	GTEx/v8/Heart_Atrial_Appendage:GTEx/v8/Heart_Left_Ventricle	-	Yes	Promoter_anchored_loops	2.2e-06	rs35630683
ES	IS	ENSG00000177082	WDR73	15	85185999	85197574	-1	protein_coding	84942	WDR73	7.90218e-06	-0.417346	39	13.78	369	1.62178e-10	1.52045e-06	GTEx/v8/Heart_Atrial_Appendage:GTEx/v8/Heart_Left_Ventricle	+	Yes	Left_Ventricle	2.1e-08	rs35630683
ES	IS	ENSG00000197696	NMB	15	85198360	85201794	-1	protein_coding	4828	NMB	0.156904		30	13.99	107	1.01404e-07	0.000455163	GTEx/v8/Heart_Left_Ventricle	+	Yes	Promoter_anchored_loops:Left_Ventricle	2.1e-08	rs35630683
ES	IS	ENSG00000166716	ZNF592	15	85291866	85349659	1	protein_coding	9640	ZNF592	0.949423	-0.880796	81	21.5	25	9.1853e-06	2.47539e-05	GTEx/v8/Heart_Atrial_Appendage:GTEx/v8/Heart_Left_Ventricle	-	Yes	Promoter_anchored_loops	2.1e-08	rs35630683
ES	IS	ENSG00000136383	ALPK3	15	85359911	85416713	1	protein_coding	57538	ALPK3	3.54007e-09	1.05641	70	24.2	444	1.00035e-09	7.31717e-06	GTEx/v8/Heart_Atrial_Appendage:GTEx/v8/Heart_Left_Ventricle	-	Yes	Promoter_anchored_loops:Left_Ventricle	2.1e-08	rs35630683
ES	IS	ENSG00000166974	MAPRE2	18	32556892	32723434	1	protein_coding	10982	MAPRE2	0.969645	1.01811	75	22.4	74	1.29423e-11	1.45751e-07	GTEx/v8/Heart_Atrial_Appendage:GTEx/v8/Heart_Left_Ventricle	+	Yes	Left_Ventricle	1.4e-10	rs497999
ES	IS	ENSG00000172466	ZNF24	18	32912176	32925446	-1	protein_coding	7572	ZNF24	0.995635	-0.519095	15	15.07	59	3.58521e-06	0.001772	GTEx/v8/Heart_Atrial_Appendage	+	Yes	Promoter_anchored_loops:Left_Ventricle	8.7e-09	rs497999
ES	IS	ENSG00000186496	ZNF396	18	32946661	32957301	-1	protein_coding	252884	ZNF396	4.72223e-07	0.0830024	20	10.11	108	6.19772e-09	8.17852e-06	GTEx/v8/Heart_Atrial_Appendage:GTEx/v8/Heart_Left_Ventricle	-	Yes	Left_Ventricle	8.7e-09	rs497999
ES	IS	ENSG00000141428	C18orf21	18	33552046	33559241	1	protein_coding	83608	C18orf21	0.00277152	-0.262784	0	0	1	9.23536e-05	8.77928e-06	GTEx/v8/Heart_Left_Ventricle	+	Yes	Promoter_anchored_loops:Left_Ventricle	0.0016	rs497999
ES	IS	ENSG00000189269	C22orf43	22	23950639	23974508	-1	protein_coding	51233	C22orf43	4.72106e-07	0.317557	0	0	8	7.16997e-10	1.72997e-28	GTEx/v8/Heart_Atrial_Appendage:GTEx/v8/Heart_Left_Ventricle	-	No		6e-05	rs2070458
ES	IS	ENSG00000128218	VPREB3	22	24094930	24096655	-1	protein_coding	29802	VPREB3	0.0161486	0.397015	33	11.72	172	1.6786e-16	7.4879e-12	GTEx/v8/Heart_Atrial_Appendage:GTEx/v8/Heart_Left_Ventricle	+	No		4.1e-08	rs2070458
ES	IS	ENSG00000099953	MMP11	22	24110413	24126503	1	protein_coding	4320	MMP11	6.59355e-05	-0.162393	43	19.16	205	2.48568e-24	5.78951e-19	GTEx/v8/Heart_Atrial_Appendage:GTEx/v8/Heart_Left_Ventricle	-	No		4.1e-08	rs2070458
ES	IS	ENSG00000099956	SMARCB1	22	24129150	24176703	1	protein_coding	6598	SMARCB1	0.996808		243	19.16	201	4.44208e-28	1.9141e-22	GTEx/v8/Heart_Atrial_Appendage:GTEx/v8/Heart_Left_Ventricle	-	Yes	Promoter_anchored_loops	4.1e-08	rs2070458
ED	IS	ENSG00000163354	DCST2	1	154990996	155006257	-1	protein_coding	127579	DCST2	1.45882e-09	0.250201	0	0	2	3.80684e-05	0.00219159	GTEx/v8/Heart_Left_Ventricle	-	No		0.0063	rs12743084
ED	IS	ENSG00000143537	ADAM15	1	155023042	155035252	1	protein_coding	8751	ADAM15	1.07719e-11		5	19.89	18	1.19202e-06	3.04933e-10	GTEx/v8/Heart_Atrial_Appendage:GTEx/v8/Heart_Left_Ventricle	-	No		4.6e-07	rs12743084
ED	IS	ENSG00000143590	EFNA3	1	155036224	155060014	1	protein_coding	1944	EFNA3	0.180564	-0.355849	19	19.89	22	4.22634e-05	0.0413518	GTEx/v8/Heart_Atrial_Appendage	-	No		2e-08	rs12743084
ED	IS	ENSG00000169242	EFNA1	1	155099936	155107333	1	protein_coding	1942	EFNA1	0.872063	0.409868	26	20.4	124	1.17552e-08	5.08048e-05	GTEx/v8/Heart_Atrial_Appendage:GTEx/v8/Heart_Left_Ventricle	-	Yes	Promoter_anchored_loops:Left_Ventricle	2e-08	rs12743084
ED	IS	ENSG00000185499	MUC1	1	155158300	155162707	-1	protein_coding	4582	MUC1	0.730965		22	12.24	3	1.84056e-07	0.00053872	GTEx/v8/Heart_Left_Ventricle	-	Yes	Promoter_anchored_loops	9.5e-09	rs12743084
ED	IS	ENSG00000169231	THBS3	1	155165379	155178842	-1	protein_coding	7059	THBS3	1.20601e-08	-0.314766	27	11.61	18	1.51602e-07	0.000427435	GTEx/v8/Heart_Left_Ventricle	+	Yes	Promoter_anchored_loops	9.5e-09	rs12743084
ED	IS	ENSG00000177628	GBA	1	155204243	155214490	-1	protein_coding	2629	GBA	0.0340405	-0.785048	21	9.932	24	3.31723e-06	0.00158807	GTEx/v8/Heart_Atrial_Appendage:GTEx/v8/Heart_Left_Ventricle	-	No		2e-08	rs12743084
ED	IS	ENSG00000160767	FAM189B	1	155216996	155225274	-1	protein_coding	10712	FAM189B	0.000482815	-0.121568	11	7.507	3	2.38722e-05	0.0301392	GTEx/v8/Heart_Atrial_Appendage	-	Yes	Promoter_anchored_loops	0.0049	rs12743084
ED	IS	ENSG00000143622	RIT1	1	155867599	155881195	-1	protein_coding	6016	RIT1	0.66681	-0.183928	4	6.74	9	7.2216e-20	2.87542e-19	GTEx/v8/Heart_Atrial_Appendage:GTEx/v8/Heart_Left_Ventricle	-	Yes	Promoter_anchored_loops:Left_Ventricle	0.032	rs12743084
ED	IS	ENSG00000136888	ATP6V1G1	9	117350026	117360653	1	protein_coding	9550	ATP6V1G1	0.0451737	-0.774531	8	13.19	1	6.11643e-05	4.39382e-05	GTEx/v8/Heart_Atrial_Appendage	-	Yes	Promoter_anchored_loops	0.00059	rs7862598
ED	IS	ENSG00000134575	ACP2	11	47260853	47270457	-1	protein_coding	53	ACP2	0.000525977	-0.370782	1	5.714	49	4.76485e-10	1.10187e-06	GTEx/v8/Heart_Atrial_Appendage:GTEx/v8/Heart_Left_Ventricle	-	Yes	Promoter_anchored_loops	1.7e-07	rs7928419
ED	IS	ENSG00000110514	MADD	11	47290712	47351582	1	protein_coding	8567	MADD	0.000901823	-0.37505	48	18.95	262	4.76846e-19	4.89381e-15	GTEx/v8/Heart_Atrial_Appendage:GTEx/v8/Heart_Left_Ventricle	-	Yes	Left_Ventricle	1.2e-08	rs7928419
ED	IS	ENSG00000165915	SLC39A13	11	47428683	47438047	1	protein_coding	91252	SLC39A13	0.011852	-0.332419	50	21.7	37	9.18908e-08	0.000210318	GTEx/v8/Heart_Atrial_Appendage	-	Yes	Promoter_anchored_loops	1.2e-08	rs7928419
ED	IS	ENSG00000213619	NDUFS3	11	47586888	47606114	1	protein_coding	4722	NDUFS3	0.047137	-0.0123446	8	14.52	2	8.68775e-05	0.0433113	GTEx/v8/Heart_Atrial_Appendage	+	Yes	Promoter_anchored_loops	1.5e-05	rs7928419
ED	IS	ENSG00000172247	C1QTNF4	11	47611216	47616211	-1	protein_coding	114900	C1QTNF4	0.679081		10	14.52	354	3.37218e-18	3.14579e-13	GTEx/v8/Heart_Atrial_Appendage:GTEx/v8/Heart_Left_Ventricle	+	No		1.2e-08	rs7928419
ED	IS	ENSG00000109919	MTCH2	11	47638867	47664175	-1	protein_coding	23788	MTCH2	0.166788	0.0369336	20	25	5	3.09041e-05	0.0206998	GTEx/v8/Heart_Atrial_Appendage	-	Yes	Promoter_anchored_loops	3.2e-06	rs7928419
ED	IS	ENSG00000149177	PTPRJ	11	48002113	48189670	1	protein_coding	5795	PTPRJ	2.38654e-05		48	15.35	15	5.38166e-05	0.000523737	GTEx/v8/Heart_Atrial_Appendage:GTEx/v8/Heart_Left_Ventricle	-	Yes	Promoter_anchored_loops	1.7e-06	rs7928419
ED	IS	ENSG00000086205	FOLH1	11	49168187	49230222	-1	protein_coding	2346	FOLH1	0.253397	-0.0941583	0	0	37	5.42254e-06	2.72178e-10	GTEx/v8/Heart_Atrial_Appendage:GTEx/v8/Heart_Left_Ventricle	+	Yes	Promoter_anchored_loops:Left_Ventricle	0.00061	rs7928419
ED	IS	ENSG00000259511	UBE2Q2L	15	84841242	84850986	1	protein_coding	100505679	UBE2Q2L			17	8.438	509	6.28105e-29	2.35066e-22	GTEx/v8/Heart_Atrial_Appendage:GTEx/v8/Heart_Left_Ventricle	+	No		2.8e-09	rs12903256
ED	IS	ENSG00000184206	GOLGA6L4	15	84904525	84914120	1	protein_coding	643707	GOLGA6L4	0.389325		19	8.651	20	6.57087e-15	3.889e-21	GTEx/v8/Heart_Atrial_Appendage:GTEx/v8/Heart_Left_Ventricle	+	Yes	Promoter_anchored_loops	7.9e-09	rs12903256
ED	IS	ENSG00000177082	WDR73	15	85185999	85197574	-1	protein_coding	84942	WDR73	7.90218e-06	-0.417346	42	13.78	366	1.62178e-10	1.52045e-06	GTEx/v8/Heart_Atrial_Appendage:GTEx/v8/Heart_Left_Ventricle	+	Yes	Left_Ventricle	2.9e-09	rs12903256
ED	IS	ENSG00000197696	NMB	15	85198360	85201794	-1	protein_coding	4828	NMB	0.156904		31	13.99	106	1.01404e-07	0.000455163	GTEx/v8/Heart_Left_Ventricle	+	Yes	Promoter_anchored_loops:Left_Ventricle	4.2e-09	rs12903256
ED	IS	ENSG00000166716	ZNF592	15	85291866	85349659	1	protein_coding	9640	ZNF592	0.949423	-0.880796	86	21.5	28	2.7362e-06	2.47539e-05	GTEx/v8/Heart_Atrial_Appendage:GTEx/v8/Heart_Left_Ventricle	-	Yes	Promoter_anchored_loops	1.6e-09	rs12903256
ED	IS	ENSG00000136383	ALPK3	15	85359911	85416713	1	protein_coding	57538	ALPK3	3.54007e-09	1.05641	69	24.2	447	1.00035e-09	7.31717e-06	GTEx/v8/Heart_Atrial_Appendage:GTEx/v8/Heart_Left_Ventricle	-	Yes	Promoter_anchored_loops:Left_Ventricle	2.8e-09	rs12903256
ED	IS	ENSG00000140443	IGF1R	15	99192200	99507759	1	protein_coding	3480	IGF1R	0.552974	0.346634	131	17.67	55	6.02432e-10	8.53473e-06	GTEx/v8/Heart_Left_Ventricle	+	Yes	Promoter_anchored_loops:Left_Ventricle	1.2e-10	rs4965430
ED	AL	ENSG00000159314	ARHGAP27	17	43471275	43511787	-1	protein_coding	201176	ARHGAP27	0.00125584	-0.761628	100	18.95	22	1.08136e-15	5.78187e-11	GTEx/v8/Heart_Atrial_Appendage:GTEx/v8/Heart_Left_Ventricle	-	Yes	Promoter_anchored_loops	2.9e-07	rs17690703
ED	AL	ENSG00000225190	PLEKHM1	17	43513266	43568115	-1	protein_coding	9842	PLEKHM1	0.840543	-0.663068	157	18.95	146	1.51032e-07	0.00047334	GTEx/v8/Heart_Left_Ventricle	+	Yes	Promoter_anchored_loops	3e-08	rs17690703
ED	AL	ENSG00000186868	MAPT	17	43971748	44105700	1	protein_coding	4137	MAPT	4.68265e-05	2.01024	836	26.8	3011	2.99004e-80	4.84413e-68	GTEx/v8/Heart_Atrial_Appendage:GTEx/v8/Heart_Left_Ventricle	-	Yes	Promoter_anchored_loops	1.9e-08	rs17690703;rs17608766
ED	AL	ENSG00000120071	KANSL1	17	44107282	44302733	-1	protein_coding	284058	KANSL1	0.999734	0.0589452	1148	26.4	131	2.48482e-19	1.2213e-22	GTEx/v8/Heart_Atrial_Appendage:GTEx/v8/Heart_Left_Ventricle	-	Yes	Promoter_anchored_loops	1e-08	rs17690703;rs17608766;rs17690703:rs17608766
ED	AL	ENSG00000228696	ARL17B	17	44352150	44439130	-1	protein_coding	100506084	ARL17B		-0.428243	320	16.76	30	4.79433e-11	1.03851e-12	GTEx/v8/Heart_Atrial_Appendage:GTEx/v8/Heart_Left_Ventricle	-	Yes	Promoter_anchored_loops	3e-08	rs17690703;rs17608766;rs17690703:rs17608766
ED	AL	ENSG00000176681	LRRC37A	17	44370099	44415160	1	protein_coding	9884	LRRC37A	0.890487		86	16.76	2989	7.82944e-56	1.24085e-45	GTEx/v8/Heart_Atrial_Appendage:GTEx/v8/Heart_Left_Ventricle	+	Yes	EP_links_oneway:Promoter_anchored_loops	1.9e-08	rs17690703;rs17608766;rs17690703:rs17608766
ED	AL	ENSG00000238083	LRRC37A2	17	44588877	44633016	1	protein_coding	474170	LRRC37A2			25	19.03	2933	2.91476e-58	1.71954e-48	GTEx/v8/Heart_Atrial_Appendage:GTEx/v8/Heart_Left_Ventricle	+	No		1.9e-08	rs17608766;rs17690703
ED	AL	ENSG00000185829	ARL17A	17	44594068	44657088	-1	protein_coding	51326	ARL17A		-2.38258	32	19.03	2836	8.53949e-17	3.40411e-16	GTEx/v8/Heart_Atrial_Appendage:GTEx/v8/Heart_Left_Ventricle	+	No		1.9e-08	rs17690703;rs17608766
ED	AL	ENSG00000073969	NSF	17	44668035	44834830	1	protein_coding	4905	NSF	0.713682	-0.566247	77	17.18	2788	6.16382e-11	5.07065e-12	GTEx/v8/Heart_Atrial_Appendage:GTEx/v8/Heart_Left_Ventricle	-	No		1.9e-08	rs17608766;rs17690703
ED	AL	ENSG00000108379	WNT3	17	44839872	44910520	-1	protein_coding	7473	WNT3	0.946108	-0.191111	62	18.17	1988	1.0325e-14	2.31458e-10	GTEx/v8/Heart_Atrial_Appendage:GTEx/v8/Heart_Left_Ventricle	+	Yes	EP_links_oneway:Promoter_anchored_loops	1.9e-08	rs17690703;rs17608766;rs17608766:rs17690703
ED	A	ENSG00000158955	WNT9B	17	44910567	44964096	1	protein_coding	7484	WNT9B	0.0516168		8	10.19	2	4.04508e-05	3.02617e-05	GTEx/v8/Heart_Left_Ventricle	+	Yes	EP_links_oneway:Promoter_anchored_loops	5.6e-08	rs17608766;rs17608766:rs17690703
ED	A	ENSG00000004897	CDC27	17	45195069	45266788	-1	protein_coding	996	CDC27	0.486673	-0.787143	39	11.9	74	1.50057e-07	5.56606e-12	GTEx/v8/Heart_Left_Ventricle	+	Yes	Left_Ventricle	9.4e-08	rs17608766;rs17690703
ED	A	ENSG00000198336	MYL4	17	45277812	45301045	1	protein_coding	4635	MYL4	0.000175625	-0.33374	19	9.611	89	1.77415e-07	7.81695e-05	GTEx/v8/Heart_Atrial_Appendage:GTEx/v8/Heart_Left_Ventricle	+	Yes	Left_Ventricle	9.4e-08	rs17608766;rs17690703
ED	A	ENSG00000259207	ITGB3	17	45331212	45421658	1	protein_coding	3690	ITGB3	0.1417	-0.214709	0	0	2	1.11505e-05	4.50033e-06	GTEx/v8/Heart_Atrial_Appendage	-	No		0.0013	rs17608766
ED	A	ENSG00000002919	SNX11	17	46180719	46200436	1	protein_coding	29916	SNX11	3.85655e-05	0.140273	0	0	2	4.37123e-05	1.41596e-09	GTEx/v8/Heart_Atrial_Appendage	-	No		0.0013	rs17608766
ED	A	ENSG00000166974	MAPRE2	18	32556892	32723434	1	protein_coding	10982	MAPRE2	0.969645	1.01811	77	22.4	75	1.29423e-11	1.45751e-07	GTEx/v8/Heart_Atrial_Appendage:GTEx/v8/Heart_Left_Ventricle	+	Yes	Left_Ventricle	2e-13	rs497999
ED	A	ENSG00000172466	ZNF24	18	32912176	32925446	-1	protein_coding	7572	ZNF24	0.995635	-0.519095	15	15.07	71	6.77383e-07	0.001772	GTEx/v8/Heart_Atrial_Appendage	+	Yes	Promoter_anchored_loops:Left_Ventricle	2.1e-13	rs497999
ED	A	ENSG00000186496	ZNF396	18	32946661	32957301	-1	protein_coding	252884	ZNF396	4.72223e-07	0.0830024	24	9.703	123	1.61812e-09	8.17852e-06	GTEx/v8/Heart_Atrial_Appendage:GTEx/v8/Heart_Left_Ventricle	-	Yes	Left_Ventricle	2.1e-13	rs497999
ED	A	ENSG00000141428	C18orf21	18	33552046	33559241	1	protein_coding	83608	C18orf21	0.00277152	-0.262784	0	0	1	9.23536e-05	8.77928e-06	GTEx/v8/Heart_Left_Ventricle	+	Yes	Promoter_anchored_loops:Left_Ventricle	0.00022	rs497999
ED	A	ENSG00000139323	POC1B	12	89813495	89919801	-1	protein_coding	282809	POC1B	5.89428e-05	-1.05252	87	11.8	84	9.43062e-11	3.19114e-08	GTEx/v8/Heart_Atrial_Appendage:GTEx/v8/Heart_Left_Ventricle	+	Yes	Promoter_anchored_loops:Left_Ventricle	2.7e-05	rs11400348
ED	A	ENSG00000257594	GALNT4	12	89913185	89920039	-1	protein_coding	8693	GALNT4	0.11293	0.0625349	28	11.8	2	0.000111344	9.54822e-12	GTEx/v8/Heart_Left_Ventricle	+	Yes	Promoter_anchored_loops:Left_Ventricle	2.7e-05	rs11400348
ED	A	ENSG00000156218	ADAMTSL3	15	84322838	84708594	1	protein_coding	57188	ADAMTSL3	9.55133e-09	-1.01962	198	21.6	1	3.45606e-06	0.000525727	GTEx/v8/Heart_Atrial_Appendage	-	Yes	Left_Ventricle	4.9e-05	rs17534709
ED	A	ENSG00000259511	UBE2Q2L	15	84841242	84850986	1	protein_coding	100505679	UBE2Q2L			17	8.438	517	6.28105e-29	2.35066e-22	GTEx/v8/Heart_Atrial_Appendage:GTEx/v8/Heart_Left_Ventricle	+	No		1.9e-10	rs17534709
ED	A	ENSG00000184206	GOLGA6L4	15	84904525	84914120	1	protein_coding	643707	GOLGA6L4	0.389325		20	8.651	27	6.57087e-15	3.889e-21	GTEx/v8/Heart_Atrial_Appendage:GTEx/v8/Heart_Left_Ventricle	-	Yes	Promoter_anchored_loops	3.8e-05	rs17534709
ED	A	ENSG00000177082	WDR73	15	85185999	85197574	-1	protein_coding	84942	WDR73	7.90218e-06	-0.417346	39	13.78	368	1.62178e-10	1.52045e-06	GTEx/v8/Heart_Atrial_Appendage:GTEx/v8/Heart_Left_Ventricle	+	Yes	Left_Ventricle	1.9e-10	rs17534709
ED	A	ENSG00000197696	NMB	15	85198360	85201794	-1	protein_coding	4828	NMB	0.156904		30	13.99	106	1.01404e-07	0.000455163	GTEx/v8/Heart_Left_Ventricle	+	Yes	Promoter_anchored_loops:Left_Ventricle	1.9e-10	rs17534709
ED	A	ENSG00000166716	ZNF592	15	85291866	85349659	1	protein_coding	9640	ZNF592	0.949423	-0.880796	81	15.65	35	3.4785e-09	2.47539e-05	GTEx/v8/Heart_Atrial_Appendage:GTEx/v8/Heart_Left_Ventricle	+	Yes	Promoter_anchored_loops	1.9e-10	rs17534709
ED	A	ENSG00000136383	ALPK3	15	85359911	85416713	1	protein_coding	57538	ALPK3	3.54007e-09	1.05641	64	24.2	423	1.00035e-09	7.31717e-06	GTEx/v8/Heart_Atrial_Appendage:GTEx/v8/Heart_Left_Ventricle	-	Yes	Promoter_anchored_loops:Left_Ventricle	1.9e-10	rs17534709
ED	A	ENSG00000159314	ARHGAP27	17	43471275	43511787	-1	protein_coding	201176	ARHGAP27	0.00125584	-0.761628	110	18.95	36	1.08136e-15	5.78187e-11	GTEx/v8/Heart_Atrial_Appendage:GTEx/v8/Heart_Left_Ventricle	-	Yes	Promoter_anchored_loops	1.1e-07	rs34677756
ED	AS	ENSG00000225190	PLEKHM1	17	43513266	43568115	-1	protein_coding	9842	PLEKHM1	0.840543	-0.663068	167	18.95	146	1.51032e-07	0.00047334	GTEx/v8/Heart_Left_Ventricle	+	Yes	Promoter_anchored_loops	1.9e-08	rs34677756
ED	AS	ENSG00000186868	MAPT	17	43971748	44105700	1	protein_coding	4137	MAPT	4.68265e-05	2.01024	843	26.8	2996	2.99004e-80	4.84413e-68	GTEx/v8/Heart_Atrial_Appendage:GTEx/v8/Heart_Left_Ventricle	-	Yes	Promoter_anchored_loops	7.1e-09	rs34677756
ED	AS	ENSG00000120071	KANSL1	17	44107282	44302733	-1	protein_coding	284058	KANSL1	0.999734	0.0589452	1147	26.4	125	2.48482e-19	1.2213e-22	GTEx/v8/Heart_Atrial_Appendage:GTEx/v8/Heart_Left_Ventricle	-	Yes	Promoter_anchored_loops	8.2e-09	rs34677756
ED	AS	ENSG00000228696	ARL17B	17	44352150	44439130	-1	protein_coding	100506084	ARL17B		-0.428243	320	16.76	25	1.06068e-10	1.03851e-12	GTEx/v8/Heart_Atrial_Appendage:GTEx/v8/Heart_Left_Ventricle	-	Yes	Promoter_anchored_loops	1.9e-08	rs34677756
ED	AS	ENSG00000176681	LRRC37A	17	44370099	44415160	1	protein_coding	9884	LRRC37A	0.890487		87	16.76	3008	7.82944e-56	1.24085e-45	GTEx/v8/Heart_Atrial_Appendage:GTEx/v8/Heart_Left_Ventricle	+	Yes	EP_links_oneway:Promoter_anchored_loops	7.1e-09	rs34677756
ED	AS	ENSG00000238083	LRRC37A2	17	44588877	44633016	1	protein_coding	474170	LRRC37A2			24	19.03	2925	2.91476e-58	1.71954e-48	GTEx/v8/Heart_Atrial_Appendage:GTEx/v8/Heart_Left_Ventricle	+	No		7.1e-09	rs34677756
ED	AS	ENSG00000185829	ARL17A	17	44594068	44657088	-1	protein_coding	51326	ARL17A		-2.38258	26	19.03	2819	8.53949e-17	3.40411e-16	GTEx/v8/Heart_Atrial_Appendage:GTEx/v8/Heart_Left_Ventricle	+	No		7.1e-09	rs34677756
ED	AS	ENSG00000073969	NSF	17	44668035	44834830	1	protein_coding	4905	NSF	0.713682	-0.566247	73	17.18	2769	2.84892e-09	5.07065e-12	GTEx/v8/Heart_Atrial_Appendage:GTEx/v8/Heart_Left_Ventricle	-	No		7.1e-09	rs34677756
ED	AS	ENSG00000108379	WNT3	17	44839872	44910520	-1	protein_coding	7473	WNT3	0.946108	-0.191111	48	16.08	1944	1.0325e-14	2.31458e-10	GTEx/v8/Heart_Atrial_Appendage:GTEx/v8/Heart_Left_Ventricle	+	Yes	Promoter_anchored_loops	7.1e-09	rs34677756
ED	AS	ENSG00000168143	FAM83B	6	54711569	54806820	1	protein_coding	222584	FAM83B	7.60281e-08	-0.0384572	188	13.69	265	4.33248e-07	0.00138986	GTEx/v8/Heart_Atrial_Appendage:GTEx/v8/Heart_Left_Ventricle	+	Yes	Left_Ventricle	3.9e-08	rs9382445
ED	AS	ENSG00000139323	POC1B	12	89813495	89919801	-1	protein_coding	282809	POC1B	5.89428e-05	-1.05252	88	11.8	84	9.43062e-11	3.19114e-08	GTEx/v8/Heart_Atrial_Appendage:GTEx/v8/Heart_Left_Ventricle	+	Yes	Promoter_anchored_loops	2.7e-06	rs7302816
ED	AS	ENSG00000257594	GALNT4	12	89913185	89920039	-1	protein_coding	8693	GALNT4	0.11293	0.0625349	29	11.8	2	0.000111344	9.54822e-12	GTEx/v8/Heart_Left_Ventricle	+	Yes	Promoter_anchored_loops	2.7e-06	rs7302816
ED	AS	ENSG00000259511	UBE2Q2L	15	84841242	84850986	1	protein_coding	100505679	UBE2Q2L			17	8.438	532	6.28105e-29	2.35066e-22	GTEx/v8/Heart_Atrial_Appendage:GTEx/v8/Heart_Left_Ventricle	+	No		3.2e-08	rs17534709
ED	AS	ENSG00000184206	GOLGA6L4	15	84904525	84914120	1	protein_coding	643707	GOLGA6L4	0.389325		20	8.651	27	6.57087e-15	3.889e-21	GTEx/v8/Heart_Atrial_Appendage:GTEx/v8/Heart_Left_Ventricle	-	Yes	Promoter_anchored_loops	1.9e-05	rs17534709
ED	AS	ENSG00000177082	WDR73	15	85185999	85197574	-1	protein_coding	84942	WDR73	7.90218e-06	-0.417346	39	13.78	362	1.62178e-10	1.52045e-06	GTEx/v8/Heart_Atrial_Appendage:GTEx/v8/Heart_Left_Ventricle	+	Yes	Left_Ventricle	3.2e-08	rs17534709
ED	AS	ENSG00000197696	NMB	15	85198360	85201794	-1	protein_coding	4828	NMB	0.156904		30	13.99	106	1.01404e-07	0.000455163	GTEx/v8/Heart_Left_Ventricle	+	Yes	Promoter_anchored_loops:Left_Ventricle	3.2e-08	rs17534709
ED	AS	ENSG00000166716	ZNF592	15	85291866	85349659	1	protein_coding	9640	ZNF592	0.949423	-0.880796	80	15.65	32	2.73853e-07	2.47539e-05	GTEx/v8/Heart_Atrial_Appendage:GTEx/v8/Heart_Left_Ventricle	+	Yes	Promoter_anchored_loops	3.2e-08	rs17534709
ED	AS	ENSG00000136383	ALPK3	15	85359911	85416713	1	protein_coding	57538	ALPK3	3.54007e-09	1.05641	56	24.2	427	1.00035e-09	7.31717e-06	GTEx/v8/Heart_Atrial_Appendage:GTEx/v8/Heart_Left_Ventricle	-	Yes	Promoter_anchored_loops:Left_Ventricle	3.2e-08	rs17534709
ED	AS	ENSG00000140443	IGF1R	15	99192200	99507759	1	protein_coding	3480	IGF1R	0.552974	0.346634	131	17.67	55	6.02432e-10	8.53473e-06	GTEx/v8/Heart_Left_Ventricle	+	Yes	Promoter_anchored_loops:Left_Ventricle	3.7e-08	rs875686
ED	AS	ENSG00000134575	ACP2	11	47260853	47270457	-1	protein_coding	53	ACP2	0.000525977	-0.370782	8	23	56	1.84492e-10	1.10187e-06	GTEx/v8/Heart_Atrial_Appendage:GTEx/v8/Heart_Left_Ventricle	-	Yes	Promoter_anchored_loops	2.9e-08	rs7928419
ED	AS	ENSG00000110514	MADD	11	47290712	47351582	1	protein_coding	8567	MADD	0.000901823	-0.37505	48	18.95	269	4.76846e-19	4.89381e-15	GTEx/v8/Heart_Atrial_Appendage:GTEx/v8/Heart_Left_Ventricle	-	Yes	Left_Ventricle	1.3e-09	rs7928419
ED	AS	ENSG00000165915	SLC39A13	11	47428683	47438047	1	protein_coding	91252	SLC39A13	0.011852	-0.332419	39	21.7	37	9.18908e-08	0.000210318	GTEx/v8/Heart_Atrial_Appendage	-	Yes	Promoter_anchored_loops	1.3e-09	rs7928419
ED	AS	ENSG00000165917	RAPSN	11	47459308	47470730	-1	protein_coding	5913	RAPSN	0.0326445	0.0487816	47	22	1	7.98779e-05	0.000204234	GTEx/v8/Heart_Left_Ventricle	+	No		4.3e-08	rs7928419
ED	AS	ENSG00000213619	NDUFS3	11	47586888	47606114	1	protein_coding	4722	NDUFS3	0.047137	-0.0123446	10	14.52	2	8.68775e-05	0.0433113	GTEx/v8/Heart_Atrial_Appendage	+	Yes	Promoter_anchored_loops	5.3e-07	rs7928419
ED	AS	ENSG00000172247	C1QTNF4	11	47611216	47616211	-1	protein_coding	114900	C1QTNF4	0.679081		11	14.52	516	3.37218e-18	3.14579e-13	GTEx/v8/Heart_Atrial_Appendage:GTEx/v8/Heart_Left_Ventricle	+	No		1.3e-09	rs7928419
ED	AS	ENSG00000109919	MTCH2	11	47638867	47664175	-1	protein_coding	23788	MTCH2	0.166788	0.0369336	27	25	5	3.09041e-05	0.0206998	GTEx/v8/Heart_Atrial_Appendage	-	Yes	Promoter_anchored_loops	2.5e-07	rs7928419
ED	AS	ENSG00000149177	PTPRJ	11	48002113	48189670	1	protein_coding	5795	PTPRJ	2.38654e-05		47	15.35	15	5.38166e-05	0.000523737	GTEx/v8/Heart_Atrial_Appendage:GTEx/v8/Heart_Left_Ventricle	-	Yes	Promoter_anchored_loops	5.9e-05	rs7928419
ED	AS	ENSG00000086205	FOLH1	11	49168187	49230222	-1	protein_coding	2346	FOLH1	0.253397	-0.0941583	0	0	36	5.42254e-06	2.72178e-10	GTEx/v8/Heart_Atrial_Appendage:GTEx/v8/Heart_Left_Ventricle	+	Yes	Promoter_anchored_loops:Left_Ventricle	0.00021	rs7928419
ED	AS	ENSG00000159314	ARHGAP27	17	43471275	43511787	-1	protein_coding	201176	ARHGAP27	0.00125584	-0.761628	119	18.95	34	4.89321e-12	5.78187e-11	GTEx/v8/Heart_Atrial_Appendage:GTEx/v8/Heart_Left_Ventricle	+	Yes	Promoter_anchored_loops	6e-10	rs2696542;rs55938136;rs2696542:rs55938136
ED	AS	ENSG00000225190	PLEKHM1	17	43513266	43568115	-1	protein_coding	9842	PLEKHM1	0.840543	-0.663068	173	18.95	146	1.51032e-07	0.00047334	GTEx/v8/Heart_Left_Ventricle	+	Yes	Promoter_anchored_loops	7.1e-11	rs2696542;rs55938136;rs2696542:rs55938136
ED	AS	ENSG00000186868	MAPT	17	43971748	44105700	1	protein_coding	4137	MAPT	4.68265e-05	2.01024	851	26.8	3008	2.99004e-80	4.84413e-68	GTEx/v8/Heart_Atrial_Appendage:GTEx/v8/Heart_Left_Ventricle	-	Yes	Promoter_anchored_loops	3.4e-11	rs2696542;rs55938136;rs2696542:rs55938136
ED	AS	ENSG00000120071	KANSL1	17	44107282	44302733	-1	protein_coding	284058	KANSL1	0.999734	0.0589452	1156	26.4	131	2.48482e-19	1.2213e-22	GTEx/v8/Heart_Atrial_Appendage:GTEx/v8/Heart_Left_Ventricle	-	Yes	Promoter_anchored_loops	3.5e-11	rs2696542;rs55938136;rs201962216;rs55938136:rs2696542:rs201962216
ED	AS	ENSG00000228696	ARL17B	17	44352150	44439130	-1	protein_coding	100506084	ARL17B		-0.428243	320	16.76	30	1.06068e-10	1.03851e-12	GTEx/v8/Heart_Atrial_Appendage:GTEx/v8/Heart_Left_Ventricle	-	Yes	Promoter_anchored_loops	3.4e-11	rs2696542;rs201962216
ED	AS	ENSG00000176681	LRRC37A	17	44370099	44415160	1	protein_coding	9884	LRRC37A	0.890487		87	16.76	3002	7.82944e-56	1.24085e-45	GTEx/v8/Heart_Atrial_Appendage:GTEx/v8/Heart_Left_Ventricle	+	Yes	EP_links_oneway:Promoter_anchored_loops	3.4e-11	rs2696542;rs55938136;rs201962216;rs2696542:rs55938136:rs201962216
ED	AS	ENSG00000238083	LRRC37A2	17	44588877	44633016	1	protein_coding	474170	LRRC37A2			24	19.03	2939	2.91476e-58	1.71954e-48	GTEx/v8/Heart_Atrial_Appendage:GTEx/v8/Heart_Left_Ventricle	+	No		3.4e-11	rs2696542;rs55938136;rs201962216
ED	AS	ENSG00000185829	ARL17A	17	44594068	44657088	-1	protein_coding	51326	ARL17A		-2.38258	26	19.03	2826	2.78004e-21	3.40411e-16	GTEx/v8/Heart_Atrial_Appendage:GTEx/v8/Heart_Left_Ventricle	+	No		3.4e-11	rs2696542;rs55938136
ED	AS	ENSG00000073969	NSF	17	44668035	44834830	1	protein_coding	4905	NSF	0.713682	-0.566247	76	17.18	2777	1.52246e-10	5.07065e-12	GTEx/v8/Heart_Atrial_Appendage:GTEx/v8/Heart_Left_Ventricle	-	No		3.4e-11	rs2696542;rs55938136;rs201962216
ED	AS	ENSG00000108379	WNT3	17	44839872	44910520	-1	protein_coding	7473	WNT3	0.946108	-0.191111	62	18.17	1994	1.0325e-14	2.31458e-10	GTEx/v8/Heart_Atrial_Appendage:GTEx/v8/Heart_Left_Ventricle	+	Yes	EP_links_oneway:Promoter_anchored_loops	3.4e-11	rs2696542;rs201962216;rs201962216:rs2696542
ED	AS	ENSG00000158955	WNT9B	17	44910567	44964096	1	protein_coding	7484	WNT9B	0.0516168		9	10.19	2	4.04508e-05	3.02617e-05	GTEx/v8/Heart_Left_Ventricle	+	Yes	EP_links_oneway:Promoter_anchored_loops	6.8e-11	rs201962216;rs2696542;rs201962216:rs2696542
ED	AS	ENSG00000004897	CDC27	17	45195069	45266788	-1	protein_coding	996	CDC27	0.486673	-0.787143	63	11.9	104	5.8706e-10	5.56606e-12	GTEx/v8/Heart_Left_Ventricle	+	Yes	Left_Ventricle	1.7e-10	rs201962216;rs2696542
ED	AS	ENSG00000198336	MYL4	17	45277812	45301045	1	protein_coding	4635	MYL4	0.000175625	-0.33374	30	17.29	119	3.04328e-08	7.81695e-05	GTEx/v8/Heart_Atrial_Appendage:GTEx/v8/Heart_Left_Ventricle	+	Yes	Left_Ventricle	1.7e-10	rs201962216;rs2696542
ED	AS	ENSG00000259207	ITGB3	17	45331212	45421658	1	protein_coding	3690	ITGB3	0.1417	-0.214709	0	0	2	1.11505e-05	4.50033e-06	GTEx/v8/Heart_Atrial_Appendage	-	No		0.001	rs201962216
ED	AS	ENSG00000159111	MRPL10	17	45900638	45908900	-1	protein_coding	124995	MRPL10	0.288891	1.41439	0	0	8	4.30648e-05	0.000215587	GTEx/v8/Heart_Left_Ventricle	-	No		0.0088	rs201962216
ED	AS	ENSG00000002919	SNX11	17	46180719	46200436	1	protein_coding	29916	SNX11	3.85655e-05	0.140273	0	0	2	4.37123e-05	1.41596e-09	GTEx/v8/Heart_Atrial_Appendage	-	No		0.0012	rs201962216
