# Supplementary material for: Genome-wide association analysis of left ventricular imaging-derived phenotypes identifies 72 risk loci and yields genetic insights into hypertrophic cardiomyopathy
Source: Nat Commun. 2023 Nov 30;14:7900. doi: 10.1038/s41467-023-43771-5 (PMC10689443; doi:10.1038/s41467-023-43771-5)
Supplement: Supplementary file 10 — Supplementary Data 7 [file 41467_2023_43771_MOESM10_ESM.xlsx]

## Sheet: Supplementary Data 7
Supplementary Data 7:TWAS results for anterolateral
Period	Trait	Panel	File	Gene	Chr	P0	P1	HSQ	BEST.GWAS.ID	BEST.GWAS.Z	EQTL.ID	EQTL.R2	EQTL.Z	EQTL.GWAS.Z	NSNP	NWGT	MODEL	MODELCV.R2	MODELCV.PV	TWAS.Z	TWAS.P	gene_id	tissue	Significant genes ("1" represents significant ,while "0" represent not)
ES	AL	GTExv8.EUR.Heart_Left_Ventricle	./WEIGHTS//GTExv8.EUR.Heart_Left_Ventricle/ENSG00000100181.22.wgt.RDat	TPTEP1	22	16601886	16601887	0.1542	rs5993671	-2.72	rs16980739	0.009255	-4.28	0.842	215	17	enet	0.091	1.6e-08	-1.8885	0.059	ENSG00000100181	Left_Ventricle	0
ES	AL	GTExv8.EUR.Heart_Left_Ventricle	./WEIGHTS//GTExv8.EUR.Heart_Left_Ventricle/ENSG00000283633.1.wgt.RDat	ENSG00000283633	22	16612581	16612582	0.131	rs5993671	-2.72	rs1892844	0.027157	-4.79	-0.89	224	14	enet	0.039	0.0002	-0.3512	0.725	ENSG00000283633	Left_Ventricle	0
ES	AL	GTExv8.EUR.Heart_Left_Ventricle	./WEIGHTS//GTExv8.EUR.Heart_Left_Ventricle/ENSG00000237438.7.wgt.RDat	CECR7	22	17036569	17036570	0.4107	rs9605254	-3.14	rs2845394	0.203099	8.27	0.974	474	474	susie	0.26	1.5e-23	-0.0659	0.947	ENSG00000237438	Left_Ventricle	0
ES	AL	GTExv8.EUR.Heart_Left_Ventricle	./WEIGHTS//GTExv8.EUR.Heart_Left_Ventricle/ENSG00000177663.13.wgt.RDat	IL17RA	22	17084953	17084954	0.597	rs9605254	-3.14	rs3827278	0.122675	7.97	-0.628	496	50	enet	0.39	9e-37	-0.0704	0.944	ENSG00000177663	Left_Ventricle	0
ES	AL	GTExv8.EUR.Heart_Left_Ventricle	./WEIGHTS//GTExv8.EUR.Heart_Left_Ventricle/ENSG00000183307.3.wgt.RDat	TMEM121B	22	17121366	17121367	0.1832	rs9605254	-3.14	rs5994165	0.047409	4.95	0.954	508	508	susie	0.068	1.1e-06	1.4562	0.145	ENSG00000183307	Left_Ventricle	0
ES	AL	GTExv8.EUR.Heart_Left_Ventricle	./WEIGHTS//GTExv8.EUR.Heart_Left_Ventricle/ENSG00000093072.15.wgt.RDat	ADA2	22	17221988	17221989	0.8936	rs9605254	-3.14	rs17807317	0.645215	14.53	-0.69	528	528	susie	0.68	5.6e-83	-0.8094	0.418	ENSG00000093072	Left_Ventricle	0
ES	AL	GTExv8.EUR.Heart_Left_Ventricle	./WEIGHTS//GTExv8.EUR.Heart_Left_Ventricle/ENSG00000099968.17.wgt.RDat	BCL2L13	22	17628854	17628855	0.1383	rs9605254	-3.14	rs11704728	0.024242	4.73	0.305	589	46	enet	0.038	0.00024	0.4878	0.626	ENSG00000099968	Left_Ventricle	0
ES	AL	GTExv8.EUR.Heart_Left_Ventricle	./WEIGHTS//GTExv8.EUR.Heart_Left_Ventricle/ENSG00000015475.18.wgt.RDat	BID	22	17774769	17774770	0.1213	rs9605254	-3.14	rs5992088	0.009516	-4.27	0.598	521	5	enet	0.019	0.0077	-0.6777	0.498	ENSG00000015475	Left_Ventricle	0
ES	AL	GTExv8.EUR.Heart_Left_Ventricle	./WEIGHTS//GTExv8.EUR.Heart_Left_Ventricle/ENSG00000243156.7.wgt.RDat	MICAL3	22	18024558	18024559	0.2295	rs429940	2.33	rs5992879	0.160935	7.54	0.279	372	372	susie	0.17	1.1e-14	0.1747	0.861	ENSG00000243156	Left_Ventricle	0
ES	AL	GTExv8.EUR.Heart_Left_Ventricle	./WEIGHTS//GTExv8.EUR.Heart_Left_Ventricle/ENSG00000235295.1.wgt.RDat	LINC01634	22	18029384	18029385	0.1865	rs429940	2.33	rs9605498	0.091566	-6.16	0.824	372	5	lasso	0.12	1.5e-10	-0.1146	0.909	ENSG00000235295	Left_Ventricle	0
ES	AL	GTExv8.EUR.Heart_Left_Ventricle	./WEIGHTS//GTExv8.EUR.Heart_Left_Ventricle/ENSG00000183628.12.wgt.RDat	DGCR6	22	18906027	18906028	0.1718	rs807673	2.51	rs2041780	0.041336	-5.23	-0.292	248	248	susie	0.044	8.2e-05	0.4485	0.654	ENSG00000183628	Left_Ventricle	0
ES	AL	GTExv8.EUR.Heart_Left_Ventricle	./WEIGHTS//GTExv8.EUR.Heart_Left_Ventricle/ENSG00000100033.16.wgt.RDat	PRODH	22	18936409	18936410	0.142	rs807673	2.51	rs5747950	0.062088	-5.36	-0.806	260	17	enet	0.12	5e-11	1.0426	0.297	ENSG00000100033	Left_Ventricle	0
ES	AL	GTExv8.EUR.Heart_Left_Ventricle	./WEIGHTS//GTExv8.EUR.Heart_Left_Ventricle/ENSG00000273032.1.wgt.RDat	DGCR5	22	19017833	19017834	0.0607	rs807673	2.51	rs10483100	0.02489	-4.15	0.253	308	9	enet	0.041	0.00015	0.0997	0.921	ENSG00000273032	Left_Ventricle	0
ES	AL	GTExv8.EUR.Heart_Left_Ventricle	./WEIGHTS//GTExv8.EUR.Heart_Left_Ventricle/ENSG00000273311.1.wgt.RDat	DGCR11	22	19048374	19048375	0.265	rs807673	2.51	rs2283641	0.194265	9	-0.524	321	6	lasso	0.25	7.2e-22	-0.9466	0.344	ENSG00000273311	Left_Ventricle	0
ES	AL	GTExv8.EUR.Heart_Left_Ventricle	./WEIGHTS//GTExv8.EUR.Heart_Left_Ventricle/ENSG00000070413.19.wgt.RDat	DGCR2	22	19122453	19122454	0.3436	rs807673	2.51	rs2057754	0.249454	9.38	0.468	363	363	susie	0.26	1.8e-23	0.4232	0.672	ENSG00000070413	Left_Ventricle	0
ES	AL	GTExv8.EUR.Heart_Left_Ventricle	./WEIGHTS//GTExv8.EUR.Heart_Left_Ventricle/ENSG00000100075.9.wgt.RDat	SLC25A1	22	19178829	19178830	0.3539	rs807673	2.51	rs712959	0.220083	9.49	0.613	393	36	enet	0.25	9.5e-23	0.8196	0.412	ENSG00000100075	Left_Ventricle	0
ES	AL	GTExv8.EUR.Heart_Left_Ventricle	./WEIGHTS//GTExv8.EUR.Heart_Left_Ventricle/ENSG00000070371.15.wgt.RDat	CLTCL1	22	19291715	19291716	0.3798	rs807673	2.51	rs2283647	0.236116	9.22	1.282	448	448	susie	0.24	2.5e-21	1.3355	0.182	ENSG00000070371	Left_Ventricle	0
ES	AL	GTExv8.EUR.Heart_Left_Ventricle	./WEIGHTS//GTExv8.EUR.Heart_Left_Ventricle/ENSG00000242259.8.wgt.RDat	C22orf39	22	19447891	19447892	0.1639	rs807673	2.51	rs712979	-0.000292	-3.99	-0.202	553	553	susie	0.0074	0.064	0.7924	0.428	ENSG00000242259	Left_Ventricle	0
ES	AL	GTExv8.EUR.Heart_Left_Ventricle	./WEIGHTS//GTExv8.EUR.Heart_Left_Ventricle/ENSG00000215012.8.wgt.RDat	RTL10	22	19852485	19852486	0.2368	rs4425183	2.54	rs17745314	0.156263	-7.87	-1.058	565	8	lasso	0.22	1.5e-19	0.2724	0.785	ENSG00000215012	Left_Ventricle	0
ES	AL	GTExv8.EUR.Heart_Left_Ventricle	./WEIGHTS//GTExv8.EUR.Heart_Left_Ventricle/ENSG00000185838.13.wgt.RDat	GNB1L	22	19854938	19854939	0.1204	rs4425183	2.54	rs3747066	0.00652	4.36	0.628	564	6	enet	0.019	0.007	-0.4627	0.644	ENSG00000185838	Left_Ventricle	0
ES	AL	GTExv8.EUR.Heart_Left_Ventricle	./WEIGHTS//GTExv8.EUR.Heart_Left_Ventricle/ENSG00000232926.1.wgt.RDat	ENSG00000232926	22	19887288	19887289	0.2345	rs4425183	2.54	rs13054371	0.093938	5.97	0.599	554	1	top1	0.094	9.2e-09	0.5985	0.549	ENSG00000232926	Left_Ventricle	0
ES	AL	GTExv8.EUR.Heart_Left_Ventricle	./WEIGHTS//GTExv8.EUR.Heart_Left_Ventricle/ENSG00000093010.13.wgt.RDat	COMT	22	19941606	19941607	0.1257	rs4425183	2.54	rs17818431	0.011497	-4.01	-0.643	563	17	enet	0.063	2.6e-06	-0.9067	0.365	ENSG00000093010	Left_Ventricle	0
ES	AL	GTExv8.EUR.Heart_Left_Ventricle	./WEIGHTS//GTExv8.EUR.Heart_Left_Ventricle/ENSG00000184470.20.wgt.RDat	TXNRD2	22	19941991	19941992	0.2489	rs4425183	2.54	rs7285948	0.166738	-7.77	0.332	564	564	susie	0.18	1.4e-15	-0.2443	0.807	ENSG00000184470	Left_Ventricle	0
ES	AL	GTExv8.EUR.Heart_Left_Ventricle	./WEIGHTS//GTExv8.EUR.Heart_Left_Ventricle/ENSG00000099889.13.wgt.RDat	ARVCF	22	20016807	20016808	0.0978	rs4425183	2.54	rs649737	-0.002057	-3.62	0.722	548	548	susie	0.019	0.0076	0.4859	0.627	ENSG00000099889	Left_Ventricle	0
ES	AL	GTExv8.EUR.Heart_Left_Ventricle	./WEIGHTS//GTExv8.EUR.Heart_Left_Ventricle/ENSG00000234409.6.wgt.RDat	CCDC188	22	20151064	20151065	0.1473	rs4425183	2.54	rs2238798	0.044356	4.7	0.468	566	2	lasso	0.054	1.3e-05	0.4277	0.669	ENSG00000234409	Left_Ventricle	0
ES	AL	GTExv8.EUR.Heart_Left_Ventricle	./WEIGHTS//GTExv8.EUR.Heart_Left_Ventricle/ENSG00000099917.17.wgt.RDat	MED15	22	20495912	20495913	0.1553	rs4425183	2.54	rs177426	0.113184	-6.66	1.927	524	524	susie	0.12	4.3e-11	-2.1409	0.0323	ENSG00000099917	Left_Ventricle	0
ES	AL	GTExv8.EUR.Heart_Left_Ventricle	./WEIGHTS//GTExv8.EUR.Heart_Left_Ventricle/ENSG00000099940.11.wgt.RDat	SNAP29	22	20858982	20858983	0.1369	rs165792	2.54	rs5751800	0.112297	6.53	1.514	430	8	lasso	0.13	2.1e-11	1.6661	0.0957	ENSG00000099940	Left_Ventricle	0
ES	AL	GTExv8.EUR.Heart_Left_Ventricle	./WEIGHTS//GTExv8.EUR.Heart_Left_Ventricle/ENSG00000241973.10.wgt.RDat	PI4KA	22	20859416	20859417	0.2146	rs165792	2.54	rs165634	0.280159	-9.95	0.824	430	11	lasso	0.3	1.6e-27	-1.2472	0.212	ENSG00000241973	Left_Ventricle	0
ES	AL	GTExv8.EUR.Heart_Left_Ventricle	./WEIGHTS//GTExv8.EUR.Heart_Left_Ventricle/ENSG00000183773.15.wgt.RDat	AIFM3	22	20965107	20965108	0.1292	rs165792	2.54	rs1043235	0.017192	3.86	1.15	378	378	susie	0.026	0.0019	1.1063	0.269	ENSG00000183773	Left_Ventricle	0
ES	AL	GTExv8.EUR.Heart_Left_Ventricle	./WEIGHTS//GTExv8.EUR.Heart_Left_Ventricle/ENSG00000099949.18.wgt.RDat	LZTR1	22	20979461	20979462	0.3279	rs165792	2.54	rs178280	0.063362	6.07	-0.755	372	11	enet	0.2	1.3e-17	-0.2942	0.769	ENSG00000099949	Left_Ventricle	0
ES	AL	GTExv8.EUR.Heart_Left_Ventricle	./WEIGHTS//GTExv8.EUR.Heart_Left_Ventricle/ENSG00000230513.1.wgt.RDat	THAP7-AS1	22	21002196	21002197	0.6357	rs165792	2.54	rs2239961	0.356827	-10.87	-0.539	364	9	lasso	0.38	6e-36	0.2803	0.779	ENSG00000230513	Left_Ventricle	0
ES	AL	GTExv8.EUR.Heart_Left_Ventricle	./WEIGHTS//GTExv8.EUR.Heart_Left_Ventricle/ENSG00000099957.16.wgt.RDat	P2RX6	22	21015026	21015027	0.3135	rs165792	2.54	rs112544	0.081814	6.11	0.583	360	21	enet	0.17	1.9e-15	0.0894	0.929	ENSG00000099957	Left_Ventricle	0
ES	AL	GTExv8.EUR.Heart_Left_Ventricle	./WEIGHTS//GTExv8.EUR.Heart_Left_Ventricle/ENSG00000183506.17.wgt.RDat	PI4KAP2	22	21517532	21517533	0.5157	rs5997982	2.45	rs464694	0.126905	-6.58	1.887	268	268	susie	0.29	7e-26	-1.1972	0.231	ENSG00000183506	Left_Ventricle	0
ES	AL	GTExv8.EUR.Heart_Left_Ventricle	./WEIGHTS//GTExv8.EUR.Heart_Left_Ventricle/ENSG00000161179.13.wgt.RDat	YDJC	22	21630063	21630064	0.1292	rs1016548	2.26	rs861855	0.027434	-4.39	0.277	295	23	enet	0.066	1.5e-06	-0.943	0.346	ENSG00000161179	Left_Ventricle	0
ES	AL	GTExv8.EUR.Heart_Left_Ventricle	./WEIGHTS//GTExv8.EUR.Heart_Left_Ventricle/ENSG00000161180.10.wgt.RDat	CCDC116	22	21632715	21632716	0.1124	rs1016548	2.26	rs131665	0.048105	-4.51	0.954	295	295	susie	0.054	1.4e-05	-1.0635	0.288	ENSG00000161180	Left_Ventricle	0
ES	AL	GTExv8.EUR.Heart_Left_Ventricle	./WEIGHTS//GTExv8.EUR.Heart_Left_Ventricle/ENSG00000100023.18.wgt.RDat	PPIL2	22	21666008	21666009	0.2347	rs1016548	2.26	rs5999098	0.213775	8.46	0.025	317	1	top1	0.21	6.1e-19	0.025	0.98	ENSG00000100023	Left_Ventricle	0
ES	AL	GTExv8.EUR.Heart_Left_Ventricle	./WEIGHTS//GTExv8.EUR.Heart_Left_Ventricle/ENSG00000100027.14.wgt.RDat	YPEL1	22	21735833	21735834	0.1008	rs4821794	-2.31	rs2329884	0.053518	-4.4	0.51	370	1	top1	0.054	1.4e-05	-0.51	0.61	ENSG00000100027	Left_Ventricle	0
ES	AL	GTExv8.EUR.Heart_Left_Ventricle	./WEIGHTS//GTExv8.EUR.Heart_Left_Ventricle/ENSG00000224086.5.wgt.RDat	PPM1F-AS1	22	21938584	21938585	0.5195	rs4821794	-2.31	rs240066	0.4591	-12.27	0.974	412	412	susie	0.46	1.5e-45	-0.974	0.33	ENSG00000224086	Left_Ventricle	0
ES	AL	GTExv8.EUR.Heart_Left_Ventricle	./WEIGHTS//GTExv8.EUR.Heart_Left_Ventricle/ENSG00000228050.1.wgt.RDat	TOP3BP1	22	22224565	22224566	0.5683	rs433466	2.78	rs2283797	0.281338	10.56	-0.399	385	385	susie	0.5	1.9e-51	0.159	0.874	ENSG00000228050	Left_Ventricle	0
ES	AL	GTExv8.EUR.Heart_Left_Ventricle	./WEIGHTS//GTExv8.EUR.Heart_Left_Ventricle/ENSG00000279278.1.wgt.RDat	ENSG00000279278	22	22264600	22264601	0.2313	rs433466	2.78	rs8140634	0.103072	6.15	0.553	366	366	susie	0.15	1e-13	0.1355	0.892	ENSG00000279278	Left_Ventricle	0
ES	AL	GTExv8.EUR.Heart_Left_Ventricle	./WEIGHTS//GTExv8.EUR.Heart_Left_Ventricle/ENSG00000274422.1.wgt.RDat	ENSG00000274422	22	22287219	22287220	0.2734	rs433466	2.78	rs5995720	0.079343	5.89	-0.706	359	20	enet	0.13	4.5e-12	-0.7933	0.428	ENSG00000274422	Left_Ventricle	0
ES	AL	GTExv8.EUR.Heart_Left_Ventricle	./WEIGHTS//GTExv8.EUR.Heart_Left_Ventricle/ENSG00000234630.1.wgt.RDat	ENSG00000234630	22	22293732	22293733	0.2397	rs433466	2.78	rs11702992	0.061645	5.41	-0.659	356	1	top1	0.062	3.3e-06	-0.659	0.51	ENSG00000234630	Left_Ventricle	0
ES	AL	GTExv8.EUR.Heart_Left_Ventricle	./WEIGHTS//GTExv8.EUR.Heart_Left_Ventricle/ENSG00000272779.1.wgt.RDat	BMS1P20	22	22303223	22303224	0.2151	rs433466	2.78	rs2285019	0.023076	-5.56	0.806	353	31	enet	0.085	4.5e-08	-0.9605	0.337	ENSG00000272779	Left_Ventricle	0
ES	AL	GTExv8.EUR.Heart_Left_Ventricle	./WEIGHTS//GTExv8.EUR.Heart_Left_Ventricle/ENSG00000211643.2.wgt.RDat	IGLV5-52	22	22318726	22318727	0.2214	rs433466	2.78	rs8140634	0.168908	7.49	0.553	352	352	susie	0.18	2.3e-16	0.0318	0.975	ENSG00000211643	Left_Ventricle	0
ES	AL	GTExv8.EUR.Heart_Left_Ventricle	./WEIGHTS//GTExv8.EUR.Heart_Left_Ventricle/ENSG00000186716.20.wgt.RDat	BCR	22	23179703	23179704	0.2525	rs433466	2.78	rs131693	0.15767	-7.26	1.685	390	26	enet	0.2	2.9e-17	-1.6126	0.107	ENSG00000186716	Left_Ventricle	0
ES	AL	GTExv8.EUR.Heart_Left_Ventricle	./WEIGHTS//GTExv8.EUR.Heart_Left_Ventricle/ENSG00000230701.2.wgt.RDat	FBXW4P1	22	23262766	23262767	0.098	rs5759668	-2.7	rs9612272	0.038234	5.52	-0.896	422	422	susie	0.074	3.7e-07	-1.0269	0.304	ENSG00000230701	Left_Ventricle	0
ES	AL	GTExv8.EUR.Heart_Left_Ventricle	./WEIGHTS//GTExv8.EUR.Heart_Left_Ventricle/ENSG00000272733.1.wgt.RDat	ENSG00000272733	22	23583858	23583859	0.4168	rs17003998	4.71	rs11703537	0.129181	7.57	0.164	490	6	lasso	0.27	5.5e-24	0.298	0.766	ENSG00000272733	Left_Ventricle	0
ES	AL	GTExv8.EUR.Heart_Left_Ventricle	./WEIGHTS//GTExv8.EUR.Heart_Left_Ventricle/ENSG00000189269.12.wgt.RDat	DRICH1	22	23632320	23632321	0.4042	rs17003998	4.74	rs12157657	0.153169	-7.87	-1.08	488	12	lasso	0.3	9.7e-27	0.7486	0.454	ENSG00000189269	Left_Ventricle	0
ES	AL	GTExv8.EUR.Heart_Left_Ventricle	./WEIGHTS//GTExv8.EUR.Heart_Left_Ventricle/ENSG00000234353.2.wgt.RDat	ENSG00000234353	22	23640761	23640762	0.3379	rs17003998	4.75	rs12157657	0.250824	-9.2	-1.08	485	1	top1	0.25	2.2e-22	1.08	0.28	ENSG00000234353	Left_Ventricle	0
ES	AL	GTExv8.EUR.Heart_Left_Ventricle	./WEIGHTS//GTExv8.EUR.Heart_Left_Ventricle/ENSG00000272578.5.wgt.RDat	ENSG00000272578	22	23717355	23717356	0.2552	rs17003998	4.73	rs7289879	0.223735	-8.62	-1.15	479	1	top1	0.22	7.5e-20	1.15	0.25	ENSG00000272578	Left_Ventricle	0
ES	AL	GTExv8.EUR.Heart_Left_Ventricle	./WEIGHTS//GTExv8.EUR.Heart_Left_Ventricle/ENSG00000128218.7.wgt.RDat	VPREB3	22	23754467	23754468	0.2902	rs17003998	4.74	rs2298375	0.115166	6.98	1.68	480	34	enet	0.19	3.2e-17	2.4394	0.0147	ENSG00000128218	Left_Ventricle	0
ES	AL	GTExv8.EUR.Heart_Left_Ventricle	./WEIGHTS//GTExv8.EUR.Heart_Left_Ventricle/ENSG00000099953.9.wgt.RDat	MMP11	22	23768642	23768643	0.2311	rs17003998	4.74	rs2186370	0.172216	-7.64	4.378	478	478	susie	0.17	2.4e-15	-4.3071	1.65e-05	ENSG00000099953	Left_Ventricle	0
ES	AL	GTExv8.EUR.Heart_Left_Ventricle	./WEIGHTS//GTExv8.EUR.Heart_Left_Ventricle/ENSG00000099956.18.wgt.RDat	SMARCB1	22	23786962	23786963	0.2352	rs17003998	4.7	rs9612481	0.200871	-8.21	4.145	465	1	top1	0.2	8.8e-18	-4.145	3.4e-05	ENSG00000099956	Left_Ventricle	0
ES	AL	GTExv8.EUR.Heart_Left_Ventricle	./WEIGHTS//GTExv8.EUR.Heart_Left_Ventricle/ENSG00000133460.19.wgt.RDat	SLC2A11	22	23857039	23857040	0.2378	rs17003998	4.7	rs4822441	0.119155	-6.55	1.759	447	7	enet	0.13	2.8e-11	-2.003	0.0452	ENSG00000133460	Left_Ventricle	0
ES	AL	GTExv8.EUR.Heart_Left_Ventricle	./WEIGHTS//GTExv8.EUR.Heart_Left_Ventricle/ENSG00000240972.1.wgt.RDat	MIF	22	23894003	23894004	0.2598	rs17003998	4.7	rs4822466	0.219022	-8.93	0.176	430	7	lasso	0.23	3.2e-20	-0.4503	0.653	ENSG00000240972	Left_Ventricle	0
ES	AL	GTExv8.EUR.Heart_Left_Ventricle	./WEIGHTS//GTExv8.EUR.Heart_Left_Ventricle/ENSG00000218537.1.wgt.RDat	MIF-AS1	22	23898929	23898930	0.5467	rs17003998	4.7	rs2739338	0.503443	-12.85	0.659	430	28	enet	0.52	2.1e-53	-0.3953	0.693	ENSG00000218537	Left_Ventricle	0
ES	AL	GTExv8.EUR.Heart_Left_Ventricle	./WEIGHTS//GTExv8.EUR.Heart_Left_Ventricle/ENSG00000273295.1.wgt.RDat	ENSG00000273295	22	23907067	23907068	0.6762	rs17003998	4.71	rs2739338	0.588153	-13.87	0.659	428	25	enet	0.61	1.6e-69	-0.3837	0.701	ENSG00000273295	Left_Ventricle	0
ES	AL	GTExv8.EUR.Heart_Left_Ventricle	./WEIGHTS//GTExv8.EUR.Heart_Left_Ventricle/ENSG00000133433.10.wgt.RDat	GSTT2B	22	23961185	23961186	0.6694	rs17003998	4.71	rs9624364	0.344786	10.64	-0.613	426	426	susie	0.54	2.3e-57	-0.5414	0.588	ENSG00000133433	Left_Ventricle	0
ES	AL	GTExv8.EUR.Heart_Left_Ventricle	./WEIGHTS//GTExv8.EUR.Heart_Left_Ventricle/ENSG00000099974.7.wgt.RDat	DDTL	22	23966900	23966901	0.2019	rs17003998	4.71	rs4822458	0.142762	7.27	0.412	426	12	enet	0.15	4.9e-13	0.6014	0.548	ENSG00000099974	Left_Ventricle	0
ES	AL	GTExv8.EUR.Heart_Left_Ventricle	./WEIGHTS//GTExv8.EUR.Heart_Left_Ventricle/ENSG00000272787.1.wgt.RDat	ENSG00000272787	22	23969210	23969211	0.1748	rs17003998	4.71	rs2739338	0.117679	6.42	0.659	426	30	enet	0.15	3.5e-13	0.6018	0.547	ENSG00000272787	Left_Ventricle	0
ES	AL	GTExv8.EUR.Heart_Left_Ventricle	./WEIGHTS//GTExv8.EUR.Heart_Left_Ventricle/ENSG00000250470.1.wgt.RDat	ENSG00000250470	22	23977584	23977585	0.3019	rs17003998	4.7	rs4822458	0.272467	-9.58	0.412	420	24	enet	0.29	1.3e-26	-0.2532	0.8	ENSG00000250470	Left_Ventricle	0
ES	AL	GTExv8.EUR.Heart_Left_Ventricle	./WEIGHTS//GTExv8.EUR.Heart_Left_Ventricle/ENSG00000099984.11.wgt.RDat	GSTT2	22	23980057	23980058	0.6634	rs17003998	4.7	rs738809	0.265105	9.43	0.915	419	81	enet	0.4	4.7e-38	0.6438	0.52	ENSG00000099984	Left_Ventricle	0
ES	AL	GTExv8.EUR.Heart_Left_Ventricle	./WEIGHTS//GTExv8.EUR.Heart_Left_Ventricle/ENSG00000099977.13.wgt.RDat	DDT	22	23980468	23980469	0.2147	rs17003998	4.7	rs4822458	0.139967	-7.26	0.412	419	15	enet	0.18	7.6e-16	-0.2316	0.817	ENSG00000099977	Left_Ventricle	0
ES	AL	GTExv8.EUR.Heart_Left_Ventricle	./WEIGHTS//GTExv8.EUR.Heart_Left_Ventricle/ENSG00000224205.1.wgt.RDat	GSTT3P	22	23991420	23991421	0.495	rs17003998	4.72	rs4822458	0.336367	-10.9	0.412	421	19	enet	0.43	3e-42	-0.6206	0.535	ENSG00000224205	Left_Ventricle	0
ES	AL	GTExv8.EUR.Heart_Left_Ventricle	./WEIGHTS//GTExv8.EUR.Heart_Left_Ventricle/ENSG00000099994.10.wgt.RDat	SUSD2	22	24181258	24181259	0.3245	rs17003998	4.75	rs5760186	0.217552	8.86	-0.842	374	61	enet	0.26	1.4e-23	-0.6556	0.512	ENSG00000099994	Left_Ventricle	0
ES	AL	GTExv8.EUR.Heart_Left_Ventricle	./WEIGHTS//GTExv8.EUR.Heart_Left_Ventricle/ENSG00000099998.17.wgt.RDat	GGT5	22	24245141	24245142	0.138	rs17003998	4.65	rs4822485	0.102187	5.98	-1.175	377	1	top1	0.1	2e-09	-1.175	0.24	ENSG00000099998	Left_Ventricle	0
ES	AL	GTExv8.EUR.Heart_Left_Ventricle	./WEIGHTS//GTExv8.EUR.Heart_Left_Ventricle/ENSG00000128262.8.wgt.RDat	POM121L9P	22	24251827	24251828	0.3184	rs17003998	4.63	rs2298378	0.111226	-7.4	0.176	380	38	enet	0.22	2.7e-19	-0.716	0.474	ENSG00000128262	Left_Ventricle	0
ES	AL	GTExv8.EUR.Heart_Left_Ventricle	./WEIGHTS//GTExv8.EUR.Heart_Left_Ventricle/ENSG00000100024.14.wgt.RDat	UPB1	22	24494106	24494107	0.1013	rs16978950	3.76	rs2298383	0.081604	5.44	-0.896	395	1	top1	0.082	8.8e-08	-0.896	0.37	ENSG00000100024	Left_Ventricle	0
ES	AL	GTExv8.EUR.Heart_Left_Ventricle	./WEIGHTS//GTExv8.EUR.Heart_Left_Ventricle/ENSG00000167037.18.wgt.RDat	SGSM1	22	24806168	24806169	0.1391	rs16978950	3.76	rs9608342	0.043193	5.32	1.69	442	4	lasso	0.061	3.6e-06	1.5866	0.113	ENSG00000167037	Left_Ventricle	0
ES	AL	GTExv8.EUR.Heart_Left_Ventricle	./WEIGHTS//GTExv8.EUR.Heart_Left_Ventricle/ENSG00000100053.9.wgt.RDat	CRYBB3	22	25199849	25199850	0.1418	rs16978950	3.76	rs2269672	0.080511	5.39	1.036	454	1	top1	0.081	1.1e-07	1.036	0.3	ENSG00000100053	Left_Ventricle	0
ES	AL	GTExv8.EUR.Heart_Left_Ventricle	./WEIGHTS//GTExv8.EUR.Heart_Left_Ventricle/ENSG00000244752.2.wgt.RDat	CRYBB2	22	25219521	25219522	0.1716	rs16978950	3.76	rs6004658	0.068848	5.06	0.551	451	451	susie	0.075	3.2e-07	0.6458	0.518	ENSG00000244752	Left_Ventricle	0
ES	AL	GTExv8.EUR.Heart_Left_Ventricle	./WEIGHTS//GTExv8.EUR.Heart_Left_Ventricle/ENSG00000100068.11.wgt.RDat	LRP5L	22	25405376	25405377	0.2839	rs17606056	3.14	rs13057190	0.134612	6.81	-0.789	500	500	susie	0.17	5.7e-15	-0.0526	0.958	ENSG00000100068	Left_Ventricle	0
ES	AL	GTExv8.EUR.Heart_Left_Ventricle	./WEIGHTS//GTExv8.EUR.Heart_Left_Ventricle/ENSG00000272977.1.wgt.RDat	ENSG00000272977	22	25476217	25476218	0.4182	rs17606056	3.14	rs6004658	0.364849	-11.06	0.785	511	511	susie	0.37	2.3e-34	-0.8172	0.414	ENSG00000272977	Left_Ventricle	0
ES	AL	GTExv8.EUR.Heart_Left_Ventricle	./WEIGHTS//GTExv8.EUR.Heart_Left_Ventricle/ENSG00000100077.14.wgt.RDat	GRK3	22	25564848	25564849	0.1298	rs17606056	3.14	rs2331112	0.003075	-3.71	1.645	569	569	susie	0.021	0.0055	-0.8415	0.4	ENSG00000100077	Left_Ventricle	0
ES	AL	GTExv8.EUR.Heart_Left_Ventricle	./WEIGHTS//GTExv8.EUR.Heart_Left_Ventricle/ENSG00000100099.20.wgt.RDat	HPS4	22	26483835	26483836	0.1225	rs688700	-3.14	rs3788400	0.019545	-4.5	0.539	778	8	enet	0.027	0.0016	-0.9908	0.322	ENSG00000100099	Left_Ventricle	0
ES	AL	GTExv8.EUR.Heart_Left_Ventricle	./WEIGHTS//GTExv8.EUR.Heart_Left_Ventricle/ENSG00000225783.6.wgt.RDat	MIAT	22	26646427	26646428	0.177	rs688700	-3.14	rs9625066	0.073965	5.11	-0.643	863	1	top1	0.074	3.5e-07	-0.643	0.52	ENSG00000225783	Left_Ventricle	0
ES	AL	GTExv8.EUR.Heart_Left_Ventricle	./WEIGHTS//GTExv8.EUR.Heart_Left_Ventricle/ENSG00000223704.1.wgt.RDat	LINC01422	22	26858633	26858634	0.2037	rs17429199	2.99	rs136535	0.097627	-6.09	1.08	865	20	enet	0.14	1.5e-12	-1.1448	0.252	ENSG00000223704	Left_Ventricle	0
ES	AL	GTExv8.EUR.Heart_Left_Ventricle	./WEIGHTS//GTExv8.EUR.Heart_Left_Ventricle/ENSG00000235954.6.wgt.RDat	TTC28-AS1	22	27919375	27919376	0.1114	rs6005447	3.45	rs16985722	0.024501	4.83	0.253	520	520	susie	0.04	0.00017	-0.1016	0.919	ENSG00000235954	Left_Ventricle	0
ES	AL	GTExv8.EUR.Heart_Left_Ventricle	./WEIGHTS//GTExv8.EUR.Heart_Left_Ventricle/ENSG00000180957.17.wgt.RDat	PITPNB	22	27920133	27920134	0.1288	rs6005447	3.45	rs5752658	0.026612	4.48	-0.896	520	1	top1	0.027	0.0018	-0.896	0.37	ENSG00000180957	Left_Ventricle	0
ES	AL	GTExv8.EUR.Heart_Left_Ventricle	./WEIGHTS//GTExv8.EUR.Heart_Left_Ventricle/ENSG00000183762.12.wgt.RDat	KREMEN1	22	29073077	29073078	0.3955	rs8140401	-3.17	rs134637	0.368745	11.31	-1.728	386	6	lasso	0.41	5e-39	-1.9259	0.0541	ENSG00000183762	Left_Ventricle	0
ES	AL	GTExv8.EUR.Heart_Left_Ventricle	./WEIGHTS//GTExv8.EUR.Heart_Left_Ventricle/ENSG00000100263.13.wgt.RDat	RHBDD3	22	29267977	29267978	0.09	rs8140401	-3.17	rs909798	0.042145	-4.7	-1.103	418	22	enet	0.069	9.2e-07	0.2704	0.787	ENSG00000100263	Left_Ventricle	0
ES	AL	GTExv8.EUR.Heart_Left_Ventricle	./WEIGHTS//GTExv8.EUR.Heart_Left_Ventricle/ENSG00000100296.13.wgt.RDat	THOC5	22	29554253	29554254	0.4184	rs11090584	3.24	rs2302141	0.266987	-9.69	0.842	403	403	susie	0.36	4e-34	-0.3737	0.709	ENSG00000100296	Left_Ventricle	0
ES	AL	GTExv8.EUR.Heart_Left_Ventricle	./WEIGHTS//GTExv8.EUR.Heart_Left_Ventricle/ENSG00000184117.11.wgt.RDat	NIPSNAP1	22	29581336	29581337	0.1413	rs11090584	3.24	rs6361	0.091026	-6.2	-1.555	386	29	enet	0.12	9.7e-11	1.553	0.12	ENSG00000184117	Left_Ventricle	0
ES	AL	GTExv8.EUR.Heart_Left_Ventricle	./WEIGHTS//GTExv8.EUR.Heart_Left_Ventricle/ENSG00000100330.15.wgt.RDat	MTMR3	22	29883154	29883155	0.116	rs16988381	3.69	rs140104	0.070271	-5.5	-2.157	391	1	top1	0.07	6.9e-07	2.157	0.031	ENSG00000100330	Left_Ventricle	0
ES	AL	GTExv8.EUR.Heart_Left_Ventricle	./WEIGHTS//GTExv8.EUR.Heart_Left_Ventricle/ENSG00000279159.1.wgt.RDat	ENSG00000279159	22	30025628	30025629	0.1959	rs16988381	3.69	rs8140770	0.186504	8.1	-1.476	412	7	lasso	0.19	3.6e-17	-1.4759	0.14	ENSG00000279159	Left_Ventricle	0
ES	AL	GTExv8.EUR.Heart_Left_Ventricle	./WEIGHTS//GTExv8.EUR.Heart_Left_Ventricle/ENSG00000099995.18.wgt.RDat	SF3A1	22	30353071	30353072	0.0686	rs16988381	3.69	rs5753101	0.063532	4.96	-0.842	431	1	top1	0.064	2.3e-06	-0.842	0.4	ENSG00000099995	Left_Ventricle	0
ES	AL	GTExv8.EUR.Heart_Left_Ventricle	./WEIGHTS//GTExv8.EUR.Heart_Left_Ventricle/ENSG00000187860.10.wgt.RDat	CCDC157	22	30356634	30356635	0.1745	rs16988381	3.69	rs5749088	0.129011	6.77	-0.824	432	1	top1	0.13	1.3e-11	-0.824	0.41	ENSG00000187860	Left_Ventricle	0
ES	AL	GTExv8.EUR.Heart_Left_Ventricle	./WEIGHTS//GTExv8.EUR.Heart_Left_Ventricle/ENSG00000099999.14.wgt.RDat	RNF215	22	30421770	30421771	0.3762	rs16988381	3.69	rs740223	0.459411	12.35	-0.806	443	5	lasso	0.47	1e-46	-0.7894	0.43	ENSG00000099999	Left_Ventricle	0
ES	AL	GTExv8.EUR.Heart_Left_Ventricle	./WEIGHTS//GTExv8.EUR.Heart_Left_Ventricle/ENSG00000242114.5.wgt.RDat	MTFP1	22	30425529	30425530	0.094	rs16988381	3.69	rs17730748	0.062258	4.99	0.739	443	1	top1	0.062	2.9e-06	0.739	0.46	ENSG00000242114	Left_Ventricle	0
ES	AL	GTExv8.EUR.Heart_Left_Ventricle	./WEIGHTS//GTExv8.EUR.Heart_Left_Ventricle/ENSG00000185339.8.wgt.RDat	TCN2	22	30607083	30607084	0.0788	rs1004243	3.93	rs2267161	0.044509	4.09	1.555	437	1	top1	0.045	7.1e-05	1.555	0.12	ENSG00000185339	Left_Ventricle	0
ES	AL	GTExv8.EUR.Heart_Left_Ventricle	./WEIGHTS//GTExv8.EUR.Heart_Left_Ventricle/ENSG00000183963.18.wgt.RDat	SMTN	22	31080449	31080450	0.1166	rs1004243	3.93	rs7289941	0.002027	3.44	2.968	372	37	enet	0.019	0.0071	0.904	0.366	ENSG00000183963	Left_Ventricle	0
ES	AL	GTExv8.EUR.Heart_Left_Ventricle	./WEIGHTS//GTExv8.EUR.Heart_Left_Ventricle/ENSG00000198832.10.wgt.RDat	SELENOM	22	31120068	31120069	0.2083	rs1004243	3.93	rs1004243	0.010416	4.68	3.927	373	48	enet	0.067	1.3e-06	1.5047	0.132	ENSG00000198832	Left_Ventricle	0
ES	AL	GTExv8.EUR.Heart_Left_Ventricle	./WEIGHTS//GTExv8.EUR.Heart_Left_Ventricle/ENSG00000198089.15.wgt.RDat	SFI1	22	31488745	31488746	0.1681	rs1004243	3.93	rs7285171	0.192942	-8.33	-2.512	353	353	susie	0.21	7.4e-19	2.6012	0.00929	ENSG00000198089	Left_Ventricle	0
ES	AL	GTExv8.EUR.Heart_Left_Ventricle	./WEIGHTS//GTExv8.EUR.Heart_Left_Ventricle/ENSG00000241878.11.wgt.RDat	PISD	22	31662431	31662432	0.1699	rs7287937	3.06	rs5998068	0.10063	6.55	-0.628	332	6	lasso	0.12	2.9e-11	-1.1128	0.266	ENSG00000241878	Left_Ventricle	0
ES	AL	GTExv8.EUR.Heart_Left_Ventricle	./WEIGHTS//GTExv8.EUR.Heart_Left_Ventricle/ENSG00000100191.5.wgt.RDat	SLC5A4	22	32255340	32255341	0.4124	rs9621489	-3.89	rs5754009	0.155127	7.6	0.44	576	30	enet	0.22	7.2e-20	0.9498	0.342	ENSG00000100191	Left_Ventricle	0
ES	AL	GTExv8.EUR.Heart_Left_Ventricle	./WEIGHTS//GTExv8.EUR.Heart_Left_Ventricle/ENSG00000100234.11.wgt.RDat	TIMP3	22	32801700	32801701	0.0883	rs16990867	-4.04	rs17503	0.024918	4.28	0.412	679	679	susie	0.026	0.0019	0.4634	0.643	ENSG00000100234	Left_Ventricle	0
ES	AL	GTExv8.EUR.Heart_Left_Ventricle	./WEIGHTS//GTExv8.EUR.Heart_Left_Ventricle/ENSG00000133424.20.wgt.RDat	LARGE1	22	33922840	33922841	0.1226	rs130523	-3.29	rs9621787	0.096833	6.15	1.015	626	626	susie	0.11	8.4e-10	1.0917	0.275	ENSG00000133424	Left_Ventricle	0
ES	AL	GTExv8.EUR.Heart_Left_Ventricle	./WEIGHTS//GTExv8.EUR.Heart_Left_Ventricle/ENSG00000100336.17.wgt.RDat	APOL4	22	36204839	36204840	0.499	rs2283994	2.69	rs132717	0.309639	-10.25	0.806	489	489	susie	0.35	2.5e-32	-0.9032	0.366	ENSG00000100336	Left_Ventricle	0
ES	AL	GTExv8.EUR.Heart_Left_Ventricle	./WEIGHTS//GTExv8.EUR.Heart_Left_Ventricle/ENSG00000100350.14.wgt.RDat	FOXRED2	22	36507100	36507101	0.4565	rs4821542	-2.86	rs2281086	0.289419	10.2	1.943	632	19	enet	0.34	6e-31	1.7325	0.0832	ENSG00000100350	Left_Ventricle	0
ES	AL	GTExv8.EUR.Heart_Left_Ventricle	./WEIGHTS//GTExv8.EUR.Heart_Left_Ventricle/ENSG00000128309.16.wgt.RDat	MPST	22	37019640	37019641	0.1877	rs5756504	-2.91	rs4820258	-0.001928	3.61	-2.848	694	694	susie	0.014	0.019	-1.4778	0.139	ENSG00000128309	Left_Ventricle	0
ES	AL	GTExv8.EUR.Heart_Left_Ventricle	./WEIGHTS//GTExv8.EUR.Heart_Left_Ventricle/ENSG00000100079.6.wgt.RDat	LGALS2	22	37582615	37582616	0.1881	rs2076087	3.02	rs5756736	0.114676	6.3	1.44	510	1	top1	0.11	1.9e-10	1.44	0.15	ENSG00000100079	Left_Ventricle	0
ES	AL	GTExv8.EUR.Heart_Left_Ventricle	./WEIGHTS//GTExv8.EUR.Heart_Left_Ventricle/ENSG00000100097.11.wgt.RDat	LGALS1	22	37675607	37675608	0.3911	rs2267368	3.24	rs713835	0.245249	-9.11	0.739	480	1	top1	0.25	7.4e-22	-0.739	0.46	ENSG00000100097	Left_Ventricle	0
ES	AL	GTExv8.EUR.Heart_Left_Ventricle	./WEIGHTS//GTExv8.EUR.Heart_Left_Ventricle/ENSG00000100106.19.wgt.RDat	TRIOBP	22	37697003	37697004	0.2827	rs2267368	3.24	rs4239889	0.171775	-7.73	0.305	461	1	top1	0.17	3.2e-15	-0.305	0.76	ENSG00000100106	Left_Ventricle	0
ES	AL	GTExv8.EUR.Heart_Left_Ventricle	./WEIGHTS//GTExv8.EUR.Heart_Left_Ventricle/ENSG00000198792.12.wgt.RDat	TMEM184B	22	38273033	38273034	0.098	rs2267368	3.24	rs5750562	0.038543	-4.18	-0.266	351	1	top1	0.039	0.00021	0.266	0.79	ENSG00000198792	Left_Ventricle	0
ES	AL	GTExv8.EUR.Heart_Left_Ventricle	./WEIGHTS//GTExv8.EUR.Heart_Left_Ventricle/ENSG00000100196.10.wgt.RDat	KDELR3	22	38468061	38468062	0.2868	rs2267368	3.24	rs196059	0.045244	5.66	1.44	375	28	enet	0.13	8.2e-12	0.5198	0.603	ENSG00000100196	Left_Ventricle	0
ES	AL	GTExv8.EUR.Heart_Left_Ventricle	./WEIGHTS//GTExv8.EUR.Heart_Left_Ventricle/ENSG00000100201.20.wgt.RDat	DDX17	22	38507659	38507660	0.1057	rs2267368	3.24	rs760645	0.011997	-4.32	-0.05	366	16	enet	0.037	0.00028	-0.762	0.446	ENSG00000100201	Left_Ventricle	0
ES	AL	GTExv8.EUR.Heart_Left_Ventricle	./WEIGHTS//GTExv8.EUR.Heart_Left_Ventricle/ENSG00000184949.15.wgt.RDat	FAM227A	22	38656628	38656629	0.0529	rs2267368	3.24	rs4821797	0.032356	4.21	-0.954	368	1	top1	0.032	0.00064	-0.954	0.34	ENSG00000184949	Left_Ventricle	0
ES	AL	GTExv8.EUR.Heart_Left_Ventricle	./WEIGHTS//GTExv8.EUR.Heart_Left_Ventricle/ENSG00000228274.3.wgt.RDat	ENSG00000228274	22	38681819	38681820	0.148	rs926544	2.74	rs2072795	0.175509	-8.38	-1.15	372	372	susie	0.2	1.2e-17	1.1538	0.249	ENSG00000228274	Left_Ventricle	0
ES	AL	GTExv8.EUR.Heart_Left_Ventricle	./WEIGHTS//GTExv8.EUR.Heart_Left_Ventricle/ENSG00000273076.1.wgt.RDat	ENSG00000273076	22	38743494	38743495	0.0564	rs926544	2.74	rs138712	0.036508	4.85	-1.943	380	380	susie	0.052	1.9e-05	-1.6272	0.104	ENSG00000273076	Left_Ventricle	0
ES	AL	GTExv8.EUR.Heart_Left_Ventricle	./WEIGHTS//GTExv8.EUR.Heart_Left_Ventricle/ENSG00000179750.15.wgt.RDat	APOBEC3B	22	38982346	38982347	0.069	rs5757680	3.71	rs5757299	-0.002648	3.72	0.659	388	12	enet	0.0051	0.1	0.8652	0.387	ENSG00000179750	Left_Ventricle	0
ES	AL	GTExv8.EUR.Heart_Left_Ventricle	./WEIGHTS//GTExv8.EUR.Heart_Left_Ventricle/ENSG00000243811.8.wgt.RDat	APOBEC3D	22	39021112	39021113	0.1319	rs5757680	3.71	rs1883277	0.090804	5.76	0.739	387	13	enet	0.097	5.3e-09	0.3249	0.745	ENSG00000243811	Left_Ventricle	0
ES	AL	GTExv8.EUR.Heart_Left_Ventricle	./WEIGHTS//GTExv8.EUR.Heart_Left_Ventricle/ENSG00000128394.16.wgt.RDat	APOBEC3F	22	39040603	39040604	0.1097	rs5757680	3.71	rs2413565	-0.000478	-3.69	-0.412	387	387	susie	0.0056	0.094	0.3705	0.711	ENSG00000128394	Left_Ventricle	0
ES	AL	GTExv8.EUR.Heart_Left_Ventricle	./WEIGHTS//GTExv8.EUR.Heart_Left_Ventricle/ENSG00000239713.8.wgt.RDat	APOBEC3G	22	39077004	39077005	0.17	rs5757680	3.71	rs2011869	0.16051	7.35	0.385	394	1	top1	0.16	2.9e-14	0.385	0.7	ENSG00000239713	Left_Ventricle	0
ES	AL	GTExv8.EUR.Heart_Left_Ventricle	./WEIGHTS//GTExv8.EUR.Heart_Left_Ventricle/ENSG00000100307.12.wgt.RDat	CBX7	22	39152649	39152650	0.0959	rs5757680	3.71	rs139385	0.023185	4.16	-0.05	410	4	lasso	0.036	0.00032	-0.1302	0.896	ENSG00000100307	Left_Ventricle	0
ES	AL	GTExv8.EUR.Heart_Left_Ventricle	./WEIGHTS//GTExv8.EUR.Heart_Left_Ventricle/ENSG00000100324.13.wgt.RDat	TAB1	22	39399740	39399741	0.0703	rs5757680	3.71	rs5750810	0.002841	4.21	2.886	387	387	susie	0.012	0.026	2.945	0.00323	ENSG00000100324	Left_Ventricle	0
ES	AL	GTExv8.EUR.Heart_Left_Ventricle	./WEIGHTS//GTExv8.EUR.Heart_Left_Ventricle/ENSG00000128268.11.wgt.RDat	MGAT3	22	39457343	39457344	0.2229	rs5757680	3.71	rs5750825	0.154658	-7.43	3.156	386	1	top1	0.15	9.3e-14	-3.156	0.0016	ENSG00000128268	Left_Ventricle	0
ES	AL	GTExv8.EUR.Heart_Left_Ventricle	./WEIGHTS//GTExv8.EUR.Heart_Left_Ventricle/ENSG00000128272.14.wgt.RDat	ATF4	22	39519694	39519695	0.2934	rs5757680	3.71	rs1048310	0.142105	7.07	0.468	395	1	top1	0.14	1.1e-12	0.468	0.64	ENSG00000128272	Left_Ventricle	0
ES	AL	GTExv8.EUR.Heart_Left_Ventricle	./WEIGHTS//GTExv8.EUR.Heart_Left_Ventricle/ENSG00000100351.16.wgt.RDat	GRAP2	22	39901081	39901082	0.0955	rs5757680	3.71	rs7285507	0.018574	-4.95	0.842	305	5	enet	0.064	2e-06	-1.4591	0.145	ENSG00000100351	Left_Ventricle	0
ES	AL	GTExv8.EUR.Heart_Left_Ventricle	./WEIGHTS//GTExv8.EUR.Heart_Left_Ventricle/ENSG00000133477.16.wgt.RDat	FAM83F	22	39994948	39994949	0.1526	rs6001932	3.58	rs7285507	0.132241	-6.67	0.842	302	5	enet	0.15	1.8e-13	-1.3612	0.173	ENSG00000133477	Left_Ventricle	0
ES	AL	GTExv8.EUR.Heart_Left_Ventricle	./WEIGHTS//GTExv8.EUR.Heart_Left_Ventricle/ENSG00000196588.14.wgt.RDat	MRTFA	22	40636701	40636702	0.061	rs6001981	3.62	rs139915	-0.002958	-3.6	-1.476	275	2	lasso	0.017	0.011	1.5108	0.131	ENSG00000196588	Left_Ventricle	0
ES	AL	GTExv8.EUR.Heart_Left_Ventricle	./WEIGHTS//GTExv8.EUR.Heart_Left_Ventricle/ENSG00000100372.14.wgt.RDat	SLC25A17	22	40819398	40819399	0.0481	rs6001981	3.62	rs13054099	0.004875	3.77	-0.954	279	8	enet	0.015	0.017	-1.5779	0.115	ENSG00000100372	Left_Ventricle	0
ES	AL	GTExv8.EUR.Heart_Left_Ventricle	./WEIGHTS//GTExv8.EUR.Heart_Left_Ventricle/ENSG00000235513.1.wgt.RDat	L3MBTL2-AS1	22	41217626	41217627	0.1662	rs7287939	-2.08	rs1033611	0.201817	-8.36	1.645	250	250	susie	0.2	4.5e-18	-1.5208	0.128	ENSG00000235513	Left_Ventricle	0
ES	AL	GTExv8.EUR.Heart_Left_Ventricle	./WEIGHTS//GTExv8.EUR.Heart_Left_Ventricle/ENSG00000100413.16.wgt.RDat	POLR3H	22	41544605	41544606	0.1611	rs133341	-2.27	rs738499	0.108923	6.22	-1.036	292	1	top1	0.11	5.7e-10	-1.036	0.3	ENSG00000100413	Left_Ventricle	0
ES	AL	GTExv8.EUR.Heart_Left_Ventricle	./WEIGHTS//GTExv8.EUR.Heart_Left_Ventricle/ENSG00000172346.14.wgt.RDat	CSDC2	22	41560762	41560763	0.145	rs133341	-2.27	rs17365991	-0.003014	-3.44	-0.305	294	294	susie	0.013	0.021	0.1287	0.898	ENSG00000172346	Left_Ventricle	0
ES	AL	GTExv8.EUR.Heart_Left_Ventricle	./WEIGHTS//GTExv8.EUR.Heart_Left_Ventricle/ENSG00000100418.7.wgt.RDat	DESI1	22	41621095	41621096	0.1887	rs13057094	-2.73	rs7287010	0.025555	-4.69	0.113	301	301	susie	0.032	0.0007	-0.4882	0.625	ENSG00000100418	Left_Ventricle	0
ES	AL	GTExv8.EUR.Heart_Left_Ventricle	./WEIGHTS//GTExv8.EUR.Heart_Left_Ventricle/ENSG00000167077.12.wgt.RDat	MEI1	22	41699498	41699499	0.2861	rs28371717	3.17	rs1807497	0.214521	9.04	-0.332	296	25	enet	0.27	7.8e-24	-0.1445	0.885	ENSG00000167077	Left_Ventricle	0
ES	AL	GTExv8.EUR.Heart_Left_Ventricle	./WEIGHTS//GTExv8.EUR.Heart_Left_Ventricle/ENSG00000234965.2.wgt.RDat	SHISA8	22	41914666	41914667	0.1158	rs28371717	3.17	rs5758511	0.05995	-4.66	0.789	331	1	top1	0.06	4.5e-06	-0.789	0.43	ENSG00000234965	Left_Ventricle	0
ES	AL	GTExv8.EUR.Heart_Left_Ventricle	./WEIGHTS//GTExv8.EUR.Heart_Left_Ventricle/ENSG00000159958.6.wgt.RDat	TNFRSF13C	22	41926817	41926818	0.0765	rs28371717	3.17	rs5751229	0.032243	-4.41	1.126	336	336	susie	0.035	0.0004	-1.2368	0.216	ENSG00000159958	Left_Ventricle	0
ES	AL	GTExv8.EUR.Heart_Left_Ventricle	./WEIGHTS//GTExv8.EUR.Heart_Left_Ventricle/ENSG00000198951.11.wgt.RDat	NAGA	22	42070841	42070842	0.2642	rs28371717	3.17	rs133373	0.302445	10.19	1.254	331	331	susie	0.33	7.5e-31	1.8642	0.0623	ENSG00000198951	Left_Ventricle	0
ES	AL	GTExv8.EUR.Heart_Left_Ventricle	./WEIGHTS//GTExv8.EUR.Heart_Left_Ventricle/ENSG00000183172.8.wgt.RDat	SMDT1	22	42079690	42079691	0.1727	rs28371717	3.17	rs6002609	0.164263	-7.85	-2.64	331	331	susie	0.18	1.5e-15	2.5138	0.0119	ENSG00000183172	Left_Ventricle	0
ES	AL	GTExv8.EUR.Heart_Left_Ventricle	./WEIGHTS//GTExv8.EUR.Heart_Left_Ventricle/ENSG00000237037.9.wgt.RDat	NDUFA6-DT	22	42090955	42090956	0.0772	rs28371717	3.17	rs133302	0.077637	-5.43	-2.212	338	1	top1	0.078	1.8e-07	2.212	0.027	ENSG00000237037	Left_Ventricle	0
ES	AL	GTExv8.EUR.Heart_Left_Ventricle	./WEIGHTS//GTExv8.EUR.Heart_Left_Ventricle/ENSG00000100197.20.wgt.RDat	CYP2D6	22	42130905	42130906	0.1397	rs28371717	3.17	rs5751239	0.074557	5.69	-0.994	348	22	enet	0.084	5.8e-08	-0.0173	0.986	ENSG00000100197	Left_Ventricle	0
ES	AL	GTExv8.EUR.Heart_Left_Ventricle	./WEIGHTS//GTExv8.EUR.Heart_Left_Ventricle/ENSG00000227370.1.wgt.RDat	ENSG00000227370	22	42132602	42132603	0.1225	rs28371717	3.17	rs133382	0.048951	-4.5	-2.512	350	1	top1	0.049	3.2e-05	2.512	0.012	ENSG00000227370	Left_Ventricle	0
ES	AL	GTExv8.EUR.Heart_Left_Ventricle	./WEIGHTS//GTExv8.EUR.Heart_Left_Ventricle/ENSG00000281538.1.wgt.RDat	ENSG00000281538	22	42138105	42138106	0.0641	rs28371717	3.17	rs7245	0.032223	4.23	1.311	353	353	susie	0.036	0.00034	1.8855	0.0594	ENSG00000281538	Left_Ventricle	0
ES	AL	GTExv8.EUR.Heart_Left_Ventricle	./WEIGHTS//GTExv8.EUR.Heart_Left_Ventricle/ENSG00000205702.10.wgt.RDat	CYP2D7	22	42144576	42144577	0.1343	rs28371717	3.17	rs133368	0.085128	-5.75	-2.29	353	26	enet	0.1	2.9e-09	2.3948	0.0166	ENSG00000205702	Left_Ventricle	0
ES	AL	GTExv8.EUR.Heart_Left_Ventricle	./WEIGHTS//GTExv8.EUR.Heart_Left_Ventricle/ENSG00000273366.1.wgt.RDat	ENSG00000273366	22	42278187	42278188	0.0446	rs28371717	3.17	rs134874	0.008751	3.68	-2.894	388	3	lasso	0.021	0.0047	-2.9516	0.00316	ENSG00000273366	Left_Ventricle	0
ES	AL	GTExv8.EUR.Heart_Left_Ventricle	./WEIGHTS//GTExv8.EUR.Heart_Left_Ventricle/ENSG00000229891.1.wgt.RDat	LINC01315	22	42369235	42369236	0.0986	rs28371717	3.17	rs4822120	0.055562	-5.3	-0.292	395	1	top1	0.056	9.8e-06	0.292	0.77	ENSG00000229891	Left_Ventricle	0
ES	AL	GTExv8.EUR.Heart_Left_Ventricle	./WEIGHTS//GTExv8.EUR.Heart_Left_Ventricle/ENSG00000189306.10.wgt.RDat	RRP7A	22	42519801	42519802	0.6398	rs28371717	3.17	rs137121	0.14064	8.22	-0.974	407	37	enet	0.33	1e-30	-1.5578	0.119	ENSG00000189306	Left_Ventricle	0
ES	AL	GTExv8.EUR.Heart_Left_Ventricle	./WEIGHTS//GTExv8.EUR.Heart_Left_Ventricle/ENSG00000183569.17.wgt.RDat	SERHL2	22	42553616	42553617	0.2398	rs28371717	3.17	rs137116	0.035461	-4.94	-0.266	408	21	enet	0.079	1.4e-07	-0.1804	0.857	ENSG00000183569	Left_Ventricle	0
ES	AL	GTExv8.EUR.Heart_Left_Ventricle	./WEIGHTS//GTExv8.EUR.Heart_Left_Ventricle/ENSG00000182841.12.wgt.RDat	RRP7BP	22	42582037	42582038	0.2201	rs28371717	3.17	rs137088	0.129488	-6.9	-0.842	416	416	susie	0.13	5.1e-12	0.8967	0.37	ENSG00000182841	Left_Ventricle	0
ES	AL	GTExv8.EUR.Heart_Left_Ventricle	./WEIGHTS//GTExv8.EUR.Heart_Left_Ventricle/ENSG00000100243.20.wgt.RDat	CYB5R3	22	42649567	42649568	0.3009	rs5759165	4.11	rs8190371	0.121153	6.67	0.319	434	434	susie	0.13	6.6e-12	0.2008	0.841	ENSG00000100243	Left_Ventricle	0
ES	AL	GTExv8.EUR.Heart_Left_Ventricle	./WEIGHTS//GTExv8.EUR.Heart_Left_Ventricle/ENSG00000128274.15.wgt.RDat	A4GALT	22	42721297	42721298	0.4141	rs5759165	4.11	rs3761464	0.198129	-8.28	-0.126	471	471	susie	0.33	2e-30	0.3697	0.712	ENSG00000128274	Left_Ventricle	0
ES	AL	GTExv8.EUR.Heart_Left_Ventricle	./WEIGHTS//GTExv8.EUR.Heart_Left_Ventricle/ENSG00000242247.10.wgt.RDat	ARFGAP3	22	42858105	42858106	0.1435	rs5759165	4.11	rs5751372	0.080714	5.42	0.44	525	1	top1	0.081	1e-07	0.44	0.66	ENSG00000242247	Left_Ventricle	0
ES	AL	GTExv8.EUR.Heart_Left_Ventricle	./WEIGHTS//GTExv8.EUR.Heart_Left_Ventricle/ENSG00000230319.1.wgt.RDat	TTLL1-AS1	22	43038584	43038585	0.0805	rs5759165	4.11	rs5759129	0.019588	4.05	1.015	550	1	top1	0.02	0.0065	1.015	0.31	ENSG00000230319	Left_Ventricle	0
ES	AL	GTExv8.EUR.Heart_Left_Ventricle	./WEIGHTS//GTExv8.EUR.Heart_Left_Ventricle/ENSG00000100304.12.wgt.RDat	TTLL12	22	43187132	43187133	0.4683	rs5759165	4.11	rs2071724	0.16215	-7.4	-0.468	559	559	susie	0.26	1.7e-23	1.0566	0.291	ENSG00000100304	Left_Ventricle	0
ES	AL	GTExv8.EUR.Heart_Left_Ventricle	./WEIGHTS//GTExv8.EUR.Heart_Left_Ventricle/ENSG00000186976.14.wgt.RDat	EFCAB6	22	43812304	43812305	0.1268	rs7285825	-2.54	rs743936	0.057595	-4.47	-1.036	671	1	top1	0.058	6.8e-06	1.036	0.3	ENSG00000186976	Left_Ventricle	0
ES	AL	GTExv8.EUR.Heart_Left_Ventricle	./WEIGHTS//GTExv8.EUR.Heart_Left_Ventricle/ENSG00000100347.14.wgt.RDat	SAMM50	22	43955420	43955421	0.336	rs7285825	-2.54	rs6006467	0.168826	-7.7	-2.086	730	36	enet	0.17	4.5e-15	1.5414	0.123	ENSG00000100347	Left_Ventricle	0
ES	AL	GTExv8.EUR.Heart_Left_Ventricle	./WEIGHTS//GTExv8.EUR.Heart_Left_Ventricle/ENSG00000188677.14.wgt.RDat	PARVB	22	43999210	43999211	0.3939	rs7285825	-2.54	rs12170546	0.251128	9.12	0.292	731	5	lasso	0.27	1.4e-24	0.2568	0.797	ENSG00000188677	Left_Ventricle	0
ES	AL	GTExv8.EUR.Heart_Left_Ventricle	./WEIGHTS//GTExv8.EUR.Heart_Left_Ventricle/ENSG00000280434.1.wgt.RDat	ENSG00000280434	22	44139364	44139365	0.1704	rs2143428	2.51	rs2267617	0.048243	4.85	1.2	768	31	enet	0.07	7.6e-07	1.6195	0.105	ENSG00000280434	Left_Ventricle	0
ES	AL	GTExv8.EUR.Heart_Left_Ventricle	./WEIGHTS//GTExv8.EUR.Heart_Left_Ventricle/ENSG00000226328.6.wgt.RDat	NUP50-DT	22	45163780	45163781	0.2068	rs6007450	-3.29	rs13054435	0.124597	-6.5	-0.332	657	657	susie	0.15	2e-13	0.5009	0.616	ENSG00000226328	Left_Ventricle	0
ES	AL	GTExv8.EUR.Heart_Left_Ventricle	./WEIGHTS//GTExv8.EUR.Heart_Left_Ventricle/ENSG00000100364.18.wgt.RDat	KIAA0930	22	45240768	45240769	0.1258	rs6007450	-3.29	rs742018	0.020886	4.75	0.69	631	1	top1	0.021	0.0051	0.69	0.49	ENSG00000100364	Left_Ventricle	0
ES	AL	GTExv8.EUR.Heart_Left_Ventricle	./WEIGHTS//GTExv8.EUR.Heart_Left_Ventricle/ENSG00000100376.11.wgt.RDat	FAM118A	22	45308967	45308968	0.7561	rs6007450	-3.29	rs104664	0.586231	13.86	-0.896	611	611	susie	0.66	3.1e-79	-0.7231	0.47	ENSG00000100376	Left_Ventricle	0
ES	AL	GTExv8.EUR.Heart_Left_Ventricle	./WEIGHTS//GTExv8.EUR.Heart_Left_Ventricle/ENSG00000130943.6.wgt.RDat	PKDREJ	22	46263354	46263355	0.1982	rs8137243	3.14	rs9627295	0.246705	-9.03	-0.305	466	1	top1	0.25	5.4e-22	0.305	0.76	ENSG00000130943	Left_Ventricle	0
ES	AL	GTExv8.EUR.Heart_Left_Ventricle	./WEIGHTS//GTExv8.EUR.Heart_Left_Ventricle/ENSG00000075234.16.wgt.RDat	TTC38	22	46267960	46267961	0.402	rs8137243	3.14	rs6008552	0.301637	9.96	-1.341	462	1	top1	0.3	2.2e-27	-1.341	0.18	ENSG00000075234	Left_Ventricle	0
ES	AL	GTExv8.EUR.Heart_Left_Ventricle	./WEIGHTS//GTExv8.EUR.Heart_Left_Ventricle/ENSG00000234869.1.wgt.RDat	LINC02925	22	46541494	46541495	0.2142	rs8137243	3.14	rs9616045	0.064546	5.02	0.151	542	542	susie	0.069	9e-07	0.082	0.935	ENSG00000234869	Left_Ventricle	0
ES	AL	GTExv8.EUR.Heart_Left_Ventricle	./WEIGHTS//GTExv8.EUR.Heart_Left_Ventricle/ENSG00000260708.1.wgt.RDat	TBC1D22A-DT	22	46762562	46762563	0.4926	rs15646	-3.43	rs12389	0.294268	-9.93	0.075	569	1	top1	0.29	1.2e-26	-0.075	0.94	ENSG00000260708	Left_Ventricle	0
ES	AL	GTExv8.EUR.Heart_Left_Ventricle	./WEIGHTS//GTExv8.EUR.Heart_Left_Ventricle/ENSG00000219438.8.wgt.RDat	TAFA5	22	48489459	48489460	0.1312	rs9615753	-3.08	rs9306509	0.004138	3.64	1.036	788	4	lasso	0.017	0.011	1.7317	0.0833	ENSG00000219438	Left_Ventricle	0
ES	AL	GTExv8.EUR.Heart_Left_Ventricle	./WEIGHTS//GTExv8.EUR.Heart_Left_Ventricle/ENSG00000235111.1.wgt.RDat	ENSG00000235111	22	49615715	49615716	0.3725	rs13055216	2.65	rs7288869	0.274863	9.94	0.789	662	6	lasso	0.32	1.4e-29	0.2611	0.794	ENSG00000235111	Left_Ventricle	0
ES	AL	GTExv8.EUR.Heart_Left_Ventricle	./WEIGHTS//GTExv8.EUR.Heart_Left_Ventricle/ENSG00000188511.12.wgt.RDat	MIR3667HG	22	49657541	49657542	0.1379	rs13055216	2.65	rs7288869	0.081862	-5.75	0.789	652	4	lasso	0.084	5.4e-08	-0.8035	0.422	ENSG00000188511	Left_Ventricle	0
ES	AL	GTExv8.EUR.Heart_Left_Ventricle	./WEIGHTS//GTExv8.EUR.Heart_Left_Ventricle/ENSG00000182858.13.wgt.RDat	ALG12	22	49918457	49918458	0.1609	rs5771109	-2.72	rs910799	0.061406	5.27	-0.539	440	440	susie	0.08	1.1e-07	-1.1008	0.271	ENSG00000182858	Left_Ventricle	0
ES	AL	GTExv8.EUR.Heart_Left_Ventricle	./WEIGHTS//GTExv8.EUR.Heart_Left_Ventricle/ENSG00000278869.1.wgt.RDat	ENSG00000278869	22	49934073	49934074	0.1322	rs5771109	-2.72	rs138845	0.021257	4.33	-0.358	438	1	top1	0.021	0.0048	-0.358	0.72	ENSG00000278869	Left_Ventricle	0
ES	AL	GTExv8.EUR.Heart_Left_Ventricle	./WEIGHTS//GTExv8.EUR.Heart_Left_Ventricle/ENSG00000170638.9.wgt.RDat	TRABD	22	50185914	50185915	0.1497	rs5771109	-2.72	rs6010202	0.014315	4.31	-1.598	426	426	susie	0.017	0.011	-1.7209	0.0853	ENSG00000170638	Left_Ventricle	0
ES	AL	GTExv8.EUR.Heart_Left_Ventricle	./WEIGHTS//GTExv8.EUR.Heart_Left_Ventricle/ENSG00000273253.2.wgt.RDat	ENSG00000273253	22	50200836	50200837	0.3185	rs5771109	-2.72	rs137906	0.160608	7.61	0.372	417	6	lasso	0.19	8.7e-17	0.641	0.522	ENSG00000273253	Left_Ventricle	0
ES	AL	GTExv8.EUR.Heart_Left_Ventricle	./WEIGHTS//GTExv8.EUR.Heart_Left_Ventricle/ENSG00000273137.1.wgt.RDat	ENSG00000273137	22	50209541	50209542	0.11	rs5771109	-2.72	rs6537639	0.026414	4.56	-0.69	412	6	lasso	0.033	0.00054	-0.6016	0.547	ENSG00000273137	Left_Ventricle	0
ES	AL	GTExv8.EUR.Heart_Left_Ventricle	./WEIGHTS//GTExv8.EUR.Heart_Left_Ventricle/ENSG00000128159.11.wgt.RDat	TUBGCP6	22	50244970	50244971	0.1661	rs5771109	-2.72	rs5771104	0.039625	5.11	-1.838	411	411	susie	0.042	0.00012	-1.8485	0.0645	ENSG00000128159	Left_Ventricle	0
ES	AL	GTExv8.EUR.Heart_Left_Ventricle	./WEIGHTS//GTExv8.EUR.Heart_Left_Ventricle/ENSG00000100429.17.wgt.RDat	HDAC10	22	50249858	50249859	0.1696	rs5771109	-2.72	rs7290465	0.146697	7.55	1.405	411	2	lasso	0.16	6.2e-14	1.3717	0.17	ENSG00000100429	Left_Ventricle	0
ES	AL	GTExv8.EUR.Heart_Left_Ventricle	./WEIGHTS//GTExv8.EUR.Heart_Left_Ventricle/ENSG00000188130.13.wgt.RDat	MAPK12	22	50261824	50261825	0.4569	rs5771109	-2.72	rs1129880	0.2138	8.57	1.15	408	408	susie	0.32	5e-29	0.5535	0.58	ENSG00000188130	Left_Ventricle	0
ES	AL	GTExv8.EUR.Heart_Left_Ventricle	./WEIGHTS//GTExv8.EUR.Heart_Left_Ventricle/ENSG00000196576.14.wgt.RDat	PLXNB2	22	50307626	50307627	0.1108	rs5771109	-2.72	rs742186	0.000606	4.49	-0.176	395	11	enet	0.023	0.0034	-0.0986	0.921	ENSG00000196576	Left_Ventricle	0
ES	AL	GTExv8.EUR.Heart_Left_Ventricle	./WEIGHTS//GTExv8.EUR.Heart_Left_Ventricle/ENSG00000025708.13.wgt.RDat	TYMP	22	50530055	50530056	0.1766	rs5771109	-2.72	rs140521	0.141891	-6.94	0.412	317	1	top1	0.14	1.1e-12	-0.412	0.68	ENSG00000025708	Left_Ventricle	0
ES	AL	GTExv8.EUR.Heart_Left_Ventricle	./WEIGHTS//GTExv8.EUR.Heart_Left_Ventricle/ENSG00000205560.12.wgt.RDat	CPT1B	22	50578454	50578455	0.1568	rs5771109	-2.72	rs3091399	0.068876	5.11	-1.282	294	1	top1	0.069	8.9e-07	-1.282	0.2	ENSG00000205560	Left_Ventricle	0
ES	AL	GTExv8.EUR.Heart_Left_Ventricle	./WEIGHTS//GTExv8.EUR.Heart_Left_Ventricle/ENSG00000100288.19.wgt.RDat	CHKB	22	50601454	50601455	0.2488	rs5771109	-2.72	rs131750	0.128143	7.31	-1.126	283	12	enet	0.16	5.5e-14	-0.9831	0.326	ENSG00000100288	Left_Ventricle	0
ES	AL	GTExv8.EUR.Heart_Left_Ventricle	./WEIGHTS//GTExv8.EUR.Heart_Left_Ventricle/ENSG00000100299.17.wgt.RDat	ARSA	22	50628172	50628173	0.5534	rs5771109	-2.72	rs6151429	0.362939	-11.35	-0.305	258	258	susie	0.38	2.6e-36	0.1621	0.871	ENSG00000100299	Left_Ventricle	0
ES	AL	GTExv8.EUR.Heart_Left_Ventricle	./WEIGHTS//GTExv8.EUR.Heart_Left_Ventricle/ENSG00000184319.15.wgt.RDat	RPL23AP82	22	50756947	50756948	0.1369	rs6010043	-2.06	rs28729663	0.065105	-4.93	0.974	196	4	lasso	0.068	1.1e-06	-0.5143	0.607	ENSG00000184319	Left_Ventricle	0
ES	AL	GTExv8.EUR.Heart_Left_Ventricle	./WEIGHTS//GTExv8.EUR.Heart_Left_Ventricle/ENSG00000079974.17.wgt.RDat	RABL2B	22	50783662	50783663	0.2601	rs6010043	-2.06	rs2285395	0.179974	7.91	-0.468	192	16	enet	0.19	3.1e-17	-1.0075	0.314	ENSG00000079974	Left_Ventricle	0
ES	AL	GTExv8.EUR.Heart_Left_Ventricle	./WEIGHTS//GTExv8.EUR.Heart_Left_Ventricle/ENSG00000228314.1.wgt.RDat	CYP4F29P	21	13848363	13848364	0.212	rs467489	3.48	rs8129930	0.01769	4.83	-0.739	248	36	enet	0.11	4e-10	0.4729	0.6363	ENSG00000228314	Left_Ventricle	0
ES	AL	GTExv8.EUR.Heart_Left_Ventricle	./WEIGHTS//GTExv8.EUR.Heart_Left_Ventricle/ENSG00000154639.18.wgt.RDat	CXADR	21	17512381	17512382	0.1026	rs400401	3.4	rs1784912	0.06977	5.43	2.241	402	402	susie	0.078	1.7e-07	1.4673	0.1423	ENSG00000154639	Left_Ventricle	0
ES	AL	GTExv8.EUR.Heart_Left_Ventricle	./WEIGHTS//GTExv8.EUR.Heart_Left_Ventricle/ENSG00000224541.1.wgt.RDat	ENSG00000224541	21	26158090	26158091	0.1045	rs2829934	-3.04	rs432766	0.04363	-4.82	-0.412	510	1	top1	0.044	8.4e-05	0.412	0.6803	ENSG00000224541	Left_Ventricle	0
ES	AL	GTExv8.EUR.Heart_Left_Ventricle	./WEIGHTS//GTExv8.EUR.Heart_Left_Ventricle/ENSG00000273492.5.wgt.RDat	APP-DT	21	26170870	26170871	0.2085	rs2829934	-3.04	rs457581	0.03441	4.36	-0.539	510	32	enet	0.088	2.5e-08	-0.49	0.6242	ENSG00000273492	Left_Ventricle	0
ES	AL	GTExv8.EUR.Heart_Left_Ventricle	./WEIGHTS//GTExv8.EUR.Heart_Left_Ventricle/ENSG00000142192.20.wgt.RDat	APP	21	26171127	26171128	0.0961	rs2829934	-3.04	rs13049230	0.03441	-4.39	-0.215	510	1	top1	0.034	0.00044	0.215	0.8298	ENSG00000142192	Left_Ventricle	0
ES	AL	GTExv8.EUR.Heart_Left_Ventricle	./WEIGHTS//GTExv8.EUR.Heart_Left_Ventricle/ENSG00000232855.6.wgt.RDat	ENSG00000232855	21	28674847	28674848	0.1599	rs10482995	-2.31	rs9981922	0.03582	5.39	0.305	496	53	enet	0.087	3.4e-08	-0.3893	0.6971	ENSG00000232855	Left_Ventricle	0
ES	AL	GTExv8.EUR.Heart_Left_Ventricle	./WEIGHTS//GTExv8.EUR.Heart_Left_Ventricle/ENSG00000156239.11.wgt.RDat	N6AMT1	21	28885370	28885371	0.1367	rs2832308	-2.33	rs9981922	0.10526	-6.87	0.305	471	12	lasso	0.13	1.6e-11	-0.1018	0.9189	ENSG00000156239	Left_Ventricle	0
ES	AL	GTExv8.EUR.Heart_Left_Ventricle	./WEIGHTS//GTExv8.EUR.Heart_Left_Ventricle/ENSG00000156253.6.wgt.RDat	RWDD2B	21	29019377	29019378	0.2635	rs10482995	-2.31	rs2150403	0.29382	9.94	0.151	429	1	top1	0.29	1.4e-26	0.151	0.88	ENSG00000156253	Left_Ventricle	0
ES	AL	GTExv8.EUR.Heart_Left_Ventricle	./WEIGHTS//GTExv8.EUR.Heart_Left_Ventricle/ENSG00000215533.8.wgt.RDat	LINC00189	21	29193479	29193480	0.1751	rs2832408	-3.02	rs2832236	0.09196	-6.31	-1.08	449	449	susie	0.097	5.1e-09	1.494	0.1352	ENSG00000215533	Left_Ventricle	0
ES	AL	GTExv8.EUR.Heart_Left_Ventricle	./WEIGHTS//GTExv8.EUR.Heart_Left_Ventricle/ENSG00000142207.6.wgt.RDat	URB1	21	32393025	32393026	0.0635	rs8127955	-2.99	rs2833700	0.00494	3.9	-2.054	486	12	enet	0.023	0.0035	-0.9912	0.3216	ENSG00000142207	Left_Ventricle	0
ES	AL	GTExv8.EUR.Heart_Left_Ventricle	./WEIGHTS//GTExv8.EUR.Heart_Left_Ventricle/ENSG00000256073.3.wgt.RDat	URB1-AS1	21	32393129	32393130	0.1436	rs8127955	-2.99	rs11702306	0.11736	-6.31	-1.341	486	1	top1	0.12	1.2e-10	1.341	0.1799	ENSG00000256073	Left_Ventricle	0
ES	AL	GTExv8.EUR.Heart_Left_Ventricle	./WEIGHTS//GTExv8.EUR.Heart_Left_Ventricle/ENSG00000184221.12.wgt.RDat	OLIG1	21	33070143	33070144	0.1442	rs2834162	-2.46	rs2834132	0.01219	-3.56	0.063	478	39	enet	0.048	4e-05	-0.4776	0.6329	ENSG00000184221	Left_Ventricle	0
ES	AL	GTExv8.EUR.Heart_Left_Ventricle	./WEIGHTS//GTExv8.EUR.Heart_Left_Ventricle/ENSG00000159110.19.wgt.RDat	IFNAR2	21	33229900	33229901	0.0962	rs2834162	-2.46	rs2244305	0.02203	4.47	-0.539	453	12	enet	0.059	5.7e-06	-0.0679	0.9459	ENSG00000159110	Left_Ventricle	0
ES	AL	GTExv8.EUR.Heart_Left_Ventricle	./WEIGHTS//GTExv8.EUR.Heart_Left_Ventricle/ENSG00000223799.1.wgt.RDat	IL10RB-DT	21	33266259	33266260	0.1321	rs2834162	-2.46	rs2300370	0.02297	4.22	2.005	447	447	susie	0.031	0.00078	2.2064	0.0274	ENSG00000223799	Left_Ventricle	0
ES	AL	GTExv8.EUR.Heart_Left_Ventricle	./WEIGHTS//GTExv8.EUR.Heart_Left_Ventricle/ENSG00000243646.9.wgt.RDat	IL10RB	21	33266357	33266358	0.3104	rs2834162	-2.46	rs2834167	0.17463	7.71	1.341	447	14	lasso	0.19	5.7e-17	1.6755	0.0938	ENSG00000243646	Left_Ventricle	0
ES	AL	GTExv8.EUR.Heart_Left_Ventricle	./WEIGHTS//GTExv8.EUR.Heart_Left_Ventricle/ENSG00000159128.14.wgt.RDat	IFNGR2	21	33402895	33402896	0.1415	rs3746861	2.98	rs2284553	0.07095	-5.06	0.643	463	1	top1	0.071	6.1e-07	-0.643	0.5202	ENSG00000159128	Left_Ventricle	0
ES	AL	GTExv8.EUR.Heart_Left_Ventricle	./WEIGHTS//GTExv8.EUR.Heart_Left_Ventricle/ENSG00000142188.16.wgt.RDat	TMEM50B	21	33480010	33480011	0.0876	rs16991110	3.99	rs17882822	0.05102	-5.09	0.69	458	458	susie	0.07	7.4e-07	-0.704	0.4815	ENSG00000142188	Left_Ventricle	0
ES	AL	GTExv8.EUR.Heart_Left_Ventricle	./WEIGHTS//GTExv8.EUR.Heart_Left_Ventricle/ENSG00000241837.6.wgt.RDat	ATP5PO	21	33915979	33915980	0.0914	rs16991110	3.99	rs2834301	0.04891	-4.89	-0.189	394	394	susie	0.058	6.6e-06	0.4134	0.6793	ENSG00000241837	Left_Ventricle	0
ES	AL	GTExv8.EUR.Heart_Left_Ventricle	./WEIGHTS//GTExv8.EUR.Heart_Left_Ventricle/ENSG00000237945.7.wgt.RDat	LINC00649	21	33917012	33917013	0.143	rs16991110	3.99	rs766425	0.0841	5.84	-0.482	393	393	susie	0.095	7.6e-09	-0.1779	0.8588	ENSG00000237945	Left_Ventricle	0
ES	AL	GTExv8.EUR.Heart_Left_Ventricle	./WEIGHTS//GTExv8.EUR.Heart_Left_Ventricle/ENSG00000159212.12.wgt.RDat	CLIC6	21	34669388	34669389	0.1741	rs9636889	-3.54	rs2070367	0.07804	-5.82	0.44	511	6	lasso	0.13	2.6e-11	-0.4714	0.6373	ENSG00000159212	Left_Ventricle	0
ES	AL	GTExv8.EUR.Heart_Left_Ventricle	./WEIGHTS//GTExv8.EUR.Heart_Left_Ventricle/ENSG00000234380.1.wgt.RDat	LINC01426	21	34745756	34745757	0.1454	rs9636889	-3.54	rs2246640	0.08659	-5.5	-0.319	515	1	top1	0.087	3.5e-08	0.319	0.7497	ENSG00000234380	Left_Ventricle	0
ES	AL	GTExv8.EUR.Heart_Left_Ventricle	./WEIGHTS//GTExv8.EUR.Heart_Left_Ventricle/ENSG00000159228.12.wgt.RDat	CBR1	21	36070949	36070950	0.486	rs12482030	2.74	rs2835269	0.13771	-7.19	0.176	510	510	susie	0.28	9.1e-25	-0.9383	0.3481	ENSG00000159228	Left_Ventricle	0
ES	AL	GTExv8.EUR.Heart_Left_Ventricle	./WEIGHTS//GTExv8.EUR.Heart_Left_Ventricle/ENSG00000159231.5.wgt.RDat	CBR3	21	36134911	36134912	0.1784	rs12482030	2.74	rs2835289	0.08823	-5.85	-1.254	500	500	susie	0.095	8.2e-09	1.1801	0.238	ENSG00000159231	Left_Ventricle	0
ES	AL	GTExv8.EUR.Heart_Left_Ventricle	./WEIGHTS//GTExv8.EUR.Heart_Left_Ventricle/ENSG00000236830.6.wgt.RDat	CBR3-AS1	21	36175814	36175815	0.1926	rs12482030	2.74	rs1571697	0.10467	-5.95	-0.088	504	1	top1	0.1	1.3e-09	0.088	0.9299	ENSG00000236830	Left_Ventricle	0
ES	AL	GTExv8.EUR.Heart_Left_Ventricle	./WEIGHTS//GTExv8.EUR.Heart_Left_Ventricle/ENSG00000159267.14.wgt.RDat	HLCS	21	36990235	36990236	0.1193	rs2835726	2.78	rs762376	0.03052	-4.43	0.279	458	6	lasso	0.06	4e-06	0.6583	0.5103	ENSG00000159267	Left_Ventricle	0
ES	AL	GTExv8.EUR.Heart_Left_Ventricle	./WEIGHTS//GTExv8.EUR.Heart_Left_Ventricle/ENSG00000185808.13.wgt.RDat	PIGP	21	37073169	37073170	0.2167	rs2835781	2.79	rs2249828	0.11161	7.52	-0.598	435	435	susie	0.15	4.3e-13	-0.829	0.4071	ENSG00000185808	Left_Ventricle	0
ES	AL	GTExv8.EUR.Heart_Left_Ventricle	./WEIGHTS//GTExv8.EUR.Heart_Left_Ventricle/ENSG00000182670.13.wgt.RDat	TTC3	21	37073225	37073226	0.2682	rs2835781	2.79	rs2298682	0.28239	9.63	1.227	435	1	top1	0.28	1.9e-25	1.227	0.2198	ENSG00000182670	Left_Ventricle	0
ES	AL	GTExv8.EUR.Heart_Left_Ventricle	./WEIGHTS//GTExv8.EUR.Heart_Left_Ventricle/ENSG00000157540.19.wgt.RDat	DYRK1A	21	37365932	37365933	0.1458	rs1783051	3.34	rs2154545	0.02148	4.16	1.645	498	9	lasso	0.026	0.002	0.6834	0.4943	ENSG00000157540	Left_Ventricle	0
ES	AL	GTExv8.EUR.Heart_Left_Ventricle	./WEIGHTS//GTExv8.EUR.Heart_Left_Ventricle/ENSG00000157551.17.wgt.RDat	KCNJ15	21	38256697	38256698	0.0658	rs2836137	2.81	rs2836160	0.03481	-4.6	0.399	588	1	top1	0.035	0.00041	-0.399	0.6899	ENSG00000157551	Left_Ventricle	0
ES	AL	GTExv8.EUR.Heart_Left_Ventricle	./WEIGHTS//GTExv8.EUR.Heart_Left_Ventricle/ENSG00000237721.1.wgt.RDat	ENSG00000237721	21	39011328	39011329	0.0975	rs404074	-3.92	rs2836941	-0.00217	3.43	0.935	621	621	susie	0.0042	0.12	1.7987	0.0721	ENSG00000237721	Left_Ventricle	0
ES	AL	GTExv8.EUR.Heart_Left_Ventricle	./WEIGHTS//GTExv8.EUR.Heart_Left_Ventricle/ENSG00000183527.11.wgt.RDat	PSMG1	21	39183850	39183851	0.1462	rs404074	-3.92	rs8132295	0.14696	-7.06	-0.896	633	1	top1	0.15	4.1e-13	0.896	0.3703	ENSG00000183527	Left_Ventricle	0
ES	AL	GTExv8.EUR.Heart_Left_Ventricle	./WEIGHTS//GTExv8.EUR.Heart_Left_Ventricle/ENSG00000255568.3.wgt.RDat	BRWD1-AS2	21	39313934	39313935	0.1373	rs404074	-3.75	rs2836934	0.03779	-4.34	1.311	672	1	top1	0.038	0.00024	-1.311	0.1899	ENSG00000255568	Left_Ventricle	0
ES	AL	GTExv8.EUR.Heart_Left_Ventricle	./WEIGHTS//GTExv8.EUR.Heart_Left_Ventricle/ENSG00000157578.13.wgt.RDat	LCA5L	21	39445802	39445803	0.4384	rs404074	-3.62	rs2049823	0.28644	9.78	0.706	681	79	enet	0.34	4.4e-31	-0.1675	0.867	ENSG00000157578	Left_Ventricle	0
ES	AL	GTExv8.EUR.Heart_Left_Ventricle	./WEIGHTS//GTExv8.EUR.Heart_Left_Ventricle/ENSG00000183036.10.wgt.RDat	PCP4	21	39867316	39867317	0.1476	rs2026272	-2.76	rs398802	0.03468	-4.69	-0.24	713	5	lasso	0.047	4.3e-05	0.5551	0.5788	ENSG00000183036	Left_Ventricle	0
ES	AL	GTExv8.EUR.Heart_Left_Ventricle	./WEIGHTS//GTExv8.EUR.Heart_Left_Ventricle/ENSG00000182240.15.wgt.RDat	BACE2	21	41167800	41167801	0.3063	rs17175402	3.58	rs3827211	0.10011	-6.76	0.126	628	19	enet	0.11	3.9e-10	-0.2921	0.7702	ENSG00000182240	Left_Ventricle	0
ES	AL	GTExv8.EUR.Heart_Left_Ventricle	./WEIGHTS//GTExv8.EUR.Heart_Left_Ventricle/ENSG00000141956.13.wgt.RDat	PRDM15	21	41879481	41879482	0.3203	rs13046918	-3.65	rs13049896	0.0346	5.63	0.266	807	807	susie	0.18	9.4e-16	-0.1784	0.8584	ENSG00000141956	Left_Ventricle	0
ES	AL	GTExv8.EUR.Heart_Left_Ventricle	./WEIGHTS//GTExv8.EUR.Heart_Left_Ventricle/ENSG00000184385.2.wgt.RDat	UMODL1-AS1	21	42108533	42108534	0.7071	rs2839456	-3.43	rs11203184	0.58824	13.87	0.739	848	6	lasso	0.59	1.9e-65	0.6526	0.514	ENSG00000184385	Left_Ventricle	0
ES	AL	GTExv8.EUR.Heart_Left_Ventricle	./WEIGHTS//GTExv8.EUR.Heart_Left_Ventricle/ENSG00000160190.13.wgt.RDat	SLC37A1	21	42496007	42496008	0.1021	rs2839456	-3.43	rs875060	0.03572	5.17	0.482	723	723	susie	0.046	5.3e-05	0.2761	0.7825	ENSG00000160190	Left_Ventricle	0
ES	AL	GTExv8.EUR.Heart_Left_Ventricle	./WEIGHTS//GTExv8.EUR.Heart_Left_Ventricle/ENSG00000235772.1.wgt.RDat	ENSG00000235772	21	42561933	42561934	0.1828	rs17114696	3.24	rs12483006	0.03546	-5.78	-0.86	700	23	enet	0.13	1.2e-11	0.8893	0.3739	ENSG00000235772	Left_Ventricle	0
ES	AL	GTExv8.EUR.Heart_Left_Ventricle	./WEIGHTS//GTExv8.EUR.Heart_Left_Ventricle/ENSG00000225731.1.wgt.RDat	PDE9A-AS1	21	42741757	42741758	0.1928	rs17114696	3.24	rs10451851	0.13917	7	0.722	561	17	enet	0.15	9.3e-14	-0.2412	0.8094	ENSG00000225731	Left_Ventricle	0
ES	AL	GTExv8.EUR.Heart_Left_Ventricle	./WEIGHTS//GTExv8.EUR.Heart_Left_Ventricle/ENSG00000160193.11.wgt.RDat	WDR4	21	42879567	42879568	0.1044	rs2838280	-4.07	rs2839591	0.0615	-4.69	-1.254	519	1	top1	0.062	3.4e-06	1.254	0.2098	ENSG00000160193	Left_Ventricle	0
ES	AL	GTExv8.EUR.Heart_Left_Ventricle	./WEIGHTS//GTExv8.EUR.Heart_Left_Ventricle/ENSG00000160194.17.wgt.RDat	NDUFV3	21	42879643	42879644	0.3787	rs2838280	-4.07	rs8131547	0.18746	7.99	1.311	519	16	enet	0.26	1.4e-23	1.2428	0.2139	ENSG00000160194	Left_Ventricle	0
ES	AL	GTExv8.EUR.Heart_Left_Ventricle	./WEIGHTS//GTExv8.EUR.Heart_Left_Ventricle/ENSG00000160200.17.wgt.RDat	CBS	21	43076942	43076943	0.4379	rs2838280	-4.07	rs234728	0.31394	-10.16	1.514	369	1	top1	0.31	1.2e-28	-1.514	0.13	ENSG00000160200	Left_Ventricle	0
ES	AL	GTExv8.EUR.Heart_Left_Ventricle	./WEIGHTS//GTExv8.EUR.Heart_Left_Ventricle/ENSG00000160201.11.wgt.RDat	U2AF1	21	43107586	43107587	0.1021	rs2838280	-4.07	rs2026284	0.02519	4.47	1.787	336	1	top1	0.025	0.0023	1.787	0.0739	ENSG00000160201	Left_Ventricle	0
ES	AL	GTExv8.EUR.Heart_Left_Ventricle	./WEIGHTS//GTExv8.EUR.Heart_Left_Ventricle/ENSG00000160209.18.wgt.RDat	PDXK	21	43719093	43719094	0.2834	rs2838280	-4.07	rs11701801	0.01517	4.83	0.824	271	33	enet	0.14	3e-12	-1.6386	0.1013	ENSG00000160209	Left_Ventricle	0
ES	AL	GTExv8.EUR.Heart_Left_Ventricle	./WEIGHTS//GTExv8.EUR.Heart_Left_Ventricle/ENSG00000160213.6.wgt.RDat	CSTB	21	43776444	43776445	0.3607	rs2838280	-4.07	rs13052408	0.18004	-8.26	-0.088	283	283	susie	0.24	5e-21	-0.3074	0.7586	ENSG00000160213	Left_Ventricle	0
ES	AL	GTExv8.EUR.Heart_Left_Ventricle	./WEIGHTS//GTExv8.EUR.Heart_Left_Ventricle/ENSG00000160214.12.wgt.RDat	RRP1	21	43789512	43789513	0.1258	rs2838280	-4.07	rs28759507	0.04608	-5	1.227	291	291	susie	0.056	8.5e-06	-1.142	0.2535	ENSG00000160214	Left_Ventricle	0
ES	AL	GTExv8.EUR.Heart_Left_Ventricle	./WEIGHTS//GTExv8.EUR.Heart_Left_Ventricle/ENSG00000241945.7.wgt.RDat	PWP2	21	44107289	44107290	0.7802	rs735698	-3.87	rs2277806	0.54818	13.4	-0.878	340	38	enet	0.63	1.7e-72	-0.2112	0.8327	ENSG00000241945	Left_Ventricle	0
ES	AL	GTExv8.EUR.Heart_Left_Ventricle	./WEIGHTS//GTExv8.EUR.Heart_Left_Ventricle/ENSG00000160221.16.wgt.RDat	GATD3	21	44133604	44133605	0.6928	rs735698	-3.87	rs2277806	0.63628	14.67	-0.878	356	3	lasso	0.65	6.8e-77	-0.759	0.4479	ENSG00000160221	Left_Ventricle	0
ES	AL	GTExv8.EUR.Heart_Left_Ventricle	./WEIGHTS//GTExv8.EUR.Heart_Left_Ventricle/ENSG00000225331.1.wgt.RDat	LINC01678	21	44160075	44160076	0.3363	rs735698	-3.87	rs2277806	0.06734	6.34	-0.878	363	23	enet	0.22	3.1e-19	-0.2316	0.8169	ENSG00000225331	Left_Ventricle	0
ES	AL	GTExv8.EUR.Heart_Left_Ventricle	./WEIGHTS//GTExv8.EUR.Heart_Left_Ventricle/ENSG00000160223.16.wgt.RDat	ICOSLG	21	44240965	44240966	0.3009	rs735698	-3.87	rs2070565	0.04876	-5.28	-0.138	405	20	enet	0.11	1.2e-09	0.6579	0.5106	ENSG00000160223	Left_Ventricle	0
ES	AL	GTExv8.EUR.Heart_Left_Ventricle	./WEIGHTS//GTExv8.EUR.Heart_Left_Ventricle/ENSG00000141959.16.wgt.RDat	PFKL	21	44300050	44300051	0.1247	rs735698	-3.87	rs2298692	0.09824	-6.57	-0.202	405	405	susie	0.1	1.8e-09	0.3235	0.7463	ENSG00000141959	Left_Ventricle	0
ES	AL	GTExv8.EUR.Heart_Left_Ventricle	./WEIGHTS//GTExv8.EUR.Heart_Left_Ventricle/ENSG00000184441.4.wgt.RDat	ENSG00000184441	21	44331233	44331234	0.3771	rs735698	-3.87	rs2070573	0.15587	-7.25	-1.44	402	18	enet	0.22	1.9e-19	0.8245	0.4096	ENSG00000184441	Left_Ventricle	0
ES	AL	GTExv8.EUR.Heart_Left_Ventricle	./WEIGHTS//GTExv8.EUR.Heart_Left_Ventricle/ENSG00000142185.16.wgt.RDat	TRPM2	21	44350162	44350163	0.1843	rs735698	-3.87	rs11908957	0.0889	6.04	0.412	408	16	enet	0.12	1.5e-10	-0.4655	0.6415	ENSG00000142185	Left_Ventricle	0
ES	AL	GTExv8.EUR.Heart_Left_Ventricle	./WEIGHTS//GTExv8.EUR.Heart_Left_Ventricle/ENSG00000235890.2.wgt.RDat	TSPEAR-AS1	21	44506806	44506807	0.1457	rs4818972	2.48	rs11088960	0.02085	-3.99	-1.665	445	1	top1	0.021	0.0051	1.665	0.0959	ENSG00000235890	Left_Ventricle	0
ES	AL	GTExv8.EUR.Heart_Left_Ventricle	./WEIGHTS//GTExv8.EUR.Heart_Left_Ventricle/ENSG00000182912.6.wgt.RDat	TSPEAR-AS2	21	44517215	44517216	0.181	rs4818972	2.48	rs2838644	0.02184	4.52	0.878	446	446	susie	0.035	0.00043	0.854	0.3931	ENSG00000182912	Left_Ventricle	0
ES	AL	GTExv8.EUR.Heart_Left_Ventricle	./WEIGHTS//GTExv8.EUR.Heart_Left_Ventricle/ENSG00000175894.14.wgt.RDat	TSPEAR	21	44711579	44711580	0.3411	rs4818972	2.48	rs11088960	0.05497	-5.63	-1.665	520	23	enet	0.15	1.8e-13	0.0232	0.9815	ENSG00000175894	Left_Ventricle	0
ES	AL	GTExv8.EUR.Heart_Left_Ventricle	./WEIGHTS//GTExv8.EUR.Heart_Left_Ventricle/ENSG00000183255.11.wgt.RDat	PTTG1IP	21	44873902	44873903	0.2973	rs4818972	2.48	rs2838711	0.16845	-7.53	0.524	565	565	susie	0.23	1.3e-20	-0.0617	0.9508	ENSG00000183255	Left_Ventricle	0
ES	AL	GTExv8.EUR.Heart_Left_Ventricle	./WEIGHTS//GTExv8.EUR.Heart_Left_Ventricle/ENSG00000227039.6.wgt.RDat	ITGB2-AS1	21	44921133	44921134	0.1912	rs4818972	2.48	rs1721	0.08988	5.56	-1.126	590	11	enet	0.096	6.3e-09	-0.4815	0.6301	ENSG00000227039	Left_Ventricle	0
ES	AL	GTExv8.EUR.Heart_Left_Ventricle	./WEIGHTS//GTExv8.EUR.Heart_Left_Ventricle/ENSG00000183250.11.wgt.RDat	LINC01547	21	44939912	44939913	0.1117	rs4818972	2.48	rs1974412	0.08132	-5.25	-0.279	593	1	top1	0.081	9.3e-08	0.279	0.7802	ENSG00000183250	Left_Ventricle	0
ES	AL	GTExv8.EUR.Heart_Left_Ventricle	./WEIGHTS//GTExv8.EUR.Heart_Left_Ventricle/ENSG00000276529.1.wgt.RDat	ENSG00000276529	21	44978831	44978832	0.2837	rs4818972	2.48	rs2838745	0.17496	8.03	-0.202	593	15	enet	0.19	1.5e-16	-0.3777	0.7056	ENSG00000276529	Left_Ventricle	0
ES	AL	GTExv8.EUR.Heart_Left_Ventricle	./WEIGHTS//GTExv8.EUR.Heart_Left_Ventricle/ENSG00000235374.2.wgt.RDat	SSR4P1	21	45074164	45074165	0.227	rs4818972	2.48	rs2838769	0.1291	6.99	-0.598	597	597	susie	0.13	1.2e-11	-0.5154	0.6063	ENSG00000235374	Left_Ventricle	0
ES	AL	GTExv8.EUR.Heart_Left_Ventricle	./WEIGHTS//GTExv8.EUR.Heart_Left_Ventricle/ENSG00000197381.15.wgt.RDat	ADARB1	21	45074568	45074569	0.1311	rs4818972	2.48	rs2838820	0.08637	-5.74	-0.253	597	19	enet	0.1	1.9e-09	0.7781	0.4365	ENSG00000197381	Left_Ventricle	0
ES	AL	GTExv8.EUR.Heart_Left_Ventricle	./WEIGHTS//GTExv8.EUR.Heart_Left_Ventricle/ENSG00000215447.7.wgt.RDat	ENSG00000215447	21	45288051	45288052	0.0818	rs2838965	-2.27	rs17004748	0.00556	-3.96	-1.15	491	1	top1	0.0056	0.094	1.15	0.2501	ENSG00000215447	Left_Ventricle	0
ES	AL	GTExv8.EUR.Heart_Left_Ventricle	./WEIGHTS//GTExv8.EUR.Heart_Left_Ventricle/ENSG00000223768.1.wgt.RDat	LINC00205	21	45293284	45293285	0.0986	rs2838965	-2.27	rs7276828	0.08618	-5.83	-0.063	490	490	susie	0.092	1.2e-08	-0.075	0.9402	ENSG00000223768	Left_Ventricle	0
ES	AL	GTExv8.EUR.Heart_Left_Ventricle	./WEIGHTS//GTExv8.EUR.Heart_Left_Ventricle/ENSG00000182871.14.wgt.RDat	COL18A1	21	45405136	45405137	0.2422	rs2838965	-2.27	rs2838956	0.05878	4.89	-0.025	475	475	susie	0.063	2.8e-06	0.1003	0.9201	ENSG00000182871	Left_Ventricle	0
ES	AL	GTExv8.EUR.Heart_Left_Ventricle	./WEIGHTS//GTExv8.EUR.Heart_Left_Ventricle/ENSG00000183570.16.wgt.RDat	PCBP3	21	45643693	45643694	0.4459	rs12627639	-3.13	rs2183595	0.37009	11.14	-0.954	485	48	enet	0.44	3.4e-43	-0.1989	0.8423	ENSG00000183570	Left_Ventricle	0
ES	AL	GTExv8.EUR.Heart_Left_Ventricle	./WEIGHTS//GTExv8.EUR.Heart_Left_Ventricle/ENSG00000160282.13.wgt.RDat	FTCD	21	46155566	46155567	0.3545	rs11908812	-2.6	rs4818826	0.20144	-8.21	-1.372	494	1	top1	0.2	7.8e-18	1.372	0.1701	ENSG00000160282	Left_Ventricle	0
ES	AL	GTExv8.EUR.Heart_Left_Ventricle	./WEIGHTS//GTExv8.EUR.Heart_Left_Ventricle/ENSG00000160284.14.wgt.RDat	SPATC1L	21	46184475	46184476	0.6291	rs11908812	-2.6	rs4818826	0.38742	-11.32	-1.372	490	29	enet	0.49	4.3e-50	1.8995	0.0575	ENSG00000160284	Left_Ventricle	0
ES	AL	GTExv8.EUR.Heart_Left_Ventricle	./WEIGHTS//GTExv8.EUR.Heart_Left_Ventricle/ENSG00000160285.14.wgt.RDat	LSS	21	46228823	46228824	0.1643	rs11908812	-2.6	rs2839168	0.1989	8.13	-0.345	476	1	top1	0.2	1.3e-17	-0.345	0.7301	ENSG00000160285	Left_Ventricle	0
ES	AL	GTExv8.EUR.Heart_Left_Ventricle	./WEIGHTS//GTExv8.EUR.Heart_Left_Ventricle/ENSG00000239415.1.wgt.RDat	ENSG00000239415	21	46254132	46254133	0.2425	rs11908812	-2.6	rs12329865	0.05537	4.91	1.685	470	470	susie	0.064	2.3e-06	0.916	0.3597	ENSG00000239415	Left_Ventricle	0
ES	AL	GTExv8.EUR.Heart_Left_Ventricle	./WEIGHTS//GTExv8.EUR.Heart_Left_Ventricle/ENSG00000160294.10.wgt.RDat	MCM3AP	21	46286296	46286297	0.2494	rs11908812	-2.6	rs2839183	0.20962	-8.9	0.266	460	21	enet	0.27	1.3e-24	-0.1947	0.8457	ENSG00000160294	Left_Ventricle	0
ES	AL	GTExv8.EUR.Heart_Left_Ventricle	./WEIGHTS//GTExv8.EUR.Heart_Left_Ventricle/ENSG00000182362.13.wgt.RDat	YBEY	21	46286336	46286337	0.5375	rs11908812	-2.6	rs11701725	0.24006	10.04	1.254	460	54	enet	0.35	6.1e-33	1.3899	0.1646	ENSG00000182362	Left_Ventricle	0
ES	AL	GTExv8.EUR.Heart_Left_Ventricle	./WEIGHTS//GTExv8.EUR.Heart_Left_Ventricle/ENSG00000160299.16.wgt.RDat	PCNT	21	46324121	46324122	0.1704	rs11908812	-2.6	rs9980536	0.17934	7.8	-0.126	450	1	top1	0.18	7e-16	-0.126	0.8997	ENSG00000160299	Left_Ventricle	0
ES	AL	GTExv8.EUR.Heart_Left_Ventricle	./WEIGHTS//GTExv8.EUR.Heart_Left_Ventricle/ENSG00000160307.9.wgt.RDat	S100B	21	46605207	46605208	0.0724	rs11908812	-2.6	rs9978658	0.01261	-3.73	1.311	304	304	susie	0.026	0.0022	-1.3959	0.1627	ENSG00000160307	Left_Ventricle	0
ES	AL	GTExv8.EUR.Heart_Left_Ventricle	./WEIGHTS//GTExv8.EUR.Heart_Left_Ventricle/ENSG00000160310.17.wgt.RDat	PRMT2	21	46635166	46635167	0.3544	rs11908812	-2.6	rs11910985	0.02075	-5.19	0.151	276	25	enet	0.14	2.7e-12	1.4323	0.1521	ENSG00000160310	Left_Ventricle	0
ES	AL	GTExv8.EUR.Heart_Left_Ventricle	./WEIGHTS//GTExv8.EUR.Heart_Left_Ventricle/ENSG00000196476.11.wgt.RDat	C20orf96	20	290777	290778	0.4352	rs6139074	2.92	rs6082267	0.325	10.42	-0.385	422	14	enet	0.37	6.2e-35	-0.96338	0.335354	ENSG00000196476	Left_Ventricle	0
ES	AL	GTExv8.EUR.Heart_Left_Ventricle	./WEIGHTS//GTExv8.EUR.Heart_Left_Ventricle/ENSG00000101255.10.wgt.RDat	TRIB3	20	362834	362835	0.3246	rs6117977	-3.1	rs6051550	0.173	8	-0.154	466	4	lasso	0.19	7.7e-17	-0.20682	0.836153	ENSG00000101255	Left_Ventricle	0
ES	AL	GTExv8.EUR.Heart_Left_Ventricle	./WEIGHTS//GTExv8.EUR.Heart_Left_Ventricle/ENSG00000125875.13.wgt.RDat	TBC1D20	20	462552	462553	0.1553	rs714681	-3.49	rs6037660	0.0861	-5.43	1.282	581	1	top1	0.086	3.8e-08	-1.282	0.199843	ENSG00000125875	Left_Ventricle	0
ES	AL	GTExv8.EUR.Heart_Left_Ventricle	./WEIGHTS//GTExv8.EUR.Heart_Left_Ventricle/ENSG00000101280.7.wgt.RDat	ANGPT4	20	916316	916317	0.1751	rs714681	-3.49	rs1590871	0.0323	-4.72	-2.29	678	4	lasso	0.033	0.00061	1.36751	0.171466	ENSG00000101280	Left_Ventricle	0
ES	AL	GTExv8.EUR.Heart_Left_Ventricle	./WEIGHTS//GTExv8.EUR.Heart_Left_Ventricle/ENSG00000101282.8.wgt.RDat	RSPO4	20	1002263	1002264	0.4762	rs714681	-3.49	rs926823	0.184	7.9	-0.063	704	16	lasso	0.2	5.4e-18	0.25572	0.798164	ENSG00000101282	Left_Ventricle	0
ES	AL	GTExv8.EUR.Heart_Left_Ventricle	./WEIGHTS//GTExv8.EUR.Heart_Left_Ventricle/ENSG00000125818.17.wgt.RDat	PSMF1	20	1113262	1113263	0.2304	rs12480515	3.51	rs3787573	0.131	-6.82	2.29	704	704	susie	0.15	9.8e-14	-2.72128	0.006503	ENSG00000125818	Left_Ventricle	0
ES	AL	GTExv8.EUR.Heart_Left_Ventricle	./WEIGHTS//GTExv8.EUR.Heart_Left_Ventricle/ENSG00000125775.14.wgt.RDat	SDCBP2	20	1329238	1329239	0.3004	rs12480515	3.51	rs6134733	0.0614	6.57	0.772	685	41	enet	0.17	7.4e-15	1.66022	0.09687	ENSG00000125775	Left_Ventricle	0
ES	AL	GTExv8.EUR.Heart_Left_Ventricle	./WEIGHTS//GTExv8.EUR.Heart_Left_Ventricle/ENSG00000088833.17.wgt.RDat	NSFL1C	20	1467691	1467692	0.1342	rs12480515	3.51	rs13063	0.158	7.29	1.15	643	2	lasso	0.17	7.9e-15	1.15	0.250144	ENSG00000088833	Left_Ventricle	0
ES	AL	GTExv8.EUR.Heart_Left_Ventricle	./WEIGHTS//GTExv8.EUR.Heart_Left_Ventricle/ENSG00000196209.12.wgt.RDat	SIRPB2	20	1491586	1491587	0.1584	rs12480515	3.51	rs6135095	0.104	-6.1	-0.345	639	1	top1	0.1	1.5e-09	0.345	0.730094	ENSG00000196209	Left_Ventricle	0
ES	AL	GTExv8.EUR.Heart_Left_Ventricle	./WEIGHTS//GTExv8.EUR.Heart_Left_Ventricle/ENSG00000101307.15.wgt.RDat	SIRPB1	20	1620060	1620061	0.4961	rs12480515	3.51	rs4813321	0.339	10.57	-1.514	623	623	susie	0.42	2.4e-40	-1.81785	0.069088	ENSG00000101307	Left_Ventricle	0
ES	AL	GTExv8.EUR.Heart_Left_Ventricle	./WEIGHTS//GTExv8.EUR.Heart_Left_Ventricle/ENSG00000101361.16.wgt.RDat	NOP56	20	2652144	2652145	0.1811	rs6037081	-2.97	rs742842	0.0551	-5.91	1.943	569	22	enet	0.084	5.8e-08	-0.47719	0.633226	ENSG00000101361	Left_Ventricle	0
ES	AL	GTExv8.EUR.Heart_Left_Ventricle	./WEIGHTS//GTExv8.EUR.Heart_Left_Ventricle/ENSG00000101365.20.wgt.RDat	IDH3B	20	2664218	2664219	0.1379	rs6037081	-2.97	rs3818060	0.0207	-4.36	0.228	568	7	lasso	0.024	0.0029	-0.35908	0.719536	ENSG00000101365	Left_Ventricle	0
ES	AL	GTExv8.EUR.Heart_Left_Ventricle	./WEIGHTS//GTExv8.EUR.Heart_Left_Ventricle/ENSG00000088882.7.wgt.RDat	CPXM1	20	2800636	2800637	0.1084	rs6037081	-2.97	rs7262038	0.0175	4.33	-0.643	536	12	enet	0.041	0.00014	-0.74694	0.455101	ENSG00000088882	Left_Ventricle	0
ES	AL	GTExv8.EUR.Heart_Left_Ventricle	./WEIGHTS//GTExv8.EUR.Heart_Left_Ventricle/ENSG00000215305.9.wgt.RDat	VPS16	20	2840702	2840703	0.2642	rs6037081	-2.97	rs11699077	0.278	-9.62	1.175	523	2	lasso	0.3	9.6e-27	-1.26739	0.205017	ENSG00000215305	Left_Ventricle	0
ES	AL	GTExv8.EUR.Heart_Left_Ventricle	./WEIGHTS//GTExv8.EUR.Heart_Left_Ventricle/ENSG00000125901.5.wgt.RDat	MRPS26	20	3045944	3045945	0.1127	rs6037081	-2.97	rs6138988	0.0657	-4.82	2.014	435	1	top1	0.066	1.6e-06	-2.014	0.04401	ENSG00000125901	Left_Ventricle	0
ES	AL	GTExv8.EUR.Heart_Left_Ventricle	./WEIGHTS//GTExv8.EUR.Heart_Left_Ventricle/ENSG00000215251.3.wgt.RDat	FASTKD5	20	3149259	3149260	0.2028	rs151557	-2.81	rs3827132	0.0843	-5.97	-1.227	410	410	susie	0.097	4.8e-09	1.21093	0.225921	ENSG00000215251	Left_Ventricle	0
ES	AL	GTExv8.EUR.Heart_Left_Ventricle	./WEIGHTS//GTExv8.EUR.Heart_Left_Ventricle/ENSG00000185019.16.wgt.RDat	UBOX5	20	3160195	3160196	0.2592	rs151557	-2.81	rs3827132	0.115	6.89	-1.227	416	34	enet	0.12	5e-11	-1.16279	0.244913	ENSG00000185019	Left_Ventricle	0
ES	AL	GTExv8.EUR.Heart_Left_Ventricle	./WEIGHTS//GTExv8.EUR.Heart_Left_Ventricle/ENSG00000198171.12.wgt.RDat	DDRGK1	20	3204684	3204685	0.2059	rs151557	-2.81	rs6084306	0.0304	4.93	-1.08	429	35	enet	0.055	1.1e-05	-1.24613	0.212715	ENSG00000198171	Left_Ventricle	0
ES	AL	GTExv8.EUR.Heart_Left_Ventricle	./WEIGHTS//GTExv8.EUR.Heart_Left_Ventricle/ENSG00000125877.12.wgt.RDat	ITPA	20	3208867	3208868	0.4565	rs151557	-2.81	rs7270101	0.467	-12.52	-0.824	431	431	susie	0.47	4.6e-47	0.82001	0.412213	ENSG00000125877	Left_Ventricle	0
ES	AL	GTExv8.EUR.Heart_Left_Ventricle	./WEIGHTS//GTExv8.EUR.Heart_Left_Ventricle/ENSG00000101224.17.wgt.RDat	CDC25B	20	3786771	3786772	0.4786	rs6037744	-2.96	rs3761219	0.291	-10.1	-0.553	512	15	enet	0.34	3.6e-31	0.20268	0.839386	ENSG00000101224	Left_Ventricle	0
ES	AL	GTExv8.EUR.Heart_Left_Ventricle	./WEIGHTS//GTExv8.EUR.Heart_Left_Ventricle/ENSG00000275491.1.wgt.RDat	LINC01730	20	3808356	3808357	0.1663	rs6037744	-2.96	rs2282128	0.0756	-5.84	-0.674	520	4	lasso	0.079	1.4e-07	0.65049	0.515377	ENSG00000275491	Left_Ventricle	0
ES	AL	GTExv8.EUR.Heart_Left_Ventricle	./WEIGHTS//GTExv8.EUR.Heart_Left_Ventricle/ENSG00000088888.17.wgt.RDat	MAVS	20	3846798	3846799	0.1368	rs6037744	-2.96	rs2300217	0.0531	-5.11	0.824	537	1	top1	0.053	1.5e-05	-0.824	0.40994	ENSG00000088888	Left_Ventricle	0
ES	AL	GTExv8.EUR.Heart_Left_Ventricle	./WEIGHTS//GTExv8.EUR.Heart_Left_Ventricle/ENSG00000229539.1.wgt.RDat	PANK2-AS1	20	3888837	3888838	0.1218	rs6037744	-2.96	rs17212649	0.102	6.01	-0.279	554	1	top1	0.1	2.2e-09	-0.279	0.780245	ENSG00000229539	Left_Ventricle	0
ES	AL	GTExv8.EUR.Heart_Left_Ventricle	./WEIGHTS//GTExv8.EUR.Heart_Left_Ventricle/ENSG00000125779.21.wgt.RDat	PANK2	20	3888868	3888869	0.1227	rs6037744	-2.96	rs3912088	0.00903	4.33	-0.025	554	15	enet	0.02	0.0064	1.56109	0.118502	ENSG00000125779	Left_Ventricle	0
ES	AL	GTExv8.EUR.Heart_Left_Ventricle	./WEIGHTS//GTExv8.EUR.Heart_Left_Ventricle/ENSG00000089063.14.wgt.RDat	TMEM230	20	5113102	5113103	0.1573	rs1547618	2.48	rs2326588	0.0684	-6.49	0.305	609	11	enet	0.1	2.4e-09	-0.05773	0.95396	ENSG00000089063	Left_Ventricle	0
ES	AL	GTExv8.EUR.Heart_Left_Ventricle	./WEIGHTS//GTExv8.EUR.Heart_Left_Ventricle/ENSG00000230563.2.wgt.RDat	ENSG00000230563	20	5471206	5471207	0.6155	rs6053046	-2.52	rs3810569	0.354	10.81	-0.568	574	574	susie	0.47	5e-47	-0.4263	0.669887	ENSG00000230563	Left_Ventricle	0
ES	AL	GTExv8.EUR.Heart_Left_Ventricle	./WEIGHTS//GTExv8.EUR.Heart_Left_Ventricle/ENSG00000125885.13.wgt.RDat	MCM8	20	5950651	5950652	0.3296	rs11908294	-2.78	rs454422	0.214	-8.4	-0.824	599	1	top1	0.21	5.8e-19	0.824	0.40994	ENSG00000125885	Left_Ventricle	0
ES	AL	GTExv8.EUR.Heart_Left_Ventricle	./WEIGHTS//GTExv8.EUR.Heart_Left_Ventricle/ENSG00000275632.1.wgt.RDat	ENSG00000275632	20	6000417	6000418	0.1457	rs11908294	-2.78	rs454422	0.0324	4.81	-0.824	603	1	top1	0.032	0.00063	-0.824	0.40994	ENSG00000275632	Left_Ventricle	0
ES	AL	GTExv8.EUR.Heart_Left_Ventricle	./WEIGHTS//GTExv8.EUR.Heart_Left_Ventricle/ENSG00000101311.15.wgt.RDat	FERMT1	20	6123543	6123544	0.4142	rs11908294	-2.78	rs749923	0.195	8.16	-1.282	599	12	enet	0.22	7.9e-20	-1.91433	0.055578	ENSG00000101311	Left_Ventricle	0
ES	AL	GTExv8.EUR.Heart_Left_Ventricle	./WEIGHTS//GTExv8.EUR.Heart_Left_Ventricle/ENSG00000238102.1.wgt.RDat	ENSG00000238102	20	7258213	7258214	0.317	rs235756	-3.01	rs6085947	0.278	-9.57	-0.1	541	1	top1	0.28	5e-25	0.1	0.920344	ENSG00000238102	Left_Ventricle	0
ES	AL	GTExv8.EUR.Heart_Left_Ventricle	./WEIGHTS//GTExv8.EUR.Heart_Left_Ventricle/ENSG00000125827.8.wgt.RDat	TMX4	20	8019828	8019829	0.2352	rs6086132	2.62	rs4816041	0.174	7.8	-0.772	521	5	lasso	0.19	3e-17	-0.9516	0.341299	ENSG00000125827	Left_Ventricle	0
ES	AL	GTExv8.EUR.Heart_Left_Ventricle	./WEIGHTS//GTExv8.EUR.Heart_Left_Ventricle/ENSG00000132623.15.wgt.RDat	ANKEF1	20	10035040	10035041	0.2342	rs6039930	3.14	rs6133777	0.11	-6.85	-0.292	681	55	enet	0.14	3.3e-12	1.22048	0.222282	ENSG00000132623	Left_Ventricle	0
ES	AL	GTExv8.EUR.Heart_Left_Ventricle	./WEIGHTS//GTExv8.EUR.Heart_Left_Ventricle/ENSG00000149346.14.wgt.RDat	SLX4IP	20	10435302	10435303	0.0919	rs6039930	3.14	rs3790155	0.000294	3.24	0.755	578	48	enet	0.013	0.024	1.02842	0.303751	ENSG00000149346	Left_Ventricle	0
ES	AL	GTExv8.EUR.Heart_Left_Ventricle	./WEIGHTS//GTExv8.EUR.Heart_Left_Ventricle/ENSG00000172296.12.wgt.RDat	SPTLC3	20	13008978	13008979	0.1373	rs6042028	-2.58	rs4813104	0.00642	4.28	-1.476	628	25	enet	0.033	0.00055	-1.95778	0.050256	ENSG00000172296	Left_Ventricle	0
ES	AL	GTExv8.EUR.Heart_Left_Ventricle	./WEIGHTS//GTExv8.EUR.Heart_Left_Ventricle/ENSG00000101247.17.wgt.RDat	NDUFAF5	20	13784949	13784950	0.1276	rs3747927	3.04	rs6079162	0.0551	-5.21	-0.613	379	379	susie	0.057	7.8e-06	0.71528	0.474436	ENSG00000101247	Left_Ventricle	0
ES	AL	GTExv8.EUR.Heart_Left_Ventricle	./WEIGHTS//GTExv8.EUR.Heart_Left_Ventricle/ENSG00000172264.16.wgt.RDat	MACROD2	20	13995368	13995369	0.1109	rs6079398	3.29	rs3859622	0.045	4.62	-1.2	358	1	top1	0.045	6.6e-05	-1.2	0.230139	ENSG00000172264	Left_Ventricle	0
ES	AL	GTExv8.EUR.Heart_Left_Ventricle	./WEIGHTS//GTExv8.EUR.Heart_Left_Ventricle/ENSG00000089177.18.wgt.RDat	KIF16B	20	16573433	16573434	0.2447	rs6075004	-3.67	rs6044134	0.171	8.4	0.954	761	21	enet	0.18	8.3e-16	0.74435	0.456667	ENSG00000089177	Left_Ventricle	0
ES	AL	GTExv8.EUR.Heart_Left_Ventricle	./WEIGHTS//GTExv8.EUR.Heart_Left_Ventricle/ENSG00000125868.15.wgt.RDat	DSTN	20	17569862	17569863	0.3428	rs7274668	3.32	rs16999416	0.188	-8.09	1.015	653	653	susie	0.19	4.9e-17	-1.08476	0.278026	ENSG00000125868	Left_Ventricle	0
ES	AL	GTExv8.EUR.Heart_Left_Ventricle	./WEIGHTS//GTExv8.EUR.Heart_Left_Ventricle/ENSG00000125871.13.wgt.RDat	MGME1	20	17968980	17968981	0.2854	rs7274668	3.32	rs3736771	0.117	-7.43	0.113	568	27	enet	0.22	7.8e-20	-0.54617	0.58495	ENSG00000125871	Left_Ventricle	0
ES	AL	GTExv8.EUR.Heart_Left_Ventricle	./WEIGHTS//GTExv8.EUR.Heart_Left_Ventricle/ENSG00000101310.14.wgt.RDat	SEC23B	20	18507492	18507493	0.1397	rs2295069	3	rs16979437	0.09	5.95	1.175	480	480	susie	0.096	5.9e-09	1.26965	0.204209	ENSG00000101310	Left_Ventricle	0
ES	AL	GTExv8.EUR.Heart_Left_Ventricle	./WEIGHTS//GTExv8.EUR.Heart_Left_Ventricle/ENSG00000232388.4.wgt.RDat	SMIM26	20	18567346	18567347	0.0849	rs2295069	3	rs6081172	0.0585	4.69	1.439	474	1	top1	0.059	5.8e-06	1.43898	0.150156	ENSG00000232388	Left_Ventricle	0
ES	AL	GTExv8.EUR.Heart_Left_Ventricle	./WEIGHTS//GTExv8.EUR.Heart_Left_Ventricle/ENSG00000125821.11.wgt.RDat	DTD1	20	18587892	18587893	0.1459	rs2295069	3	rs2295557	0.0728	5.78	0.038	484	484	susie	0.075	3e-07	0.00663	0.994707	ENSG00000125821	Left_Ventricle	0
ES	AL	GTExv8.EUR.Heart_Left_Ventricle	./WEIGHTS//GTExv8.EUR.Heart_Left_Ventricle/ENSG00000275142.1.wgt.RDat	ENSG00000275142	20	19871890	19871891	0.2111	rs6112599	-2.9	rs4813376	0.108	6.53	-0.412	740	740	susie	0.12	1.6e-10	-0.30366	0.761385	ENSG00000275142	Left_Ventricle	0
ES	AL	GTExv8.EUR.Heart_Left_Ventricle	./WEIGHTS//GTExv8.EUR.Heart_Left_Ventricle/ENSG00000241054.1.wgt.RDat	ENSG00000241054	20	20095683	20095684	0.1757	rs6112599	-2.9	rs6035582	0.00741	-4.14	-0.176	635	10	lasso	0.021	0.0048	0.30154	0.763001	ENSG00000241054	Left_Ventricle	0
ES	AL	GTExv8.EUR.Heart_Left_Ventricle	./WEIGHTS//GTExv8.EUR.Heart_Left_Ventricle/ENSG00000230387.2.wgt.RDat	ENSG00000230387	20	23187960	23187961	0.3564	rs6083085	3.1	rs6137866	0.232	8.79	0.755	590	27	enet	0.24	9.1e-22	1.513	0.130279	ENSG00000230387	Left_Ventricle	0
ES	AL	GTExv8.EUR.Heart_Left_Ventricle	./WEIGHTS//GTExv8.EUR.Heart_Left_Ventricle/ENSG00000125812.15.wgt.RDat	GZF1	20	23362181	23362182	0.1181	rs6083085	3.1	rs1419008	0.0064	-3.76	2.273	565	21	enet	0.02	0.0055	-0.42649	0.669753	ENSG00000125812	Left_Ventricle	0
ES	AL	GTExv8.EUR.Heart_Left_Ventricle	./WEIGHTS//GTExv8.EUR.Heart_Left_Ventricle/ENSG00000125814.17.wgt.RDat	NAPB	20	23421518	23421519	0.0978	rs6083085	3.1	rs2424534	0.0929	5.72	2.87	570	1	top1	0.093	1.1e-08	2.87	0.004105	ENSG00000125814	Left_Ventricle	0
ES	AL	GTExv8.EUR.Heart_Left_Ventricle	./WEIGHTS//GTExv8.EUR.Heart_Left_Ventricle/ENSG00000077984.5.wgt.RDat	CST7	20	24949229	24949230	0.1892	rs6050215	-2.62	rs6050266	0.00402	-3.51	-0.266	471	31	enet	0.01	0.037	-1.03006	0.30298	ENSG00000077984	Left_Ventricle	0
ES	AL	GTExv8.EUR.Heart_Left_Ventricle	./WEIGHTS//GTExv8.EUR.Heart_Left_Ventricle/ENSG00000154930.14.wgt.RDat	ACSS1	20	25058979	25058980	0.1609	rs6050215	-2.62	rs4815367	0.0275	4.65	-0.279	474	31	enet	0.042	0.00011	0.29337	0.76924	ENSG00000154930	Left_Ventricle	0
ES	AL	GTExv8.EUR.Heart_Left_Ventricle	./WEIGHTS//GTExv8.EUR.Heart_Left_Ventricle/ENSG00000100987.14.wgt.RDat	VSX1	20	25082364	25082365	0.2252	rs6050215	-2.62	rs743018	0.0697	-5.5	-0.253	467	6	lasso	0.081	9.7e-08	0.27835	0.780747	ENSG00000100987	Left_Ventricle	0
ES	AL	GTExv8.EUR.Heart_Left_Ventricle	./WEIGHTS//GTExv8.EUR.Heart_Left_Ventricle/ENSG00000197586.12.wgt.RDat	ENTPD6	20	25195692	25195693	0.074	rs6050215	-2.62	rs7453	0.0499	-5.38	-0.063	438	438	susie	0.071	6.1e-07	-0.45963	0.64578	ENSG00000197586	Left_Ventricle	0
ES	AL	GTExv8.EUR.Heart_Left_Ventricle	./WEIGHTS//GTExv8.EUR.Heart_Left_Ventricle/ENSG00000277938.1.wgt.RDat	ENSG00000277938	20	25229149	25229150	0.0671	rs6050215	-2.62	rs8115257	0.0214	3.71	-0.1	430	1	top1	0.021	0.0047	-0.1	0.920344	ENSG00000277938	Left_Ventricle	0
ES	AL	GTExv8.EUR.Heart_Left_Ventricle	./WEIGHTS//GTExv8.EUR.Heart_Left_Ventricle/ENSG00000100994.11.wgt.RDat	PYGB	20	25248068	25248069	0.1998	rs6050215	-2.62	rs746748	0.0804	5.41	0.202	421	421	susie	0.13	2.6e-11	0.25278	0.800435	ENSG00000100994	Left_Ventricle	0
ES	AL	GTExv8.EUR.Heart_Left_Ventricle	./WEIGHTS//GTExv8.EUR.Heart_Left_Ventricle/ENSG00000100997.18.wgt.RDat	ABHD12	20	25390982	25390983	0.1628	rs6050215	-2.62	rs2261747	0.269	9.81	0.482	357	357	susie	0.28	2.7e-25	0.49863	0.618041	ENSG00000100997	Left_Ventricle	0
ES	AL	GTExv8.EUR.Heart_Left_Ventricle	./WEIGHTS//GTExv8.EUR.Heart_Left_Ventricle/ENSG00000101004.14.wgt.RDat	NINL	20	25585516	25585517	0.2077	rs6050446	-2.54	rs404775	0.204	8.33	0.613	263	263	susie	0.21	3.7e-18	0.60444	0.54555	ENSG00000101004	Left_Ventricle	0
ES	AL	GTExv8.EUR.Heart_Left_Ventricle	./WEIGHTS//GTExv8.EUR.Heart_Left_Ventricle/ENSG00000130684.13.wgt.RDat	ZNF337	20	25696840	25696841	0.1078	rs6050446	-2.54	rs6037128	0.0893	-5.82	-0.113	241	1	top1	0.089	2.2e-08	0.113	0.910031	ENSG00000130684	Left_Ventricle	0
ES	AL	GTExv8.EUR.Heart_Left_Ventricle	./WEIGHTS//GTExv8.EUR.Heart_Left_Ventricle/ENSG00000230772.1.wgt.RDat	VN1R108P	20	25734263	25734264	0.0628	rs6115178	2.31	rs6132882	0.0162	3.86	0.199	219	10	enet	0.017	0.0095	0.63081	0.528163	ENSG00000230772	Left_Ventricle	0
ES	AL	GTExv8.EUR.Heart_Left_Ventricle	./WEIGHTS//GTExv8.EUR.Heart_Left_Ventricle/ENSG00000175170.14.wgt.RDat	FAM182B	20	25868224	25868225	0.2931	rs6115178	2.31	rs4815493	0.145	7.54	1.126	168	20	enet	0.18	4.5e-16	2.19449	0.0282	ENSG00000175170	Left_Ventricle	0
ES	AL	GTExv8.EUR.Heart_Left_Ventricle	./WEIGHTS//GTExv8.EUR.Heart_Left_Ventricle/ENSG00000231081.1.wgt.RDat	ENSG00000231081	20	26010530	26010531	0.0593	rs6138638	2.27	rs845787	0.0189	4.4	-0.113	108	7	enet	0.043	9.2e-05	-0.56339	0.57317	ENSG00000231081	Left_Ventricle	0
ES	AL	GTExv8.EUR.Heart_Left_Ventricle	./WEIGHTS//GTExv8.EUR.Heart_Left_Ventricle/ENSG00000205611.4.wgt.RDat	LINC01597	20	30288478	30288479	0.0832	rs6087210	-2.09	rs1811868	0.0689	4.92	-1.711	7	1	top1	0.069	8.8e-07	-1.711	0.087081	ENSG00000205611	Left_Ventricle	0
ES	AL	GTExv8.EUR.Heart_Left_Ventricle	./WEIGHTS//GTExv8.EUR.Heart_Left_Ventricle/ENSG00000149531.15.wgt.RDat	FRG1BP	20	30377371	30377372	0.0632	rs6087210	-2.09	rs1811868	0.044	5.01	-1.711	7	3	enet	0.056	9.1e-06	-1.50698	0.131816	ENSG00000149531	Left_Ventricle	0
ES	AL	GTExv8.EUR.Heart_Left_Ventricle	./WEIGHTS//GTExv8.EUR.Heart_Left_Ventricle/ENSG00000131055.4.wgt.RDat	COX4I2	20	31637887	31637888	0.1108	rs6060403	-3.54	rs6058259	0.138	7.11	-2.108	283	1	top1	0.14	2.2e-12	-2.108	0.035031	ENSG00000131055	Left_Ventricle	0
ES	AL	GTExv8.EUR.Heart_Left_Ventricle	./WEIGHTS//GTExv8.EUR.Heart_Left_Ventricle/ENSG00000101306.10.wgt.RDat	MYLK2	20	31819307	31819308	0.3595	rs6060403	-3.56	rs6089096	0.043	5.23	1.015	302	47	enet	0.12	5.4e-11	-0.5938	0.552647	ENSG00000101306	Left_Ventricle	0
ES	AL	GTExv8.EUR.Heart_Left_Ventricle	./WEIGHTS//GTExv8.EUR.Heart_Left_Ventricle/ENSG00000224452.1.wgt.RDat	RSL24D1P6	20	32170789	32170790	0.0429	rs4243971	-3.49	rs2281362	0.00758	3.66	1.838	313	1	top1	0.0076	0.063	1.838	0.066062	ENSG00000224452	Left_Ventricle	0
ES	AL	GTExv8.EUR.Heart_Left_Ventricle	./WEIGHTS//GTExv8.EUR.Heart_Left_Ventricle/ENSG00000235217.6.wgt.RDat	TSPY26P	20	32190526	32190527	0.0661	rs4243971	-3.49	rs1407013	0.0342	3.99	-3.363	313	4	lasso	0.036	0.00034	-3.31848	0.000905	ENSG00000235217	Left_Ventricle	0
ES	AL	GTExv8.EUR.Heart_Left_Ventricle	./WEIGHTS//GTExv8.EUR.Heart_Left_Ventricle/ENSG00000101367.8.wgt.RDat	MAPRE1	20	32819892	32819893	0.0858	rs2424874	-3.38	rs853858	0.051	-5.06	-0.164	424	12	enet	0.071	6.4e-07	0.6465	0.517954	ENSG00000101367	Left_Ventricle	0
ES	AL	GTExv8.EUR.Heart_Left_Ventricle	./WEIGHTS//GTExv8.EUR.Heart_Left_Ventricle/ENSG00000276073.1.wgt.RDat	ENSG00000276073	20	33988988	33988989	0.158	rs6088301	2.33	rs10485503	0.0762	6.19	0.502	240	240	susie	0.11	6e-10	0.59702	0.550496	ENSG00000276073	Left_Ventricle	0
ES	AL	GTExv8.EUR.Heart_Left_Ventricle	./WEIGHTS//GTExv8.EUR.Heart_Left_Ventricle/ENSG00000101460.12.wgt.RDat	MAP1LC3A	20	34546853	34546854	0.3568	rs1015363	1.98	rs6059880	0.146	-7.44	-0.319	303	303	susie	0.15	2.2e-13	0.36689	0.713699	ENSG00000101460	Left_Ventricle	0
ES	AL	GTExv8.EUR.Heart_Left_Ventricle	./WEIGHTS//GTExv8.EUR.Heart_Left_Ventricle/ENSG00000198646.13.wgt.RDat	NCOA6	20	34825648	34825649	0.0927	rs11167262	-2.83	rs17092148	0.0578	4.85	-0.215	348	1	top1	0.058	6.6e-06	-0.215	0.829767	ENSG00000198646	Left_Ventricle	0
ES	AL	GTExv8.EUR.Heart_Left_Ventricle	./WEIGHTS//GTExv8.EUR.Heart_Left_Ventricle/ENSG00000131069.19.wgt.RDat	ACSS2	20	34872145	34872146	0.0391	rs11167262	-2.83	rs2424994	0.0157	4.14	0.676	348	16	lasso	0.02	0.0062	0.22501	0.821969	ENSG00000131069	Left_Ventricle	0
ES	AL	GTExv8.EUR.Heart_Left_Ventricle	./WEIGHTS//GTExv8.EUR.Heart_Left_Ventricle/ENSG00000100983.9.wgt.RDat	GSS	20	34955816	34955817	0.1635	rs11167262	-2.83	rs4911455	0.181	7.96	0.176	346	346	susie	0.18	2.7e-16	0.19302	0.846942	ENSG00000100983	Left_Ventricle	0
ES	AL	GTExv8.EUR.Heart_Left_Ventricle	./WEIGHTS//GTExv8.EUR.Heart_Left_Ventricle/ENSG00000088298.12.wgt.RDat	EDEM2	20	35147363	35147364	0.3335	rs11167262	-2.83	rs6120849	0.169	-7.67	-1.44	344	344	susie	0.18	8.5e-16	1.20169	0.229485	ENSG00000088298	Left_Ventricle	0
ES	AL	GTExv8.EUR.Heart_Left_Ventricle	./WEIGHTS//GTExv8.EUR.Heart_Left_Ventricle/ENSG00000101000.5.wgt.RDat	PROCR	20	35172072	35172073	0.3199	rs11167262	-2.83	rs6060270	0.158	-7.33	-1.282	352	1	top1	0.16	4.8e-14	1.282	0.199843	ENSG00000101000	Left_Ventricle	0
ES	AL	GTExv8.EUR.Heart_Left_Ventricle	./WEIGHTS//GTExv8.EUR.Heart_Left_Ventricle/ENSG00000279253.1.wgt.RDat	ENSG00000279253	20	35264186	35264187	0.2158	rs11167262	-2.83	rs2425044	0.0786	-5.42	-0.215	350	3	lasso	0.096	6.4e-09	-0.49071	0.623631	ENSG00000279253	Left_Ventricle	0
ES	AL	GTExv8.EUR.Heart_Left_Ventricle	./WEIGHTS//GTExv8.EUR.Heart_Left_Ventricle/ENSG00000126005.16.wgt.RDat	MMP24OS	20	35278130	35278131	0.481	rs11167262	-2.83	rs2425049	0.203	-8.5	-0.842	345	6	lasso	0.2	4e-18	0.68909	0.490769	ENSG00000126005	Left_Ventricle	0
ES	AL	GTExv8.EUR.Heart_Left_Ventricle	./WEIGHTS//GTExv8.EUR.Heart_Left_Ventricle/ENSG00000242372.6.wgt.RDat	EIF6	20	35284984	35284985	0.107	rs11167262	-2.83	rs2425044	0.0749	5.42	-0.215	344	1	top1	0.075	3e-07	-0.215	0.829767	ENSG00000242372	Left_Ventricle	0
ES	AL	GTExv8.EUR.Heart_Left_Ventricle	./WEIGHTS//GTExv8.EUR.Heart_Left_Ventricle/ENSG00000224497.1.wgt.RDat	RPL36P4	20	35544746	35544747	0.4629	rs11167262	-2.83	rs2277862	0.357	10.94	-0.628	316	1	top1	0.36	3e-33	-0.628	0.530004	ENSG00000224497	Left_Ventricle	0
ES	AL	GTExv8.EUR.Heart_Left_Ventricle	./WEIGHTS//GTExv8.EUR.Heart_Left_Ventricle/ENSG00000088340.15.wgt.RDat	FER1L4	20	35607561	35607562	0.1025	rs11167262	-2.83	rs11699815	0.141	-7.52	-0.524	311	311	susie	0.17	1e-14	0.69402	0.487669	ENSG00000088340	Left_Ventricle	0
ES	AL	GTExv8.EUR.Heart_Left_Ventricle	./WEIGHTS//GTExv8.EUR.Heart_Left_Ventricle/ENSG00000214078.12.wgt.RDat	CPNE1	20	35664758	35664759	0.5029	rs11167262	-2.83	rs11696527	0.57	-13.87	-0.399	300	7	lasso	0.59	9.3e-65	0.46705	0.640464	ENSG00000214078	Left_Ventricle	0
ES	AL	GTExv8.EUR.Heart_Left_Ventricle	./WEIGHTS//GTExv8.EUR.Heart_Left_Ventricle/ENSG00000244005.12.wgt.RDat	NFS1	20	35699270	35699271	0.062	rs11167262	-2.83	rs6058322	0.0517	4.61	-0.524	294	1	top1	0.052	2e-05	-0.524	0.600279	ENSG00000244005	Left_Ventricle	0
ES	AL	GTExv8.EUR.Heart_Left_Ventricle	./WEIGHTS//GTExv8.EUR.Heart_Left_Ventricle/ENSG00000260032.1.wgt.RDat	NORAD	20	36050959	36050960	0.0741	rs1275394	-2.92	rs2590970	0.0168	-4.35	0.842	260	14	enet	0.024	0.0027	-1.24572	0.212868	ENSG00000260032	Left_Ventricle	0
ES	AL	GTExv8.EUR.Heart_Left_Ventricle	./WEIGHTS//GTExv8.EUR.Heart_Left_Ventricle/ENSG00000149639.14.wgt.RDat	SOGA1	20	36863685	36863686	0.1614	rs555394	-3.6	rs694379	-0.00294	2.92	-2.212	231	33	enet	0.0082	0.055	-2.0938	0.036278	ENSG00000149639	Left_Ventricle	0
ES	AL	GTExv8.EUR.Heart_Left_Ventricle	./WEIGHTS//GTExv8.EUR.Heart_Left_Ventricle/ENSG00000101363.12.wgt.RDat	MANBAL	20	37289637	37289638	0.2219	rs4988492	2.81	rs6032665	0.099	-6.56	0.088	323	17	enet	0.13	2.4e-11	-0.92469	0.35513	ENSG00000101363	Left_Ventricle	0
ES	AL	GTExv8.EUR.Heart_Left_Ventricle	./WEIGHTS//GTExv8.EUR.Heart_Left_Ventricle/ENSG00000132821.11.wgt.RDat	VSTM2L	20	37903103	37903104	0.2199	rs6125601	-2.54	rs6022259	0.129	-6.56	-0.151	481	1	top1	0.13	1.3e-11	0.151	0.879976	ENSG00000132821	Left_Ventricle	0
ES	AL	GTExv8.EUR.Heart_Left_Ventricle	./WEIGHTS//GTExv8.EUR.Heart_Left_Ventricle/ENSG00000101425.12.wgt.RDat	BPI	20	38260148	38260149	0.1121	rs17725083	2.52	rs6014601	0.0549	-5.01	-0.1	498	498	susie	0.056	9.5e-06	0.07895	0.937072	ENSG00000101425	Left_Ventricle	0
ES	AL	GTExv8.EUR.Heart_Left_Ventricle	./WEIGHTS//GTExv8.EUR.Heart_Left_Ventricle/ENSG00000224635.1.wgt.RDat	ENSG00000224635	20	38416796	38416797	0.4017	rs2154374	2.27	rs1315306	0.409	11.62	-0.935	482	1	top1	0.41	2.9e-39	-0.935	0.349788	ENSG00000224635	Left_Ventricle	0
ES	AL	GTExv8.EUR.Heart_Left_Ventricle	./WEIGHTS//GTExv8.EUR.Heart_Left_Ventricle/ENSG00000277034.1.wgt.RDat	SNORA71	20	38421773	38421774	0.0974	rs2154374	2.27	rs805531	0.00594	-3.91	-1.015	480	1	top1	0.0059	0.087	1.015	0.310106	ENSG00000277034	Left_Ventricle	0
ES	AL	GTExv8.EUR.Heart_Left_Ventricle	./WEIGHTS//GTExv8.EUR.Heart_Left_Ventricle/ENSG00000235408.5.wgt.RDat	SNORA71B	20	38425353	38425354	0.125	rs2154374	2.27	rs6025511	0.0385	-4.97	-0.176	480	4	lasso	0.053	1.5e-05	0.86509	0.38699	ENSG00000235408	Left_Ventricle	0
ES	AL	GTExv8.EUR.Heart_Left_Ventricle	./WEIGHTS//GTExv8.EUR.Heart_Left_Ventricle/ENSG00000196756.11.wgt.RDat	SNHG17	20	38435352	38435353	0.553	rs2154374	2.27	rs1739652	0.567	13.64	-0.539	478	478	susie	0.57	1.8e-61	-0.50819	0.611321	ENSG00000196756	Left_Ventricle	0
ES	AL	GTExv8.EUR.Heart_Left_Ventricle	./WEIGHTS//GTExv8.EUR.Heart_Left_Ventricle/ENSG00000132793.11.wgt.RDat	LPIN3	20	41340919	41340920	0.1252	rs6029632	-2.76	rs6029636	-0.00226	3.25	-2.241	361	10	enet	0.0057	0.092	-0.33515	0.737514	ENSG00000132793	Left_Ventricle	0
ES	AL	GTExv8.EUR.Heart_Left_Ventricle	./WEIGHTS//GTExv8.EUR.Heart_Left_Ventricle/ENSG00000101052.12.wgt.RDat	IFT52	20	43590930	43590931	0.1495	rs8115331	-3.39	rs3127068	0.0564	-5.66	0.896	487	487	susie	0.065	1.9e-06	-0.91137	0.362102	ENSG00000101052	Left_Ventricle	0
ES	AL	GTExv8.EUR.Heart_Left_Ventricle	./WEIGHTS//GTExv8.EUR.Heart_Left_Ventricle/ENSG00000124191.17.wgt.RDat	TOX2	20	43914863	43914864	0.4413	rs7274414	-2.98	rs4812742	0.157	7.41	-1.058	524	524	susie	0.3	9.9e-27	-0.39823	0.690457	ENSG00000124191	Left_Ventricle	0
ES	AL	GTExv8.EUR.Heart_Left_Ventricle	./WEIGHTS//GTExv8.EUR.Heart_Left_Ventricle/ENSG00000149596.6.wgt.RDat	JPH2	20	44187577	44187578	0.1498	rs7274414	-2.98	rs16988700	0.0686	-5.31	-0.013	498	498	susie	0.076	2.4e-07	-0.0762	0.93926	ENSG00000149596	Left_Ventricle	0
ES	AL	GTExv8.EUR.Heart_Left_Ventricle	./WEIGHTS//GTExv8.EUR.Heart_Left_Ventricle/ENSG00000223891.5.wgt.RDat	OSER1-DT	20	44210959	44210960	0.1457	rs7274414	-2.98	rs6031493	0.0201	-4.56	-0.468	503	13	enet	0.094	9.6e-09	0.60651	0.544177	ENSG00000223891	Left_Ventricle	0
ES	AL	GTExv8.EUR.Heart_Left_Ventricle	./WEIGHTS//GTExv8.EUR.Heart_Left_Ventricle/ENSG00000124116.18.wgt.RDat	WFDC3	20	45791931	45791932	0.1848	rs12624433	2.87	rs2664529	0.254	-9.31	-0.539	532	532	susie	0.25	9.9e-23	0.43286	0.665119	ENSG00000124116	Left_Ventricle	0
ES	AL	GTExv8.EUR.Heart_Left_Ventricle	./WEIGHTS//GTExv8.EUR.Heart_Left_Ventricle/ENSG00000101457.12.wgt.RDat	DNTTIP1	20	45791936	45791937	0.2372	rs12624433	2.87	rs6073905	0.237	-8.92	-0.568	532	6	lasso	0.24	2.8e-21	0.59957	0.548794	ENSG00000101457	Left_Ventricle	0
ES	AL	GTExv8.EUR.Heart_Left_Ventricle	./WEIGHTS//GTExv8.EUR.Heart_Left_Ventricle/ENSG00000064601.16.wgt.RDat	CTSA	20	45890143	45890144	0.0825	rs12624433	2.87	rs6130954	0.0134	-4.41	1.15	514	1	top1	0.013	0.02	-1.15	0.250144	ENSG00000064601	Left_Ventricle	0
ES	AL	GTExv8.EUR.Heart_Left_Ventricle	./WEIGHTS//GTExv8.EUR.Heart_Left_Ventricle/ENSG00000100979.14.wgt.RDat	PLTP	20	45912154	45912155	0.2311	rs12624433	2.87	rs6065904	0.0835	-5.74	0.468	515	515	susie	0.094	9e-09	-0.29358	0.769079	ENSG00000100979	Left_Ventricle	0
ES	AL	GTExv8.EUR.Heart_Left_Ventricle	./WEIGHTS//GTExv8.EUR.Heart_Left_Ventricle/ENSG00000101017.13.wgt.RDat	CD40	20	46118271	46118272	0.2076	rs12624433	2.87	rs2143699	0.0753	-5.83	1.927	501	501	susie	0.15	2e-13	-1.18429	0.2363	ENSG00000101017	Left_Ventricle	0
ES	AL	GTExv8.EUR.Heart_Left_Ventricle	./WEIGHTS//GTExv8.EUR.Heart_Left_Ventricle/ENSG00000215452.4.wgt.RDat	ZNF663P	20	46459275	46459276	0.3085	rs12624433	2.87	rs6066002	0.121	6.54	0.789	549	549	susie	0.17	3.4e-15	0.23836	0.811605	ENSG00000215452	Left_Ventricle	0
ES	AL	GTExv8.EUR.Heart_Left_Ventricle	./WEIGHTS//GTExv8.EUR.Heart_Left_Ventricle/ENSG00000225849.2.wgt.RDat	MKRN7P	20	46477231	46477232	0.3584	rs12624433	2.87	rs847052	0.213	8.85	0.994	557	7	lasso	0.24	1.3e-21	1.03174	0.302193	ENSG00000225849	Left_Ventricle	0
ES	AL	GTExv8.EUR.Heart_Left_Ventricle	./WEIGHTS//GTExv8.EUR.Heart_Left_Ventricle/ENSG00000198185.11.wgt.RDat	ZNF334	20	46513558	46513559	0.5258	rs12624433	2.87	rs847052	0.412	11.65	0.994	558	13	lasso	0.42	3.6e-40	0.90027	0.367977	ENSG00000198185	Left_Ventricle	0
ES	AL	GTExv8.EUR.Heart_Left_Ventricle	./WEIGHTS//GTExv8.EUR.Heart_Left_Ventricle/ENSG00000196562.14.wgt.RDat	SULF2	20	47786615	47786616	0.1705	rs6125102	-3.24	rs11086251	-0.00293	-3.6	-0.426	525	525	susie	0.0038	0.13	-0.20214	0.839811	ENSG00000196562	Left_Ventricle	0
ES	AL	GTExv8.EUR.Heart_Left_Ventricle	./WEIGHTS//GTExv8.EUR.Heart_Left_Ventricle/ENSG00000124207.16.wgt.RDat	CSE1L	20	49046245	49046246	0.1485	rs6019480	2.62	rs6066909	0.152	7.13	-0.772	478	1	top1	0.15	1.6e-13	-0.772	0.440114	ENSG00000124207	Left_Ventricle	0
ES	AL	GTExv8.EUR.Heart_Left_Ventricle	./WEIGHTS//GTExv8.EUR.Heart_Left_Ventricle/ENSG00000124214.19.wgt.RDat	STAU1	20	49188366	49188367	0.0687	rs6019480	2.62	rs6067054	0.014	-4.21	0.088	458	458	susie	0.023	0.0034	-0.60607	0.544465	ENSG00000124214	Left_Ventricle	0
ES	AL	GTExv8.EUR.Heart_Left_Ventricle	./WEIGHTS//GTExv8.EUR.Heart_Left_Ventricle/ENSG00000158470.5.wgt.RDat	B4GALT5	20	49713877	49713878	0.1641	rs4810985	-2.54	rs235017	0.023	4.74	-0.806	435	42	enet	0.083	6.3e-08	0.56362	0.57301	ENSG00000158470	Left_Ventricle	0
ES	AL	GTExv8.EUR.Heart_Left_Ventricle	./WEIGHTS//GTExv8.EUR.Heart_Left_Ventricle/ENSG00000197818.11.wgt.RDat	SLC9A8	20	49812712	49812713	0.2183	rs4810985	-2.54	rs17724104	0.0597	6.49	0.372	457	26	enet	0.11	3.5e-10	0.63034	0.52847	ENSG00000197818	Left_Ventricle	0
ES	AL	GTExv8.EUR.Heart_Left_Ventricle	./WEIGHTS//GTExv8.EUR.Heart_Left_Ventricle/ENSG00000124226.10.wgt.RDat	RNF114	20	49936335	49936336	0.1542	rs2038171	-2.64	rs8121969	0.071	5.19	2.273	464	1	top1	0.071	6e-07	2.273	0.023026	ENSG00000124226	Left_Ventricle	0
ES	AL	GTExv8.EUR.Heart_Left_Ventricle	./WEIGHTS//GTExv8.EUR.Heart_Left_Ventricle/ENSG00000240849.10.wgt.RDat	PEDS1	20	50153733	50153734	0.2057	rs450055	-2.71	rs1980925	0.132	6.96	-0.722	435	3	lasso	0.14	2.9e-12	-1.22832	0.219327	ENSG00000240849	Left_Ventricle	0
ES	AL	GTExv8.EUR.Heart_Left_Ventricle	./WEIGHTS//GTExv8.EUR.Heart_Left_Ventricle/ENSG00000237595.3.wgt.RDat	LINC01275	20	50166101	50166102	0.2103	rs450055	-2.68	rs6020311	0.147	7.77	-1.126	433	433	susie	0.16	7.5e-14	-1.11821	0.263479	ENSG00000237595	Left_Ventricle	0
ES	AL	GTExv8.EUR.Heart_Left_Ventricle	./WEIGHTS//GTExv8.EUR.Heart_Left_Ventricle/ENSG00000231742.5.wgt.RDat	LINC01273	20	50172549	50172550	0.4049	rs450055	-2.68	rs6020311	0.342	10.64	-1.126	431	1	top1	0.34	1.3e-31	-1.126	0.260166	ENSG00000231742	Left_Ventricle	0
ES	AL	GTExv8.EUR.Heart_Left_Ventricle	./WEIGHTS//GTExv8.EUR.Heart_Left_Ventricle/ENSG00000203999.8.wgt.RDat	LINC01270	20	50292719	50292720	0.1929	rs6020718	-3.19	rs11905919	0.0904	5.65	-1.204	432	1	top1	0.09	1.7e-08	-1.2037	0.228705	ENSG00000203999	Left_Ventricle	0
ES	AL	GTExv8.EUR.Heart_Left_Ventricle	./WEIGHTS//GTExv8.EUR.Heart_Left_Ventricle/ENSG00000054793.13.wgt.RDat	ATP9A	20	51768633	51768634	0.1764	rs6021264	2.14	rs6096573	0.0499	5.37	0.228	537	24	enet	0.099	3.6e-09	0.51172	0.60885	ENSG00000054793	Left_Ventricle	0
ES	AL	GTExv8.EUR.Heart_Left_Ventricle	./WEIGHTS//GTExv8.EUR.Heart_Left_Ventricle/ENSG00000280220.1.wgt.RDat	ENSG00000280220	20	57161821	57161822	0.149	rs6099656	2.48	rs11697721	0.052	5.09	0.075	698	698	susie	0.065	1.8e-06	-0.10456	0.916724	ENSG00000280220	Left_Ventricle	0
ES	AL	GTExv8.EUR.Heart_Left_Ventricle	./WEIGHTS//GTExv8.EUR.Heart_Left_Ventricle/ENSG00000278709.1.wgt.RDat	NKILA	20	57710182	57710183	0.1971	rs6123735	-2.73	rs2273534	0.121	6.81	-1.877	622	622	susie	0.13	7.2e-12	-1.67122	0.094679	ENSG00000278709	Left_Ventricle	0
ES	AL	GTExv8.EUR.Heart_Left_Ventricle	./WEIGHTS//GTExv8.EUR.Heart_Left_Ventricle/ENSG00000124164.15.wgt.RDat	VAPB	20	58389121	58389122	0.2731	rs11578	-2.92	rs6026243	0.171	7.85	-1.341	635	635	susie	0.17	1.7e-15	-1.22332	0.221208	ENSG00000124164	Left_Ventricle	0
ES	AL	GTExv8.EUR.Heart_Left_Ventricle	./WEIGHTS//GTExv8.EUR.Heart_Left_Ventricle/ENSG00000198768.10.wgt.RDat	APCDD1L	20	58515130	58515131	0.1717	rs11578	-2.92	rs1884664	0.0279	-4.37	0.025	569	1	top1	0.028	0.0014	-0.025	0.980055	ENSG00000198768	Left_Ventricle	0
ES	AL	GTExv8.EUR.Heart_Left_Ventricle	./WEIGHTS//GTExv8.EUR.Heart_Left_Ventricle/ENSG00000254419.1.wgt.RDat	ENSG00000254419	20	58710794	58710795	0.168	rs4810150	3.08	rs911297	0.0106	4.22	-0.266	555	35	enet	0.024	0.0027	0.10962	0.91271	ENSG00000254419	Left_Ventricle	0
ES	AL	GTExv8.EUR.Heart_Left_Ventricle	./WEIGHTS//GTExv8.EUR.Heart_Left_Ventricle/ENSG00000101158.13.wgt.RDat	NELFCD	20	58981207	58981208	0.3916	rs4810150	3.08	rs6070684	0.256	-9.27	-0.643	554	36	enet	0.27	6e-24	1.20846	0.226872	ENSG00000101158	Left_Ventricle	0
ES	AL	GTExv8.EUR.Heart_Left_Ventricle	./WEIGHTS//GTExv8.EUR.Heart_Left_Ventricle/ENSG00000101160.13.wgt.RDat	CTSZ	20	59007246	59007247	0.1818	rs4810150	3.08	rs9760	0.132	-6.77	-1.282	560	1	top1	0.13	6.8e-12	1.282	0.199843	ENSG00000101160	Left_Ventricle	0
ES	AL	GTExv8.EUR.Heart_Left_Ventricle	./WEIGHTS//GTExv8.EUR.Heart_Left_Ventricle/ENSG00000124172.9.wgt.RDat	ATP5F1E	20	59032381	59032382	0.1076	rs4810150	3.08	rs6070706	0.0248	4.22	-1.645	571	571	susie	0.029	0.0011	-2.89521	0.003789	ENSG00000124172	Left_Ventricle	0
ES	AL	GTExv8.EUR.Heart_Left_Ventricle	./WEIGHTS//GTExv8.EUR.Heart_Left_Ventricle/ENSG00000101166.15.wgt.RDat	PRELID3B	20	59042908	59042909	0.1702	rs4810150	3.08	rs6070698	0.00349	-3.86	0.279	562	562	susie	0.058	6.4e-06	-1.64604	0.099757	ENSG00000101166	Left_Ventricle	0
ES	AL	GTExv8.EUR.Heart_Left_Ventricle	./WEIGHTS//GTExv8.EUR.Heart_Left_Ventricle/ENSG00000087495.16.wgt.RDat	PHACTR3	20	59577508	59577509	0.1404	rs195001	-2.74	rs864183	0.00654	4.64	-0.1	545	545	susie	0.024	0.0029	-0.10066	0.919819	ENSG00000087495	Left_Ventricle	0
ES	AL	GTExv8.EUR.Heart_Left_Ventricle	./WEIGHTS//GTExv8.EUR.Heart_Left_Ventricle/ENSG00000276093.1.wgt.RDat	ENSG00000276093	20	60083871	60083872	0.6241	rs195001	-2.74	rs16983474	0.457	12.18	-0.151	602	1	top1	0.46	3.3e-45	-0.151	0.879976	ENSG00000276093	Left_Ventricle	0
ES	AL	GTExv8.EUR.Heart_Left_Ventricle	./WEIGHTS//GTExv8.EUR.Heart_Left_Ventricle/ENSG00000228340.5.wgt.RDat	MIR646HG	20	60087839	60087840	0.1957	rs195001	-2.74	rs1475030	0.101	-6.19	0.539	598	1	top1	0.1	2.3e-09	-0.539	0.589887	ENSG00000228340	Left_Ventricle	0
ES	AL	GTExv8.EUR.Heart_Left_Ventricle	./WEIGHTS//GTExv8.EUR.Heart_Left_Ventricle/ENSG00000101181.17.wgt.RDat	MTG2	20	62183028	62183029	0.3654	rs28412839	2.48	rs6062131	0.192	8.28	1.514	524	524	susie	0.21	2e-18	1.21655	0.223774	ENSG00000101181	Left_Ventricle	0
ES	AL	GTExv8.EUR.Heart_Left_Ventricle	./WEIGHTS//GTExv8.EUR.Heart_Left_Ventricle/ENSG00000130703.15.wgt.RDat	OSBPL2	20	62231921	62231922	0.1229	rs28412839	2.48	rs2236522	0.0272	4.56	-0.722	517	5	lasso	0.036	0.00031	-0.68701	0.492077	ENSG00000130703	Left_Ventricle	0
ES	AL	GTExv8.EUR.Heart_Left_Ventricle	./WEIGHTS//GTExv8.EUR.Heart_Left_Ventricle/ENSG00000228812.7.wgt.RDat	LAMA5-AS1	20	62352994	62352995	0.5642	rs11700192	-2.8	rs6089354	0.293	-9.83	-0.628	506	57	enet	0.34	2.7e-31	1.33494	0.181897	ENSG00000228812	Left_Ventricle	0
ES	AL	GTExv8.EUR.Heart_Left_Ventricle	./WEIGHTS//GTExv8.EUR.Heart_Left_Ventricle/ENSG00000130702.15.wgt.RDat	LAMA5	20	62367311	62367312	0.1746	rs11700192	-2.8	rs2427289	0.0259	-4.09	0.568	507	19	enet	0.063	2.4e-06	-0.30301	0.761884	ENSG00000130702	Left_Ventricle	0
ES	AL	GTExv8.EUR.Heart_Left_Ventricle	./WEIGHTS//GTExv8.EUR.Heart_Left_Ventricle/ENSG00000273619.1.wgt.RDat	ENSG00000273619	20	62386969	62386970	0.2827	rs11700192	-2.8	rs6121558	0.101	-5.9	-0.426	503	1	top1	0.1	2.3e-09	0.426	0.670108	ENSG00000273619	Left_Ventricle	0
ES	AL	GTExv8.EUR.Heart_Left_Ventricle	./WEIGHTS//GTExv8.EUR.Heart_Left_Ventricle/ENSG00000275437.1.wgt.RDat	ENSG00000275437	20	62405934	62405935	0.1019	rs11700192	-2.8	rs7262524	0.00692	4.21	-0.598	520	20	enet	0.049	3.1e-05	-0.50913	0.610664	ENSG00000275437	Left_Ventricle	0
ES	AL	GTExv8.EUR.Heart_Left_Ventricle	./WEIGHTS//GTExv8.EUR.Heart_Left_Ventricle/ENSG00000149679.11.wgt.RDat	CABLES2	20	62407284	62407285	0.4955	rs11700192	-2.8	rs2427323	0.325	-10.66	0.292	519	10	enet	0.35	2.1e-32	-0.12085	0.903811	ENSG00000149679	Left_Ventricle	0
ES	AL	GTExv8.EUR.Heart_Left_Ventricle	./WEIGHTS//GTExv8.EUR.Heart_Left_Ventricle/ENSG00000060491.16.wgt.RDat	OGFR	20	62804834	62804835	0.1821	rs11700192	-2.8	rs6011380	0.066	-6.15	-0.842	526	20	enet	0.094	9.3e-09	0.52519	0.599452	ENSG00000060491	Left_Ventricle	0
ES	AL	GTExv8.EUR.Heart_Left_Ventricle	./WEIGHTS//GTExv8.EUR.Heart_Left_Ventricle/ENSG00000101190.12.wgt.RDat	TCFL5	20	62861762	62861763	0.2251	rs11700192	-2.8	rs3664	0.056	5.64	-0.674	516	516	susie	0.11	3e-10	-1.19041	0.233884	ENSG00000101190	Left_Ventricle	0
ES	AL	GTExv8.EUR.Heart_Left_Ventricle	./WEIGHTS//GTExv8.EUR.Heart_Left_Ventricle/ENSG00000101191.16.wgt.RDat	DIDO1	20	62937951	62937952	0.2252	rs11700192	-2.8	rs13040088	0.0649	-6.07	-0.358	502	502	susie	0.073	3.9e-07	0.27085	0.786508	ENSG00000101191	Left_Ventricle	0
ES	AL	GTExv8.EUR.Heart_Left_Ventricle	./WEIGHTS//GTExv8.EUR.Heart_Left_Ventricle/ENSG00000101197.12.wgt.RDat	BIRC7	20	63235882	63235883	0.1216	rs6090443	2.84	rs12624394	-8.76e-05	-3.1	1.254	487	487	susie	0.0055	0.094	0.98411	0.32506	ENSG00000101197	Left_Ventricle	0
ES	AL	GTExv8.EUR.Heart_Left_Ventricle	./WEIGHTS//GTExv8.EUR.Heart_Left_Ventricle/ENSG00000125534.9.wgt.RDat	PPDPF	20	63520723	63520724	0.466	rs1619011	2.79	rs310653	0.16	-7.32	0.412	438	438	susie	0.19	3e-17	-0.50956	0.610357	ENSG00000125534	Left_Ventricle	0
ES	AL	GTExv8.EUR.Heart_Left_Ventricle	./WEIGHTS//GTExv8.EUR.Heart_Left_Ventricle/ENSG00000101213.6.wgt.RDat	PTK6	20	63537369	63537370	0.1573	rs1619011	2.79	rs6010965	0.0188	-3.92	0.332	433	3	lasso	0.046	5.8e-05	-0.04897	0.960946	ENSG00000101213	Left_Ventricle	0
ES	AL	GTExv8.EUR.Heart_Left_Ventricle	./WEIGHTS//GTExv8.EUR.Heart_Left_Ventricle/ENSG00000258366.7.wgt.RDat	RTEL1	20	63657809	63657810	0.1115	rs1619011	2.79	rs438363	-0.00304	-3.56	-0.482	428	15	enet	0.0032	0.15	1.41599	0.156777	ENSG00000258366	Left_Ventricle	0
ES	AL	GTExv8.EUR.Heart_Left_Ventricle	./WEIGHTS//GTExv8.EUR.Heart_Left_Ventricle/ENSG00000203896.9.wgt.RDat	LIME1	20	63736282	63736283	0.1412	rs1619011	2.79	rs2427535	0.103	6.39	1.036	436	436	susie	0.11	7.3e-10	1.01715	0.309084	ENSG00000203896	Left_Ventricle	0
ES	AL	GTExv8.EUR.Heart_Left_Ventricle	./WEIGHTS//GTExv8.EUR.Heart_Left_Ventricle/ENSG00000268858.2.wgt.RDat	ENSG00000268858	20	63864292	63864293	0.1475	rs1619011	2.79	rs6062551	0.126	-6.43	0.553	417	1	top1	0.13	2.2e-11	-0.553	0.580263	ENSG00000268858	Left_Ventricle	0
ES	AL	GTExv8.EUR.Heart_Left_Ventricle	./WEIGHTS//GTExv8.EUR.Heart_Left_Ventricle/ENSG00000171703.16.wgt.RDat	TCEA2	20	64049835	64049836	0.0895	rs6011096	-2.21	rs6062342	0.0656	4.8	1.08	329	1	top1	0.066	1.6e-06	1.08	0.280142	ENSG00000171703	Left_Ventricle	0
ES	AL	GTExv8.EUR.Heart_Left_Ventricle	./WEIGHTS//GTExv8.EUR.Heart_Left_Ventricle/ENSG00000171700.13.wgt.RDat	RGS19	20	64079987	64079988	0.2155	rs6011096	-2.21	rs4408777	0.147	7.11	-0.025	311	18	enet	0.16	2.7e-14	0.2166	0.828522	ENSG00000171700	Left_Ventricle	0
ES	AL	GTExv8.EUR.Heart_Left_Ventricle	./WEIGHTS//GTExv8.EUR.Heart_Left_Ventricle/ENSG00000125510.15.wgt.RDat	OPRL1	20	64080172	64080173	0.1018	rs6011096	-2.21	rs8121509	0.0832	5.68	0.113	311	1	top1	0.083	6.6e-08	0.113	0.910031	ENSG00000125510	Left_Ventricle	0
ES	AL	GTExv8.EUR.Heart_Left_Ventricle	./WEIGHTS//GTExv8.EUR.Heart_Left_Ventricle/ENSG00000282458.1.wgt.RDat	WASH5P	19	71565	71566	0.1074	rs4897970	-2.58	rs1020382	0.0316	-4.43	-0.755	151	151	susie	0.034	0.00047	0.4395	0.66029	ENSG00000282458	Left_Ventricle	0
ES	AL	GTExv8.EUR.Heart_Left_Ventricle	./WEIGHTS//GTExv8.EUR.Heart_Left_Ventricle/ENSG00000141934.9.wgt.RDat	PLPP2	19	291503	291504	0.1501	rs2301741	-4.8	rs3813154	0.0473	5.35	-0.189	263	3	lasso	0.068	1e-06	-0.2553	0.79849	ENSG00000141934	Left_Ventricle	0
ES	AL	GTExv8.EUR.Heart_Left_Ventricle	./WEIGHTS//GTExv8.EUR.Heart_Left_Ventricle/ENSG00000105556.11.wgt.RDat	MIER2	19	344814	344815	0.3539	rs2301741	-4.8	rs4897946	0.163	-8.61	-0.305	285	23	enet	0.26	8.7e-23	0.3669	0.71369	ENSG00000105556	Left_Ventricle	0
ES	AL	GTExv8.EUR.Heart_Left_Ventricle	./WEIGHTS//GTExv8.EUR.Heart_Left_Ventricle/ENSG00000183186.7.wgt.RDat	C2CD4C	19	409169	409170	0.3564	rs2301741	-4.8	rs4897946	0.183	-8	-0.305	322	25	enet	0.22	2.4e-19	0.1302	0.89638	ENSG00000183186	Left_Ventricle	0
ES	AL	GTExv8.EUR.Heart_Left_Ventricle	./WEIGHTS//GTExv8.EUR.Heart_Left_Ventricle/ENSG00000129946.10.wgt.RDat	SHC2	19	460995	460996	0.4546	rs2301741	-4.8	rs11666069	0.302	-10.21	0.772	347	16	enet	0.34	4.4e-31	-1.4464	0.14806	ENSG00000129946	Left_Ventricle	0
ES	AL	GTExv8.EUR.Heart_Left_Ventricle	./WEIGHTS//GTExv8.EUR.Heart_Left_Ventricle/ENSG00000266933.2.wgt.RDat	MADCAM1-AS1	19	507495	507496	0.1889	rs2301741	-4.8	rs758502	0.0989	-6.14	2.183	382	382	susie	0.11	4.2e-10	-2.2032	0.02758	ENSG00000266933	Left_Ventricle	0
ES	AL	GTExv8.EUR.Heart_Left_Ventricle	./WEIGHTS//GTExv8.EUR.Heart_Left_Ventricle/ENSG00000172270.18.wgt.RDat	BSG	19	571276	571277	0.2445	rs2301741	-4.8	rs2238542	0.159	7.58	1.598	420	420	susie	0.17	8e-15	1.594	0.11093	ENSG00000172270	Left_Ventricle	0
ES	AL	GTExv8.EUR.Heart_Left_Ventricle	./WEIGHTS//GTExv8.EUR.Heart_Left_Ventricle/ENSG00000099821.13.wgt.RDat	POLRMT	19	633603	633604	0.1991	rs2301741	-4.8	rs10853989	0.0823	-5.45	0.372	456	1	top1	0.082	7.7e-08	-0.372	0.70989	ENSG00000099821	Left_Ventricle	0
ES	AL	GTExv8.EUR.Heart_Left_Ventricle	./WEIGHTS//GTExv8.EUR.Heart_Left_Ventricle/ENSG00000065268.10.wgt.RDat	WDR18	19	984270	984271	0.712	rs2301741	-4.8	rs2240147	0.567	13.66	0.935	460	21	enet	0.68	4.9e-82	0.2942	0.7686	ENSG00000065268	Left_Ventricle	0
ES	AL	GTExv8.EUR.Heart_Left_Ventricle	./WEIGHTS//GTExv8.EUR.Heart_Left_Ventricle/ENSG00000064687.12.wgt.RDat	ABCA7	19	1040100	1040101	0.2826	rs2301741	-4.8	rs10419707	0.111	7.06	2.086	466	30	enet	0.21	3.7e-18	0.8068	0.41981	ENSG00000064687	Left_Ventricle	0
ES	AL	GTExv8.EUR.Heart_Left_Ventricle	./WEIGHTS//GTExv8.EUR.Heart_Left_Ventricle/ENSG00000099624.7.wgt.RDat	ATP5F1D	19	1241745	1241746	0.1348	rs10405317	-3.09	rs35369365	0.0844	-6.2	2.683	412	412	susie	0.094	9e-09	-2.6413	0.00826	ENSG00000099624	Left_Ventricle	0
ES	AL	GTExv8.EUR.Heart_Left_Ventricle	./WEIGHTS//GTExv8.EUR.Heart_Left_Ventricle/ENSG00000228300.13.wgt.RDat	FAM174C	19	1275437	1275438	0.24	rs10405317	-3.1	rs12609287	0.108	-6.16	1.2	401	401	susie	0.11	3.9e-10	-1.1942	0.2324	ENSG00000228300	Left_Ventricle	0
ES	AL	GTExv8.EUR.Heart_Left_Ventricle	./WEIGHTS//GTExv8.EUR.Heart_Left_Ventricle/ENSG00000279488.1.wgt.RDat	ENSG00000279488	19	1373505	1373506	0.2805	rs10405317	-2.98	rs11668809	0.0658	-5.26	-1.68	402	1	top1	0.066	1.6e-06	1.68	0.09296	ENSG00000279488	Left_Ventricle	0
ES	AL	GTExv8.EUR.Heart_Left_Ventricle	./WEIGHTS//GTExv8.EUR.Heart_Left_Ventricle/ENSG00000115257.15.wgt.RDat	PCSK4	19	1490745	1490746	0.1381	rs10405317	-3	rs2656885	0.0554	-5.64	1.78	396	9	enet	0.079	1.5e-07	-2.1043	0.03535	ENSG00000115257	Left_Ventricle	0
ES	AL	GTExv8.EUR.Heart_Left_Ventricle	./WEIGHTS//GTExv8.EUR.Heart_Left_Ventricle/ENSG00000130270.16.wgt.RDat	ATP8B3	19	1812275	1812276	0.219	rs10405317	-3.11	rs7250872	0.0703	5.33	0.253	370	3	lasso	0.1	1.7e-09	0.1651	0.86887	ENSG00000130270	Left_Ventricle	0
ES	AL	GTExv8.EUR.Heart_Left_Ventricle	./WEIGHTS//GTExv8.EUR.Heart_Left_Ventricle/ENSG00000133243.8.wgt.RDat	BTBD2	19	2034880	2034881	0.1021	rs3752203	2.96	rs7254820	0.0446	5.01	-1.514	390	2	lasso	0.062	2.8e-06	-1.1646	0.24419	ENSG00000133243	Left_Ventricle	0
ES	AL	GTExv8.EUR.Heart_Left_Ventricle	./WEIGHTS//GTExv8.EUR.Heart_Left_Ventricle/ENSG00000104886.11.wgt.RDat	PLEKHJ1	19	2237703	2237704	0.1504	rs3752203	3.35	rs4405674	0.00413	-3.88	-0.609	408	23	enet	0.025	0.0025	1.2504	0.21116	ENSG00000104886	Left_Ventricle	0
ES	AL	GTExv8.EUR.Heart_Left_Ventricle	./WEIGHTS//GTExv8.EUR.Heart_Left_Ventricle/ENSG00000104899.7.wgt.RDat	AMH	19	2249308	2249309	0.3099	rs3752203	3.41	rs2074861	0.212	-8.51	2.273	411	411	susie	0.21	5.6e-19	-2.202	0.02766	ENSG00000104899	Left_Ventricle	0
ES	AL	GTExv8.EUR.Heart_Left_Ventricle	./WEIGHTS//GTExv8.EUR.Heart_Left_Ventricle/ENSG00000130332.14.wgt.RDat	LSM7	19	2328613	2328614	0.1995	rs3752203	3.45	rs757322	0.155	-7.35	0.778	415	1	top1	0.15	8.9e-14	-0.7777	0.43677	ENSG00000130332	Left_Ventricle	0
ES	AL	GTExv8.EUR.Heart_Left_Ventricle	./WEIGHTS//GTExv8.EUR.Heart_Left_Ventricle/ENSG00000005206.16.wgt.RDat	SPPL2B	19	2328620	2328621	0.2054	rs3752203	3.45	rs11881121	0.1	5.82	0.643	415	415	susie	0.12	3.9e-11	0.6473	0.51744	ENSG00000005206	Left_Ventricle	0
ES	AL	GTExv8.EUR.Heart_Left_Ventricle	./WEIGHTS//GTExv8.EUR.Heart_Left_Ventricle/ENSG00000178297.12.wgt.RDat	TMPRSS9	19	2389785	2389786	0.1329	rs3752203	3.19	rs4806847	0.0495	4.86	0.51	428	1	top1	0.049	2.9e-05	0.51	0.61005	ENSG00000178297	Left_Ventricle	0
ES	AL	GTExv8.EUR.Heart_Left_Ventricle	./WEIGHTS//GTExv8.EUR.Heart_Left_Ventricle/ENSG00000172009.14.wgt.RDat	THOP1	19	2785459	2785460	0.1901	rs3752203	3.11	rs1640271	0.172	7.79	1.762	440	1	top1	0.17	3.2e-15	1.762	0.07807	ENSG00000172009	Left_Ventricle	0
ES	AL	GTExv8.EUR.Heart_Left_Ventricle	./WEIGHTS//GTExv8.EUR.Heart_Left_Ventricle/ENSG00000172006.11.wgt.RDat	ZNF554	19	2819873	2819874	0.1695	rs3752203	2.94	rs1640271	0.083	5.45	1.762	442	1	top1	0.083	6.8e-08	1.762	0.07807	ENSG00000172006	Left_Ventricle	0
ES	AL	GTExv8.EUR.Heart_Left_Ventricle	./WEIGHTS//GTExv8.EUR.Heart_Left_Ventricle/ENSG00000104953.19.wgt.RDat	TLE6	19	2977445	2977446	0.3461	rs759073	2.68	rs522982	0.236	9.03	0.652	427	7	enet	0.27	3.9e-24	0.6223	0.53375	ENSG00000104953	Left_Ventricle	0
ES	AL	GTExv8.EUR.Heart_Left_Ventricle	./WEIGHTS//GTExv8.EUR.Heart_Left_Ventricle/ENSG00000065717.14.wgt.RDat	TLE2	19	3047634	3047635	0.118	rs7507968	-2.72	rs11667371	0.0108	3.61	0.86	412	412	susie	0.013	0.022	1.2525	0.2104	ENSG00000065717	Left_Ventricle	0
ES	AL	GTExv8.EUR.Heart_Left_Ventricle	./WEIGHTS//GTExv8.EUR.Heart_Left_Ventricle/ENSG00000104964.14.wgt.RDat	TLE5	19	3063106	3063107	0.1685	rs7507968	-2.74	rs7938	0.0954	-5.86	-1.799	406	1	top1	0.095	7.1e-09	1.799	0.07202	ENSG00000104964	Left_Ventricle	0
ES	AL	GTExv8.EUR.Heart_Left_Ventricle	./WEIGHTS//GTExv8.EUR.Heart_Left_Ventricle/ENSG00000125912.10.wgt.RDat	NCLN	19	3185562	3185563	0.2866	rs7507968	-2.79	rs482758	0.191	-8.38	-1.311	419	419	susie	0.21	2.6e-18	1.1825	0.23699	ENSG00000125912	Left_Ventricle	0
ES	AL	GTExv8.EUR.Heart_Left_Ventricle	./WEIGHTS//GTExv8.EUR.Heart_Left_Ventricle/ENSG00000129932.7.wgt.RDat	DOHH	19	3500939	3500940	0.1507	rs3760895	2.97	rs10126	0.105	-6.24	0.24	386	1	top1	0.11	1.2e-09	-0.24	0.81033	ENSG00000129932	Left_Ventricle	0
ES	AL	GTExv8.EUR.Heart_Left_Ventricle	./WEIGHTS//GTExv8.EUR.Heart_Left_Ventricle/ENSG00000183617.4.wgt.RDat	MRPL54	19	3762663	3762664	0.482	rs2028827	-4.28	rs13960	0.385	-11.26	1.739	345	1	top1	0.39	1.9e-36	-1.739	0.08203	ENSG00000183617	Left_Ventricle	0
ES	AL	GTExv8.EUR.Heart_Left_Ventricle	./WEIGHTS//GTExv8.EUR.Heart_Left_Ventricle/ENSG00000077463.14.wgt.RDat	SIRT6	19	4182603	4182604	0.167	rs2028827	-4.28	rs107251	0.135	6.8	0.279	371	1	top1	0.13	4.3e-12	0.279	0.78024	ENSG00000077463	Left_Ventricle	0
ES	AL	GTExv8.EUR.Heart_Left_Ventricle	./WEIGHTS//GTExv8.EUR.Heart_Left_Ventricle/ENSG00000089847.12.wgt.RDat	ANKRD24	19	4183353	4183354	0.2208	rs2028827	-4.28	rs4807546	0.14	7.29	0.345	371	371	susie	0.16	6.1e-14	0.2927	0.76976	ENSG00000089847	Left_Ventricle	0
ES	AL	GTExv8.EUR.Heart_Left_Ventricle	./WEIGHTS//GTExv8.EUR.Heart_Left_Ventricle/ENSG00000178078.11.wgt.RDat	STAP2	19	4342785	4342786	0.4385	rs2028827	-4.28	rs34302459	0.349	10.78	-1.44	367	26	enet	0.39	4e-37	-1.335	0.18186	ENSG00000178078	Left_Ventricle	0
ES	AL	GTExv8.EUR.Heart_Left_Ventricle	./WEIGHTS//GTExv8.EUR.Heart_Left_Ventricle/ENSG00000008382.15.wgt.RDat	MPND	19	4343526	4343527	0.2129	rs2028827	-4.28	rs11882587	0.0977	-6.18	1.08	367	1	top1	0.098	4.6e-09	-1.08	0.28014	ENSG00000008382	Left_Ventricle	0
ES	AL	GTExv8.EUR.Heart_Left_Ventricle	./WEIGHTS//GTExv8.EUR.Heart_Left_Ventricle/ENSG00000267980.1.wgt.RDat	ENSG00000267980	19	4363878	4363879	0.1688	rs2028827	-4.28	rs11085072	0.0833	-5.76	1.015	375	375	susie	0.097	5.1e-09	-1.1213	0.26217	ENSG00000267980	Left_Ventricle	0
ES	AL	GTExv8.EUR.Heart_Left_Ventricle	./WEIGHTS//GTExv8.EUR.Heart_Left_Ventricle/ENSG00000167670.15.wgt.RDat	CHAF1A	19	4402661	4402662	0.3144	rs2028827	-4.28	rs11085074	0.243	-9.4	0.824	377	377	susie	0.25	1.2e-22	-0.837	0.40257	ENSG00000167670	Left_Ventricle	0
ES	AL	GTExv8.EUR.Heart_Left_Ventricle	./WEIGHTS//GTExv8.EUR.Heart_Left_Ventricle/ENSG00000267769.1.wgt.RDat	ENSG00000267769	19	4454793	4454794	0.3396	rs2028827	-4.28	rs34080966	0.247	-9.22	1.036	390	8	lasso	0.26	4.3e-23	-0.5522	0.58079	ENSG00000267769	Left_Ventricle	0
ES	AL	GTExv8.EUR.Heart_Left_Ventricle	./WEIGHTS//GTExv8.EUR.Heart_Left_Ventricle/ENSG00000167671.11.wgt.RDat	UBXN6	19	4457821	4457822	0.4345	rs2028827	-4.28	rs11085074	0.312	-10.69	0.824	390	19	enet	0.4	9.8e-38	0.0572	0.95436	ENSG00000167671	Left_Ventricle	0
ES	AL	GTExv8.EUR.Heart_Left_Ventricle	./WEIGHTS//GTExv8.EUR.Heart_Left_Ventricle/ENSG00000167680.15.wgt.RDat	SEMA6B	19	4559807	4559808	0.17	rs16992773	-3.85	rs7250560	0.0735	-5.93	-0.088	405	1	top1	0.073	3.9e-07	0.088	0.92988	ENSG00000167680	Left_Ventricle	0
ES	AL	GTExv8.EUR.Heart_Left_Ventricle	./WEIGHTS//GTExv8.EUR.Heart_Left_Ventricle/ENSG00000141965.4.wgt.RDat	FEM1A	19	4791680	4791681	0.1123	rs2249152	-4.16	rs1044409	0.0605	-4.63	2.366	427	1	top1	0.06	4e-06	-2.366	0.01798	ENSG00000141965	Left_Ventricle	0
ES	AL	GTExv8.EUR.Heart_Left_Ventricle	./WEIGHTS//GTExv8.EUR.Heart_Left_Ventricle/ENSG00000127666.9.wgt.RDat	TICAM1	19	4831703	4831704	0.1165	rs2249152	-4.16	rs7255265	-0.00253	4.2	-0.038	427	14	enet	0.031	0.00083	-0.1729	0.86269	ENSG00000127666	Left_Ventricle	0
ES	AL	GTExv8.EUR.Heart_Left_Ventricle	./WEIGHTS//GTExv8.EUR.Heart_Left_Ventricle/ENSG00000130255.12.wgt.RDat	RPL36	19	5674946	5674947	0.0988	rs806706	3.24	rs4807787	0.0531	-5.03	-1.015	398	4	lasso	0.06	4.4e-06	0.9402	0.34712	ENSG00000130255	Left_Ventricle	0
ES	AL	GTExv8.EUR.Heart_Left_Ventricle	./WEIGHTS//GTExv8.EUR.Heart_Left_Ventricle/ENSG00000174917.8.wgt.RDat	MICOS13	19	5680602	5680603	0.1279	rs806706	3.24	rs16993073	0.0272	-4.13	-1.598	397	397	susie	0.039	0.0002	1.7298	0.08366	ENSG00000174917	Left_Ventricle	0
ES	AL	GTExv8.EUR.Heart_Left_Ventricle	./WEIGHTS//GTExv8.EUR.Heart_Left_Ventricle/ENSG00000141994.15.wgt.RDat	DUS3L	19	5791237	5791238	0.5571	rs806706	3.24	rs2436487	0.393	-11.58	-1.66	388	12	enet	0.41	2.5e-39	1.427	0.15359	ENSG00000141994	Left_Ventricle	0
ES	AL	GTExv8.EUR.Heart_Left_Ventricle	./WEIGHTS//GTExv8.EUR.Heart_Left_Ventricle/ENSG00000105519.15.wgt.RDat	CAPS	19	5911768	5911769	0.0908	rs806706	3.24	rs420458	0.0699	-5	2.484	384	19	enet	0.077	1.9e-07	-1.5382	0.12399	ENSG00000105519	Left_Ventricle	0
ES	AL	GTExv8.EUR.Heart_Left_Ventricle	./WEIGHTS//GTExv8.EUR.Heart_Left_Ventricle/ENSG00000181240.13.wgt.RDat	SLC25A41	19	6433778	6433779	0.4405	rs2288846	2.79	rs2860185	0.256	-9.26	-1.028	411	411	susie	0.26	6.3e-23	1.0942	0.27388	ENSG00000181240	Left_Ventricle	0
ES	AL	GTExv8.EUR.Heart_Left_Ventricle	./WEIGHTS//GTExv8.EUR.Heart_Left_Ventricle/ENSG00000125648.14.wgt.RDat	SLC25A23	19	6465202	6465203	0.3031	rs2288846	2.79	rs173229	0.0634	6.15	-0.637	425	425	susie	0.13	7.1e-12	-0.2378	0.81201	ENSG00000125648	Left_Ventricle	0
ES	AL	GTExv8.EUR.Heart_Left_Ventricle	./WEIGHTS//GTExv8.EUR.Heart_Left_Ventricle/ENSG00000125734.15.wgt.RDat	GPR108	19	6737602	6737603	0.4838	rs344591	2.79	rs3810223	0.384	-11.21	0.372	466	1	top1	0.38	3.1e-36	-0.372	0.70989	ENSG00000125734	Left_Ventricle	0
ES	AL	GTExv8.EUR.Heart_Left_Ventricle	./WEIGHTS//GTExv8.EUR.Heart_Left_Ventricle/ENSG00000125731.12.wgt.RDat	SH2D3A	19	6767587	6767588	0.4018	rs344591	2.79	rs1054060	0.338	10.57	-1.799	466	5	enet	0.34	7.3e-32	-1.9996	0.04554	ENSG00000125731	Left_Ventricle	0
ES	AL	GTExv8.EUR.Heart_Left_Ventricle	./WEIGHTS//GTExv8.EUR.Heart_Left_Ventricle/ENSG00000268758.7.wgt.RDat	ADGRE4P	19	6997871	6997872	0.3991	rs344591	2.79	rs7248247	0.198	8.19	-1.476	442	1	top1	0.2	1.6e-17	-1.476	0.13994	ENSG00000268758	Left_Ventricle	0
ES	AL	GTExv8.EUR.Heart_Left_Ventricle	./WEIGHTS//GTExv8.EUR.Heart_Left_Ventricle/ENSG00000104883.7.wgt.RDat	PEX11G	19	7497448	7497449	0.1197	rs560849	-2.83	rs3745356	0.0764	-5.42	-2.346	415	1	top1	0.076	2.3e-07	2.346	0.01898	ENSG00000104883	Left_Ventricle	0
ES	AL	GTExv8.EUR.Heart_Left_Ventricle	./WEIGHTS//GTExv8.EUR.Heart_Left_Ventricle/ENSG00000198816.6.wgt.RDat	ZNF358	19	7515291	7515292	0.1518	rs560849	-2.83	rs661821	0.0145	4.11	1.282	408	408	susie	0.057	7.9e-06	0.0332	0.97348	ENSG00000198816	Left_Ventricle	0
ES	AL	GTExv8.EUR.Heart_Left_Ventricle	./WEIGHTS//GTExv8.EUR.Heart_Left_Ventricle/ENSG00000076924.11.wgt.RDat	XAB2	19	7629564	7629565	0.1314	rs560849	-2.83	rs4134831	0.0563	-5.08	0.806	443	443	susie	0.064	2.3e-06	-0.8245	0.40965	ENSG00000076924	Left_Ventricle	0
ES	AL	GTExv8.EUR.Heart_Left_Ventricle	./WEIGHTS//GTExv8.EUR.Heart_Left_Ventricle/ENSG00000174788.9.wgt.RDat	PCP2	19	7633747	7633748	0.3566	rs560849	-2.83	rs7359905	0.25	-9.13	-0.164	443	1	top1	0.25	2.4e-22	0.164	0.86973	ENSG00000174788	Left_Ventricle	0
ES	AL	GTExv8.EUR.Heart_Left_Ventricle	./WEIGHTS//GTExv8.EUR.Heart_Left_Ventricle/ENSG00000104918.7.wgt.RDat	RETN	19	7669043	7669044	0.1362	rs560849	-2.83	rs1133378	0.0442	4.44	-2.034	436	1	top1	0.044	7.5e-05	-2.034	0.04195	ENSG00000104918	Left_Ventricle	0
ES	AL	GTExv8.EUR.Heart_Left_Ventricle	./WEIGHTS//GTExv8.EUR.Heart_Left_Ventricle/ENSG00000104980.7.wgt.RDat	TIMM44	19	7943919	7943920	0.2057	rs560849	-2.83	rs12973284	0.073	5.03	0.279	436	3	lasso	0.073	3.9e-07	0.469	0.6391	ENSG00000104980	Left_Ventricle	0
ES	AL	GTExv8.EUR.Heart_Left_Ventricle	./WEIGHTS//GTExv8.EUR.Heart_Left_Ventricle/ENSG00000267939.1.wgt.RDat	ENSG00000267939	19	8008728	8008729	0.1206	rs560849	-2.83	rs1077341	0.0668	-4.8	0.722	435	1	top1	0.067	1.3e-06	-0.722	0.47029	ENSG00000267939	Left_Ventricle	0
ES	AL	GTExv8.EUR.Heart_Left_Ventricle	./WEIGHTS//GTExv8.EUR.Heart_Left_Ventricle/ENSG00000090661.11.wgt.RDat	CERS4	19	8206735	8206736	0.2707							414	0	top1	0.21	3e-18			ENSG00000090661	Left_Ventricle	0
ES	AL	GTExv8.EUR.Heart_Left_Ventricle	./WEIGHTS//GTExv8.EUR.Heart_Left_Ventricle/ENSG00000167775.10.wgt.RDat	CD320	19	8308355	8308356	0.2016	rs2118706	-2.71	rs4147644	0.0216	-4.72	-0.659	371	55	enet	0.046	5.7e-05	1.7224	0.08499	ENSG00000167775	Left_Ventricle	0
ES	AL	GTExv8.EUR.Heart_Left_Ventricle	./WEIGHTS//GTExv8.EUR.Heart_Left_Ventricle/ENSG00000233927.4.wgt.RDat	RPS28	19	8321499	8321500	0.3018	rs2118706	-2.71	rs2972574	0.224	8.64	0.568	372	20	enet	0.23	1.7e-20	0.082	0.93463	ENSG00000233927	Left_Ventricle	0
ES	AL	GTExv8.EUR.Heart_Left_Ventricle	./WEIGHTS//GTExv8.EUR.Heart_Left_Ventricle/ENSG00000269386.5.wgt.RDat	RAB11B-AS1	19	8390684	8390685	0.1941	rs2118706	-2.71	rs7247467	0.0192	-4.76	0.974	371	371	susie	0.061	3.6e-06	-1.2877	0.19784	ENSG00000269386	Left_Ventricle	0
ES	AL	GTExv8.EUR.Heart_Left_Ventricle	./WEIGHTS//GTExv8.EUR.Heart_Left_Ventricle/ENSG00000099785.10.wgt.RDat	MARCHF2	19	8413269	8413270	0.4538	rs2118706	-2.71	rs17160520	0.444	12.07	-1.514	368	1	top1	0.44	1.5e-43	-1.514	0.13003	ENSG00000099785	Left_Ventricle	0
ES	AL	GTExv8.EUR.Heart_Left_Ventricle	./WEIGHTS//GTExv8.EUR.Heart_Left_Ventricle/ENSG00000142347.16.wgt.RDat	MYO1F	19	8577576	8577577	0.1753	rs12984694	-3.4	rs4804311	0.0373	4.89	0.385	421	1	top1	0.037	0.00026	0.385	0.70024	ENSG00000142347	Left_Ventricle	0
ES	AL	GTExv8.EUR.Heart_Left_Ventricle	./WEIGHTS//GTExv8.EUR.Heart_Left_Ventricle/ENSG00000188321.13.wgt.RDat	ZNF559	19	9323771	9323772	0.7029	rs12984694	-3.4	rs28384491	0.383	-11.23	-0.69	405	5	lasso	0.39	5.6e-37	0.6814	0.49562	ENSG00000188321	Left_Ventricle	0
ES	AL	GTExv8.EUR.Heart_Left_Ventricle	./WEIGHTS//GTExv8.EUR.Heart_Left_Ventricle/ENSG00000270614.1.wgt.RDat	ENSG00000270614	19	9348702	9348703	0.0697	rs12984694	-3.4	rs10401135	0.0415	4.25	-0.954	399	7	lasso	0.043	9.5e-05	-0.8165	0.41421	ENSG00000270614	Left_Ventricle	0
ES	AL	GTExv8.EUR.Heart_Left_Ventricle	./WEIGHTS//GTExv8.EUR.Heart_Left_Ventricle/ENSG00000278611.1.wgt.RDat	ZNF426-DT	19	9538732	9538733	0.3359	rs8101575	-2.54	rs34164697	0.242	9.04	-0.568	346	1	top1	0.24	1.6e-21	-0.568	0.57003	ENSG00000278611	Left_Ventricle	0
ES	AL	GTExv8.EUR.Heart_Left_Ventricle	./WEIGHTS//GTExv8.EUR.Heart_Left_Ventricle/ENSG00000171469.10.wgt.RDat	ZNF561	19	9621398	9621399	0.1551	rs8113341	-2.58	rs10405845	0.123	-6.75	0.568	354	354	susie	0.12	3.9e-11	-0.5619	0.57421	ENSG00000171469	Left_Ventricle	0
ES	AL	GTExv8.EUR.Heart_Left_Ventricle	./WEIGHTS//GTExv8.EUR.Heart_Left_Ventricle/ENSG00000267106.5.wgt.RDat	ZNF561-AS1	19	9621502	9621503	0.1456	rs8113341	-2.58	rs10418705	0.0484	5.51	0.878	354	354	susie	0.06	4.5e-06	1.0496	0.2939	ENSG00000267106	Left_Ventricle	0
ES	AL	GTExv8.EUR.Heart_Left_Ventricle	./WEIGHTS//GTExv8.EUR.Heart_Left_Ventricle/ENSG00000277587.1.wgt.RDat	ENSG00000277587	19	9721902	9721903	0.1115	rs8113341	-2.58	rs10401405	0.0531	-5.13	1.476	336	33	enet	0.081	1e-07	-0.6142	0.53908	ENSG00000277587	Left_Ventricle	0
ES	AL	GTExv8.EUR.Heart_Left_Ventricle	./WEIGHTS//GTExv8.EUR.Heart_Left_Ventricle/ENSG00000267370.1.wgt.RDat	ENSG00000267370	19	9756862	9756863	0.0753	rs8113341	-2.58	rs10405845	0.0504	4.61	0.568	331	1	top1	0.05	2.5e-05	0.568	0.57003	ENSG00000267370	Left_Ventricle	0
ES	AL	GTExv8.EUR.Heart_Left_Ventricle	./WEIGHTS//GTExv8.EUR.Heart_Left_Ventricle/ENSG00000196605.7.wgt.RDat	ZNF846	19	9793179	9793180	0.1084	rs8113341	-2.58	rs10416236	0.0139	4.82	1.282	341	341	susie	0.03	0.0011	0.5414	0.58822	ENSG00000196605	Left_Ventricle	0
ES	AL	GTExv8.EUR.Heart_Left_Ventricle	./WEIGHTS//GTExv8.EUR.Heart_Left_Ventricle/ENSG00000267650.1.wgt.RDat	ENSG00000267650	19	9995996	9995997	0.1105	rs8113341	-2.58	rs6511284	-0.00307	-3.69	1.337	329	3	lasso	0.01	0.037	-1.0508	0.29335	ENSG00000267650	Left_Ventricle	0
ES	AL	GTExv8.EUR.Heart_Left_Ventricle	./WEIGHTS//GTExv8.EUR.Heart_Left_Ventricle/ENSG00000244165.1.wgt.RDat	P2RY11	19	10111537	10111538	0.1276	rs8113341	-2.58	rs3760756	0.0598	4.96	-1.227	360	1	top1	0.06	4.6e-06	-1.227	0.21982	ENSG00000244165	Left_Ventricle	0
ES	AL	GTExv8.EUR.Heart_Left_Ventricle	./WEIGHTS//GTExv8.EUR.Heart_Left_Ventricle/ENSG00000105376.4.wgt.RDat	ICAM5	19	10289980	10289981	0.2545	rs8113341	-2.58	rs281440	0.0732	-5.88	0.151	379	19	enet	0.088	2.6e-08	0.3806	0.70348	ENSG00000105376	Left_Ventricle	0
ES	AL	GTExv8.EUR.Heart_Left_Ventricle	./WEIGHTS//GTExv8.EUR.Heart_Left_Ventricle/ENSG00000105397.13.wgt.RDat	TYK2	19	10380675	10380676	0.0981	rs8113341	-2.58	rs7246953	-0.00301	3.1	1.15	375	375	susie	0.0082	0.056	0.397	0.69134	ENSG00000105397	Left_Ventricle	0
ES	AL	GTExv8.EUR.Heart_Left_Ventricle	./WEIGHTS//GTExv8.EUR.Heart_Left_Ventricle/ENSG00000065989.15.wgt.RDat	PDE4A	19	10416772	10416773	0.1345	rs8113341	-2.58	rs11673632	0.0375	-4.43	-1.825	378	1	top1	0.038	0.00025	1.825	0.068	ENSG00000065989	Left_Ventricle	0
ES	AL	GTExv8.EUR.Heart_Left_Ventricle	./WEIGHTS//GTExv8.EUR.Heart_Left_Ventricle/ENSG00000129347.19.wgt.RDat	KRI1	19	10566036	10566037	0.4747	rs11085745	-2.58	rs3745245	0.218	-9.32	0.113	359	359	susie	0.38	1.2e-35	0.2231	0.82343	ENSG00000129347	Left_Ventricle	0
ES	AL	GTExv8.EUR.Heart_Left_Ventricle	./WEIGHTS//GTExv8.EUR.Heart_Left_Ventricle/ENSG00000129353.14.wgt.RDat	SLC44A2	19	10602456	10602457	0.2703	rs11085745	-2.58	rs11665795	0.111	6.16	-1.44	356	8	lasso	0.14	7.4e-13	-1.7389	0.08205	ENSG00000129353	Left_Ventricle	0
ES	AL	GTExv8.EUR.Heart_Left_Ventricle	./WEIGHTS//GTExv8.EUR.Heart_Left_Ventricle/ENSG00000267100.1.wgt.RDat	ILF3-DT	19	10653843	10653844	0.2815	rs11085745	-2.58	rs17678136	0.0504	5.07	-0.935	369	369	susie	0.13	8e-12	-0.098	0.92193	ENSG00000267100	Left_Ventricle	0
ES	AL	GTExv8.EUR.Heart_Left_Ventricle	./WEIGHTS//GTExv8.EUR.Heart_Left_Ventricle/ENSG00000161888.11.wgt.RDat	SPC24	19	11155807	11155808	0.1112	rs8606	-2.71	rs11878885	0.0894	5.62	-0.915	378	8	enet	0.099	3.8e-09	-1.0038	0.31548	ENSG00000161888	Left_Ventricle	0
ES	AL	GTExv8.EUR.Heart_Left_Ventricle	./WEIGHTS//GTExv8.EUR.Heart_Left_Ventricle/ENSG00000197256.10.wgt.RDat	KANK2	19	11197547	11197548	0.2647	rs8606	-2.71	rs8111456	0.0436	5.93	-1.103	384	27	enet	0.15	2.3e-13	-1.3718	0.17013	ENSG00000197256	Left_Ventricle	0
ES	AL	GTExv8.EUR.Heart_Left_Ventricle	./WEIGHTS//GTExv8.EUR.Heart_Left_Ventricle/ENSG00000267082.1.wgt.RDat	ENSG00000267082	19	11203627	11203628	0.1351	rs8606	-2.71	rs4804150	0.0211	4.27	0.613	384	384	susie	0.022	0.0041	-0.4375	0.66176	ENSG00000267082	Left_Ventricle	0
ES	AL	GTExv8.EUR.Heart_Left_Ventricle	./WEIGHTS//GTExv8.EUR.Heart_Left_Ventricle/ENSG00000105520.10.wgt.RDat	PLPPR2	19	11355385	11355386	0.5716	rs7254781	-2.8	rs12976608	0.363	-11	0.706	390	1	top1	0.36	6.1e-34	-0.706	0.48019	ENSG00000105520	Left_Ventricle	0
ES	AL	GTExv8.EUR.Heart_Left_Ventricle	./WEIGHTS//GTExv8.EUR.Heart_Left_Ventricle/ENSG00000102575.10.wgt.RDat	ACP5	19	11579007	11579008	0.1524	rs7254781	-2.8	rs3760780	0.137	6.86	0.974	374	374	susie	0.14	2.4e-12	0.9701	0.33202	ENSG00000102575	Left_Ventricle	0
ES	AL	GTExv8.EUR.Heart_Left_Ventricle	./WEIGHTS//GTExv8.EUR.Heart_Left_Ventricle/ENSG00000197054.11.wgt.RDat	ZNF763	19	11965036	11965037	0.1152	rs7254781	-2.8	rs10413462	0.0511	-5.39	0.806	306	306	susie	0.059	5e-06	-1.079	0.2806	ENSG00000197054	Left_Ventricle	0
ES	AL	GTExv8.EUR.Heart_Left_Ventricle	./WEIGHTS//GTExv8.EUR.Heart_Left_Ventricle/ENSG00000219665.8.wgt.RDat	ZNF433-AS1	19	11987616	11987617	0.0764	rs7254781	-2.8	rs7256759	0.0332	-4.04	1.645	306	1	top1	0.033	0.00054	-1.645	0.09997	ENSG00000219665	Left_Ventricle	0
ES	AL	GTExv8.EUR.Heart_Left_Ventricle	./WEIGHTS//GTExv8.EUR.Heart_Left_Ventricle/ENSG00000242615.1.wgt.RDat	ENSG00000242615	19	12143321	12143322	0.0781	rs7254781	-2.8	rs157185	0.0444	4.26	1.147	290	19	enet	0.053	1.5e-05	0.6762	0.49893	ENSG00000242615	Left_Ventricle	0
ES	AL	GTExv8.EUR.Heart_Left_Ventricle	./WEIGHTS//GTExv8.EUR.Heart_Left_Ventricle/ENSG00000242852.6.wgt.RDat	ZNF709	19	12513853	12513854	0.0742	rs2943690	-2.68	rs3859517	0.0366	4.54	-0.706	281	1	top1	0.037	0.00029	-0.706	0.48019	ENSG00000242852	Left_Ventricle	0
ES	AL	GTExv8.EUR.Heart_Left_Ventricle	./WEIGHTS//GTExv8.EUR.Heart_Left_Ventricle/ENSG00000269560.1.wgt.RDat	ENSG00000269560	19	12532972	12532973	0.2362	rs2943690	-2.68	rs7248145	0.154	7.13	0.643	281	7	lasso	0.16	3.9e-14	0.6998	0.48405	ENSG00000269560	Left_Ventricle	0
ES	AL	GTExv8.EUR.Heart_Left_Ventricle	./WEIGHTS//GTExv8.EUR.Heart_Left_Ventricle/ENSG00000230310.1.wgt.RDat	LINC02926	19	12552596	12552597	0.0493	rs2943690	-2.68	rs1529472	0.039	4.62	2.106	286	286	susie	0.04	0.00016	1.9045	0.05684	ENSG00000230310	Left_Ventricle	0
ES	AL	GTExv8.EUR.Heart_Left_Ventricle	./WEIGHTS//GTExv8.EUR.Heart_Left_Ventricle/ENSG00000213290.4.wgt.RDat	PGK1P2	19	12559570	12559571	0.1719	rs2943690	-2.68	rs2861410	0.165	8.22	1.405	285	2	lasso	0.2	1.9e-17	1.3462	0.17824	ENSG00000213290	Left_Ventricle	0
ES	AL	GTExv8.EUR.Heart_Left_Ventricle	./WEIGHTS//GTExv8.EUR.Heart_Left_Ventricle/ENSG00000104774.12.wgt.RDat	MAN2B1	19	12666741	12666742	0.2565	rs2943690	-2.68	rs3815914	0.202	-8.86	1.969	297	38	enet	0.27	2.9e-24	-1.993	0.04626	ENSG00000104774	Left_Ventricle	0
ES	AL	GTExv8.EUR.Heart_Left_Ventricle	./WEIGHTS//GTExv8.EUR.Heart_Left_Ventricle/ENSG00000105576.15.wgt.RDat	TNPO2	19	12724010	12724011	0.1394	rs2943690	-2.68	rs722572	0.121	6.43	-0.345	295	1	top1	0.12	6.4e-11	-0.345	0.73009	ENSG00000105576	Left_Ventricle	0
ES	AL	GTExv8.EUR.Heart_Left_Ventricle	./WEIGHTS//GTExv8.EUR.Heart_Left_Ventricle/ENSG00000095066.11.wgt.RDat	HOOK2	19	12872739	12872740	0.1152	rs1205169	2.64	rs8104821	0.0109	4.23	-0.824	330	8	lasso	0.025	0.0022	-1.4275	0.15345	ENSG00000095066	Left_Ventricle	0
ES	AL	GTExv8.EUR.Heart_Left_Ventricle	./WEIGHTS//GTExv8.EUR.Heart_Left_Ventricle/ENSG00000105607.12.wgt.RDat	GCDH	19	12891025	12891026	0.1066	rs1205169	2.64	rs8012	0.104	-6.46	-0.549	324	324	susie	0.11	2.4e-10	0.5977	0.55002	ENSG00000105607	Left_Ventricle	0
ES	AL	GTExv8.EUR.Heart_Left_Ventricle	./WEIGHTS//GTExv8.EUR.Heart_Left_Ventricle/ENSG00000240616.1.wgt.RDat	RPS6P25	19	12894132	12894133	0.1079	rs1205169	2.64	rs2965216	0.00539	-4.65	-0.599	324	8	enet	0.012	0.025	0.6842	0.49387	ENSG00000240616	Left_Ventricle	0
ES	AL	GTExv8.EUR.Heart_Left_Ventricle	./WEIGHTS//GTExv8.EUR.Heart_Left_Ventricle/ENSG00000104957.13.wgt.RDat	YJU2B	19	13731759	13731760	0.1275	rs10405523	3.24	rs12151041	-0.00253	3.45	1.002	341	341	susie	0.031	0.00076	0.8357	0.40334	ENSG00000104957	Left_Ventricle	0
ES	AL	GTExv8.EUR.Heart_Left_Ventricle	./WEIGHTS//GTExv8.EUR.Heart_Left_Ventricle/ENSG00000037757.13.wgt.RDat	MRI1	19	13764531	13764532	0.5098	rs10405523	3.24	rs517323	0.328	-10.53	1.896	327	327	susie	0.33	1.7e-30	-1.5742	0.11544	ENSG00000037757	Left_Ventricle	0
ES	AL	GTExv8.EUR.Heart_Left_Ventricle	./WEIGHTS//GTExv8.EUR.Heart_Left_Ventricle/ENSG00000104979.8.wgt.RDat	C19orf53	19	13774282	13774283	0.0902	rs10405523	3.24	rs10104	0.048	-4.43	0.755	329	1	top1	0.048	3.8e-05	-0.755	0.45025	ENSG00000104979	Left_Ventricle	0
ES	AL	GTExv8.EUR.Heart_Left_Ventricle	./WEIGHTS//GTExv8.EUR.Heart_Left_Ventricle/ENSG00000132016.11.wgt.RDat	BRME1	19	13906199	13906200	0.1019	rs10405523	3.24	rs10405523	0.0403	-5.12	3.239	304	304	susie	0.065	1.7e-06	-3.0292	0.00245	ENSG00000132016	Left_Ventricle	0
ES	AL	GTExv8.EUR.Heart_Left_Ventricle	./WEIGHTS//GTExv8.EUR.Heart_Left_Ventricle/ENSG00000132024.17.wgt.RDat	CC2D1A	19	13906452	13906453	0.2237	rs10405523	3.24	rs10405523	0.056	-5.4	3.239	304	1	top1	0.056	9e-06	-3.239	0.0012	ENSG00000132024	Left_Ventricle	0
ES	AL	GTExv8.EUR.Heart_Left_Ventricle	./WEIGHTS//GTExv8.EUR.Heart_Left_Ventricle/ENSG00000132017.10.wgt.RDat	DCAF15	19	13952491	13952492	0.1843	rs10405523	3.24	rs3816553	0.0904	5.61	-1.15	297	1	top1	0.09	1.8e-08	-1.15	0.25014	ENSG00000132017	Left_Ventricle	0
ES	AL	GTExv8.EUR.Heart_Left_Ventricle	./WEIGHTS//GTExv8.EUR.Heart_Left_Ventricle/ENSG00000132000.11.wgt.RDat	PODNL1	19	13953391	13953392	0.2923	rs10405523	3.24	rs3816553	0.047	5.78	-1.15	296	7	lasso	0.098	4.2e-09	-2.1368	0.03262	ENSG00000132000	Left_Ventricle	0
ES	AL	GTExv8.EUR.Heart_Left_Ventricle	./WEIGHTS//GTExv8.EUR.Heart_Left_Ventricle/ENSG00000104998.3.wgt.RDat	IL27RA	19	14031747	14031748	0.1838	rs8104440	-3.51	rs6511908	0.0898	5.63	0.935	280	1	top1	0.09	2e-08	0.935	0.34979	ENSG00000104998	Left_Ventricle	0
ES	AL	GTExv8.EUR.Heart_Left_Ventricle	./WEIGHTS//GTExv8.EUR.Heart_Left_Ventricle/ENSG00000160961.11.wgt.RDat	ZNF333	19	14690048	14690049	0.2587	rs10402912	-3.93	rs13344883	0.151	7.28	-0.69	452	452	susie	0.16	3.3e-14	-0.2961	0.76715	ENSG00000160961	Left_Ventricle	0
ES	AL	GTExv8.EUR.Heart_Left_Ventricle	./WEIGHTS//GTExv8.EUR.Heart_Left_Ventricle/ENSG00000186204.14.wgt.RDat	CYP4F12	19	15672756	15672757	0.1837	rs1273530	-2.67	rs4808377	0.106	6.08	-2.326	532	1	top1	0.11	9e-10	-2.326	0.02002	ENSG00000186204	Left_Ventricle	0
ES	AL	GTExv8.EUR.Heart_Left_Ventricle	./WEIGHTS//GTExv8.EUR.Heart_Left_Ventricle/ENSG00000267594.5.wgt.RDat	CYP4F24P	19	15779908	15779909	0.6497	rs1273530	-2.67	rs10518252	0.555	13.52	-1.405	535	535	susie	0.59	1.8e-64	-1.3634	0.17277	ENSG00000267594	Left_Ventricle	0
ES	AL	GTExv8.EUR.Heart_Left_Ventricle	./WEIGHTS//GTExv8.EUR.Heart_Left_Ventricle/ENSG00000171903.16.wgt.RDat	CYP4F11	19	15934866	15934867	0.5176	rs1273530	-2.67	rs12973168	0.444	12.06	-0.292	544	5	lasso	0.45	4.7e-44	-0.4865	0.62663	ENSG00000171903	Left_Ventricle	0
ES	AL	GTExv8.EUR.Heart_Left_Ventricle	./WEIGHTS//GTExv8.EUR.Heart_Left_Ventricle/ENSG00000105072.8.wgt.RDat	C19orf44	19	16496310	16496311	0.2131	rs376127	-2.28	rs12982931	0.171	-7.63	-1.598	385	385	susie	0.17	3.5e-15	1.6434	0.1003	ENSG00000105072	Left_Ventricle	0
ES	AL	GTExv8.EUR.Heart_Left_Ventricle	./WEIGHTS//GTExv8.EUR.Heart_Left_Ventricle/ENSG00000269044.2.wgt.RDat	ENSG00000269044	19	16635268	16635269	0.107	rs376127	-2.31	rs17194861	0.0479	-4.6	-0.51	369	4	lasso	0.073	3.9e-07	1.4195	0.15574	ENSG00000269044	Left_Ventricle	0
ES	AL	GTExv8.EUR.Heart_Left_Ventricle	./WEIGHTS//GTExv8.EUR.Heart_Left_Ventricle/ENSG00000267904.1.wgt.RDat	ENSG00000267904	19	16640667	16640668	0.2529	rs376127	-2.26	rs6512119	0.0481	-5.53	-1.254	366	7	lasso	0.055	1e-05	1.0749	0.28242	ENSG00000267904	Left_Ventricle	0
ES	AL	GTExv8.EUR.Heart_Left_Ventricle	./WEIGHTS//GTExv8.EUR.Heart_Left_Ventricle/ENSG00000214046.8.wgt.RDat	SMIM7	19	16660441	16660442	0.2501	rs376127	-2.28	rs8106284	0.103	-6.35	-0.345	365	365	susie	0.13	2e-11	0.2837	0.77662	ENSG00000214046	Left_Ventricle	0
ES	AL	GTExv8.EUR.Heart_Left_Ventricle	./WEIGHTS//GTExv8.EUR.Heart_Left_Ventricle/ENSG00000072954.6.wgt.RDat	TMEM38A	19	16661126	16661127	0.1499	rs376127	-2.28	rs8106284	0.128	6.79	-0.345	365	365	susie	0.13	1.3e-11	-0.4257	0.6703	ENSG00000072954	Left_Ventricle	0
ES	AL	GTExv8.EUR.Heart_Left_Ventricle	./WEIGHTS//GTExv8.EUR.Heart_Left_Ventricle/ENSG00000131351.14.wgt.RDat	HAUS8	19	17075624	17075625	0.0933	rs8102944	3.53	rs2305756	0.00681	-4.24	-0.842	408	408	susie	0.017	0.0097	0.696	0.48646	ENSG00000131351	Left_Ventricle	0
ES	AL	GTExv8.EUR.Heart_Left_Ventricle	./WEIGHTS//GTExv8.EUR.Heart_Left_Ventricle/ENSG00000099331.13.wgt.RDat	MYO9B	19	17075780	17075781	0.1108	rs8102944	3.53	rs10775622	0.00857	-4.08	0.279	408	40	enet	0.017	0.011	-1.1288	0.25899	ENSG00000099331	Left_Ventricle	0
ES	AL	GTExv8.EUR.Heart_Left_Ventricle	./WEIGHTS//GTExv8.EUR.Heart_Left_Ventricle/ENSG00000099330.8.wgt.RDat	OCEL1	19	17226203	17226204	0.5616	rs8102944	3.53	rs2288542	0.145	8.51	-1.67	412	412	susie	0.52	1.2e-53	-1.1806	0.23776	ENSG00000099330	Left_Ventricle	0
ES	AL	GTExv8.EUR.Heart_Left_Ventricle	./WEIGHTS//GTExv8.EUR.Heart_Left_Ventricle/ENSG00000160117.14.wgt.RDat	ANKLE1	19	17281644	17281645	0.1209	rs8102944	3.53	rs34084277	0.0386	4.73	-1.282	416	1	top1	0.039	0.00021	-1.282	0.19984	ENSG00000160117	Left_Ventricle	0
ES	AL	GTExv8.EUR.Heart_Left_Ventricle	./WEIGHTS//GTExv8.EUR.Heart_Left_Ventricle/ENSG00000130312.6.wgt.RDat	MRPL34	19	17292831	17292832	0.425	rs8102944	3.53	rs6903	0.418	11.72	0.025	423	1	top1	0.42	2.3e-40	0.025	0.98005	ENSG00000130312	Left_Ventricle	0
ES	AL	GTExv8.EUR.Heart_Left_Ventricle	./WEIGHTS//GTExv8.EUR.Heart_Left_Ventricle/ENSG00000127220.5.wgt.RDat	ABHD8	19	17310235	17310236	0.1176	rs8102944	3.53	rs4808616	0.0533	5.22	-1.951	428	9	enet	0.087	3e-08	-1.525	0.12727	ENSG00000127220	Left_Ventricle	0
ES	AL	GTExv8.EUR.Heart_Left_Ventricle	./WEIGHTS//GTExv8.EUR.Heart_Left_Ventricle/ENSG00000130300.8.wgt.RDat	PLVAP	19	17377349	17377350	0.1421	rs8102944	3.53	rs7252581	0.00662	-4.4	0.935	447	447	susie	0.024	0.003	-0.0953	0.92408	ENSG00000130300	Left_Ventricle	0
ES	AL	GTExv8.EUR.Heart_Left_Ventricle	./WEIGHTS//GTExv8.EUR.Heart_Left_Ventricle/ENSG00000171773.2.wgt.RDat	NXNL1	19	17460953	17460954	0.1368	rs8102944	3.53	rs8109373	0.0827	5.52	-0.292	436	436	susie	0.089	2.4e-08	-0.2002	0.84134	ENSG00000171773	Left_Ventricle	0
ES	AL	GTExv8.EUR.Heart_Left_Ventricle	./WEIGHTS//GTExv8.EUR.Heart_Left_Ventricle/ENSG00000130475.14.wgt.RDat	FCHO1	19	17747717	17747718	0.1269	rs8102944	3.53	rs8101609	0.0195	-4.76	1.405	422	4	lasso	0.025	0.0022	-1.6547	0.09798	ENSG00000130475	Left_Ventricle	0
ES	AL	GTExv8.EUR.Heart_Left_Ventricle	./WEIGHTS//GTExv8.EUR.Heart_Left_Ventricle/ENSG00000007080.10.wgt.RDat	CCDC124	19	17933015	17933016	0.1341	rs11086082	-2.82	rs4808722	0.0332	5.12	0.643	431	8	enet	0.048	3.5e-05	0.727	0.4672	ENSG00000007080	Left_Ventricle	0
ES	AL	GTExv8.EUR.Heart_Left_Ventricle	./WEIGHTS//GTExv8.EUR.Heart_Left_Ventricle/ENSG00000254858.9.wgt.RDat	MPV17L2	19	18193181	18193182	0.1743	rs4808820	3.14	rs7246274	0.132	-6.82	-1.036	420	4	lasso	0.14	1.2e-12	0.852	0.39419	ENSG00000254858	Left_Ventricle	0
ES	AL	GTExv8.EUR.Heart_Left_Ventricle	./WEIGHTS//GTExv8.EUR.Heart_Left_Ventricle/ENSG00000130518.16.wgt.RDat	IQCN	19	18274508	18274509	0.2927	rs4808820	3.14	rs12461701	0.182	-8.59	-1.282	411	411	susie	0.28	3.3e-25	1.4995	0.13374	ENSG00000130518	Left_Ventricle	0
ES	AL	GTExv8.EUR.Heart_Left_Ventricle	./WEIGHTS//GTExv8.EUR.Heart_Left_Ventricle/ENSG00000130520.10.wgt.RDat	LSM4	19	18323273	18323274	0.1519	rs4808820	3.14	rs2232965	0.019	-3.81	-1.514	390	22	enet	0.02	0.0061	0.6921	0.48886	ENSG00000130520	Left_Ventricle	0
ES	AL	GTExv8.EUR.Heart_Left_Ventricle	./WEIGHTS//GTExv8.EUR.Heart_Left_Ventricle/ENSG00000130511.15.wgt.RDat	SSBP4	19	18418863	18418864	0.1033	rs4808820	3.14	rs4808801	0.062	-5.73	1.405	388	388	susie	0.076	2.4e-07	-1.4977	0.13422	ENSG00000130511	Left_Ventricle	0
ES	AL	GTExv8.EUR.Heart_Left_Ventricle	./WEIGHTS//GTExv8.EUR.Heart_Left_Ventricle/ENSG00000105656.12.wgt.RDat	ELL	19	18522126	18522127	0.1016	rs4808820	3.14	rs17211813	0.00354	-4.33	-2.457	375	6	lasso	0.011	0.032	1.5347	0.12485	ENSG00000105656	Left_Ventricle	0
ES	AL	GTExv8.EUR.Heart_Left_Ventricle	./WEIGHTS//GTExv8.EUR.Heart_Left_Ventricle/ENSG00000221983.7.wgt.RDat	UBA52	19	18571729	18571730	0.2416	rs4808820	3.14	rs6554	0.194	8.05	0.253	372	1	top1	0.19	3.8e-17	0.253	0.80027	ENSG00000221983	Left_Ventricle	0
ES	AL	GTExv8.EUR.Heart_Left_Ventricle	./WEIGHTS//GTExv8.EUR.Heart_Left_Ventricle/ENSG00000006016.10.wgt.RDat	CRLF1	19	18607740	18607741	0.1008	rs4808820	3.14	rs3180770	-0.00246	3.44	0.385	374	374	susie	0.027	0.0018	0.0916	0.92703	ENSG00000006016	Left_Ventricle	0
ES	AL	GTExv8.EUR.Heart_Left_Ventricle	./WEIGHTS//GTExv8.EUR.Heart_Left_Ventricle/ENSG00000105696.8.wgt.RDat	TMEM59L	19	18612850	18612851	0.086	rs4808820	3.14	rs3180770	0.00294	3.87	0.385	376	376	susie	0.0065	0.077	-0.0923	0.92649	ENSG00000105696	Left_Ventricle	0
ES	AL	GTExv8.EUR.Heart_Left_Ventricle	./WEIGHTS//GTExv8.EUR.Heart_Left_Ventricle/ENSG00000105669.13.wgt.RDat	COPE	19	18919396	18919397	0.1161	rs4808820	3.14	rs1468460	0.0731	-5.2	0.372	338	1	top1	0.073	4.1e-07	-0.372	0.70989	ENSG00000105669	Left_Ventricle	0
ES	AL	GTExv8.EUR.Heart_Left_Ventricle	./WEIGHTS//GTExv8.EUR.Heart_Left_Ventricle/ENSG00000051128.18.wgt.RDat	HOMER3	19	18941260	18941261	0.2087							332	0	top1	0.16	4.4e-14			ENSG00000051128	Left_Ventricle	0
ES	AL	GTExv8.EUR.Heart_Left_Ventricle	./WEIGHTS//GTExv8.EUR.Heart_Left_Ventricle/ENSG00000181035.13.wgt.RDat	SLC25A42	19	19063998	19063999	0.1375	rs4808820	3.14	rs3746259	0.0674	-4.97	-0.883	340	1	top1	0.067	1.2e-06	0.8825	0.3775	ENSG00000181035	Left_Ventricle	0
ES	AL	GTExv8.EUR.Heart_Left_Ventricle	./WEIGHTS//GTExv8.EUR.Heart_Left_Ventricle/ENSG00000064545.14.wgt.RDat	TMEM161A	19	19138512	19138513	0.8202	rs10896	2.75	rs3746259	0.564	-13.6	-0.947	324	12	lasso	0.57	5.7e-61	0.8296	0.40675	ENSG00000064545	Left_Ventricle	0
ES	AL	GTExv8.EUR.Heart_Left_Ventricle	./WEIGHTS//GTExv8.EUR.Heart_Left_Ventricle/ENSG00000254901.7.wgt.RDat	BORCS8	19	19192227	19192228	0.0805	rs10896	2.75	rs12459686	0.071	4.96	1.555	330	1	top1	0.071	6.1e-07	1.555	0.11995	ENSG00000254901	Left_Ventricle	0
ES	AL	GTExv8.EUR.Heart_Left_Ventricle	./WEIGHTS//GTExv8.EUR.Heart_Left_Ventricle/ENSG00000187664.8.wgt.RDat	HAPLN4	19	19262795	19262796	0.0768	rs10896	2.75	rs2905421	0.0748	5.84	0.088	353	353	susie	0.089	2.2e-08	0.2353	0.81397	ENSG00000187664	Left_Ventricle	0
ES	AL	GTExv8.EUR.Heart_Left_Ventricle	./WEIGHTS//GTExv8.EUR.Heart_Left_Ventricle/ENSG00000213996.12.wgt.RDat	TM6SF2	19	19273390	19273391	0.116	rs10896	2.75	rs2074301	0.101	6.09	-0.164	357	1	top1	0.1	2.3e-09	-0.164	0.86973	ENSG00000213996	Left_Ventricle	0
ES	AL	GTExv8.EUR.Heart_Left_Ventricle	./WEIGHTS//GTExv8.EUR.Heart_Left_Ventricle/ENSG00000105705.15.wgt.RDat	SUGP1	19	19320679	19320680	0.0724	rs7248808	2.83	rs4808934	0.0595	-5.08	0.568	364	1	top1	0.059	4.9e-06	-0.568	0.57003	ENSG00000105705	Left_Ventricle	0
ES	AL	GTExv8.EUR.Heart_Left_Ventricle	./WEIGHTS//GTExv8.EUR.Heart_Left_Ventricle/ENSG00000129933.20.wgt.RDat	MAU2	19	19320844	19320845	0.0564	rs7248808	2.83	rs8105094	-0.00248	-3.51	-0.568	364	364	susie	0.017	0.0096	0.8956	0.37045	ENSG00000129933	Left_Ventricle	0
ES	AL	GTExv8.EUR.Heart_Left_Ventricle	./WEIGHTS//GTExv8.EUR.Heart_Left_Ventricle/ENSG00000178093.13.wgt.RDat	TSSK6	19	19515684	19515685	0.0599	rs7248808	2.83	rs2011503	0.0459	4.48	0.628	356	356	susie	0.047	4.8e-05	0.6939	0.48773	ENSG00000178093	Left_Ventricle	0
ES	AL	GTExv8.EUR.Heart_Left_Ventricle	./WEIGHTS//GTExv8.EUR.Heart_Left_Ventricle/ENSG00000250067.11.wgt.RDat	YJEFN3	19	19529363	19529364	0.17	rs7248808	2.83	rs4808931	0.107	-6.55	0.202	352	36	enet	0.11	3.8e-10	-0.8514	0.39454	ENSG00000250067	Left_Ventricle	0
ES	AL	GTExv8.EUR.Heart_Left_Ventricle	./WEIGHTS//GTExv8.EUR.Heart_Left_Ventricle/ENSG00000064547.13.wgt.RDat	LPAR2	19	19628929	19628930	0.103	rs7248808	2.83	rs739461	0.121	-6.7	-0.215	345	1	top1	0.12	5.6e-11	0.215	0.82977	ENSG00000064547	Left_Ventricle	0
ES	AL	GTExv8.EUR.Heart_Left_Ventricle	./WEIGHTS//GTExv8.EUR.Heart_Left_Ventricle/ENSG00000266904.5.wgt.RDat	LINC00663	19	19776422	19776423	0.0616	rs7248808	2.83	rs1560189	0.0883	-5.63	-0.013	301	1	top1	0.088	2.6e-08	0.013	0.98963	ENSG00000266904	Left_Ventricle	0
ES	AL	GTExv8.EUR.Heart_Left_Ventricle	./WEIGHTS//GTExv8.EUR.Heart_Left_Ventricle/ENSG00000081665.13.wgt.RDat	ZNF506	19	19821750	19821751	0.3374	rs7248808	2.83	rs4808993	0.303	10.15	1.126	299	299	susie	0.31	3.6e-28	1.1404	0.25411	ENSG00000081665	Left_Ventricle	0
ES	AL	GTExv8.EUR.Heart_Left_Ventricle	./WEIGHTS//GTExv8.EUR.Heart_Left_Ventricle/ENSG00000184635.14.wgt.RDat	ZNF93	19	19900912	19900913	0.1723	rs7248808	2.83	rs28590063	0.0499	5.09	0.075	299	10	lasso	0.087	3.3e-08	-0.9382	0.34814	ENSG00000184635	Left_Ventricle	0
ES	AL	GTExv8.EUR.Heart_Left_Ventricle	./WEIGHTS//GTExv8.EUR.Heart_Left_Ventricle/ENSG00000197124.11.wgt.RDat	ZNF682	19	20039505	20039506	0.1473	rs7248808	2.83	rs2286923	0.129	7.01	0.789	271	271	susie	0.15	1.6e-13	0.1979	0.84313	ENSG00000197124	Left_Ventricle	0
ES	AL	GTExv8.EUR.Heart_Left_Ventricle	./WEIGHTS//GTExv8.EUR.Heart_Left_Ventricle/ENSG00000231205.11.wgt.RDat	ZNF826P	19	20424968	20424969	0.1432	rs2217267	-2.77	rs7250811	0.0177	4.54	0.539	242	5	lasso	0.07	7.3e-07	0.6901	0.49015	ENSG00000231205	Left_Ventricle	0
ES	AL	GTExv8.EUR.Heart_Left_Ventricle	./WEIGHTS//GTExv8.EUR.Heart_Left_Ventricle/ENSG00000188171.15.wgt.RDat	ZNF626	19	20661595	20661596	0.092	rs2217267	-2.77	rs10425463	0.0765	5.25	-0.896	240	1	top1	0.077	2.2e-07	-0.896	0.37025	ENSG00000188171	Left_Ventricle	0
ES	AL	GTExv8.EUR.Heart_Left_Ventricle	./WEIGHTS//GTExv8.EUR.Heart_Left_Ventricle/ENSG00000160229.11.wgt.RDat	ZNF66	19	20776303	20776304	0.088	rs2217267	-2.77	rs11085419	0.0338	-4.83	-0.1	259	11	enet	0.058	6.2e-06	-0.0885	0.92946	ENSG00000160229	Left_Ventricle	0
ES	AL	GTExv8.EUR.Heart_Left_Ventricle	./WEIGHTS//GTExv8.EUR.Heart_Left_Ventricle/ENSG00000105750.14.wgt.RDat	ZNF85	19	20923221	20923222	0.1364	rs2217267	-2.77	rs11085405	0.0792	5.65	-1.598	260	260	susie	0.087	3.2e-08	-1.7306	0.08352	ENSG00000105750	Left_Ventricle	0
ES	AL	GTExv8.EUR.Heart_Left_Ventricle	./WEIGHTS//GTExv8.EUR.Heart_Left_Ventricle/ENSG00000160352.15.wgt.RDat	ZNF714	19	21082158	21082159	0.1196	rs2217267	-2.77	rs2358792	0.0211	4.39	0.974	278	32	enet	0.079	1.5e-07	0.5598	0.57565	ENSG00000160352	Left_Ventricle	0
ES	AL	GTExv8.EUR.Heart_Left_Ventricle	./WEIGHTS//GTExv8.EUR.Heart_Left_Ventricle/ENSG00000268357.1.wgt.RDat	VN1R81P	19	21123816	21123817	0.0563	rs2217267	-2.77	rs6511201	0.0007	3.47	1.175	282	282	susie	0.0019	0.2	0.445	0.65635	ENSG00000268357	Left_Ventricle	0
ES	AL	GTExv8.EUR.Heart_Left_Ventricle	./WEIGHTS//GTExv8.EUR.Heart_Left_Ventricle/ENSG00000182141.10.wgt.RDat	ZNF708	19	21329424	21329425	0.133	rs1829501	-2.85	rs279807	0.0595	5.08	-0.126	285	16	enet	0.098	4.4e-09	0.2492	0.80323	ENSG00000182141	Left_Ventricle	0
ES	AL	GTExv8.EUR.Heart_Left_Ventricle	./WEIGHTS//GTExv8.EUR.Heart_Left_Ventricle/ENSG00000172687.13.wgt.RDat	ZNF738	19	21358929	21358930	0.1882	rs1829501	-2.85	rs488125	0.16	-7.36	0.86	285	1	top1	0.16	3.1e-14	-0.86	0.38979	ENSG00000172687	Left_Ventricle	0
ES	AL	GTExv8.EUR.Heart_Left_Ventricle	./WEIGHTS//GTExv8.EUR.Heart_Left_Ventricle/ENSG00000213976.4.wgt.RDat	ENSG00000213976	19	21382864	21382865	0.0762	rs1829501	-2.85	rs2562487	0.0579	-5.54	-0.332	287	287	susie	0.067	1.1e-06	-0.1019	0.91886	ENSG00000213976	Left_Ventricle	0
ES	AL	GTExv8.EUR.Heart_Left_Ventricle	./WEIGHTS//GTExv8.EUR.Heart_Left_Ventricle/ENSG00000196268.11.wgt.RDat	ZNF493	19	21397118	21397119	0.1316	rs1829501	-2.85	rs8107999	0.164	7.76	0.806	286	25	enet	0.18	5.5e-16	1.3253	0.18508	ENSG00000196268	Left_Ventricle	0
ES	AL	GTExv8.EUR.Heart_Left_Ventricle	./WEIGHTS//GTExv8.EUR.Heart_Left_Ventricle/ENSG00000268119.5.wgt.RDat	ENSG00000268119	19	21463907	21463908	0.1734	rs1829501	-2.85	rs8110814	0.173	8.04	1.372	298	19	enet	0.21	7.8e-19	1.1126	0.26587	ENSG00000268119	Left_Ventricle	0
ES	AL	GTExv8.EUR.Heart_Left_Ventricle	./WEIGHTS//GTExv8.EUR.Heart_Left_Ventricle/ENSG00000197013.9.wgt.RDat	ZNF429	19	21505563	21505564	0.1423	rs1829501	-2.85	rs8112960	0.0584	-5.31	-1.341	298	16	enet	0.081	9.3e-08	1.787	0.07393	ENSG00000197013	Left_Ventricle	0
ES	AL	GTExv8.EUR.Heart_Left_Ventricle	./WEIGHTS//GTExv8.EUR.Heart_Left_Ventricle/ENSG00000268555.1.wgt.RDat	ENSG00000268555	19	21587321	21587322	0.3119	rs1829501	-2.85	rs7259888	0.274	-9.47	-1.919	306	18	enet	0.33	1.2e-30	1.4211	0.15528	ENSG00000268555	Left_Ventricle	0
ES	AL	GTExv8.EUR.Heart_Left_Ventricle	./WEIGHTS//GTExv8.EUR.Heart_Left_Ventricle/ENSG00000268278.1.wgt.RDat	ENSG00000268278	19	21637973	21637974	0.0903	rs1829501	-2.85	rs8108399	0.0507	4.78	0.706	314	1	top1	0.051	2.4e-05	0.706	0.48019	ENSG00000268278	Left_Ventricle	0
ES	AL	GTExv8.EUR.Heart_Left_Ventricle	./WEIGHTS//GTExv8.EUR.Heart_Left_Ventricle/ENSG00000268433.1.wgt.RDat	MTDHP3	19	21678220	21678221	0.5196	rs1829501	-2.85	rs8112960	0.48	-12.55	-1.341	307	1	top1	0.48	2.5e-48	1.341	0.17992	ENSG00000268433	Left_Ventricle	0
ES	AL	GTExv8.EUR.Heart_Left_Ventricle	./WEIGHTS//GTExv8.EUR.Heart_Left_Ventricle/ENSG00000268535.1.wgt.RDat	MTDHP4	19	21709521	21709522	0.6563	rs1829501	-2.85	rs6511286	0.35	10.76	1.08	303	303	susie	0.5	1.6e-50	0.3657	0.71458	ENSG00000268535	Left_Ventricle	0
ES	AL	GTExv8.EUR.Heart_Left_Ventricle	./WEIGHTS//GTExv8.EUR.Heart_Left_Ventricle/ENSG00000197020.10.wgt.RDat	ZNF100	19	21767627	21767628	0.7348	rs1829501	-2.85	rs6511286	0.405	11.51	1.08	298	42	enet	0.51	3.9e-53	0.556	0.57824	ENSG00000197020	Left_Ventricle	0
ES	AL	GTExv8.EUR.Heart_Left_Ventricle	./WEIGHTS//GTExv8.EUR.Heart_Left_Ventricle/ENSG00000279377.1.wgt.RDat	ENSG00000279377	19	21968528	21968529	0.1466	rs2033494	-2.94	rs7254018	0.0495	-5.3	-1.311	295	33	enet	0.095	7.8e-09	1.008	0.31348	ENSG00000279377	Left_Ventricle	0
ES	AL	GTExv8.EUR.Heart_Left_Ventricle	./WEIGHTS//GTExv8.EUR.Heart_Left_Ventricle/ENSG00000160321.14.wgt.RDat	ZNF208	19	22010948	22010949	0.2535	rs2033494	-2.94	rs411020	0.0835	-6.78	0.038	307	32	enet	0.19	6.1e-17	0.6262	0.53115	ENSG00000160321	Left_Ventricle	0
ES	AL	GTExv8.EUR.Heart_Left_Ventricle	./WEIGHTS//GTExv8.EUR.Heart_Left_Ventricle/ENSG00000197134.11.wgt.RDat	ZNF257	19	22052451	22052452	0.3484	rs2033494	-2.94	rs17459246	0.272	-9.83	-0.126	320	320	susie	0.34	2.7e-31	-0.1375	0.89062	ENSG00000197134	Left_Ventricle	0
ES	AL	GTExv8.EUR.Heart_Left_Ventricle	./WEIGHTS//GTExv8.EUR.Heart_Left_Ventricle/ENSG00000269345.1.wgt.RDat	VN1R85P	19	22175190	22175191	0.099	rs2033494	-2.94	rs379619	0.0917	5.71	-1.058	329	1	top1	0.092	1.4e-08	-1.058	0.29006	ENSG00000269345	Left_Ventricle	0
ES	AL	GTExv8.EUR.Heart_Left_Ventricle	./WEIGHTS//GTExv8.EUR.Heart_Left_Ventricle/ENSG00000197360.9.wgt.RDat	ZNF98	19	22532484	22532485	0.3869	rs2033494	-2.94	rs10404998	0.387	-11.61	2.044	304	22	enet	0.4	1.8e-38	-2.4089	0.016	ENSG00000197360	Left_Ventricle	0
ES	AL	GTExv8.EUR.Heart_Left_Ventricle	./WEIGHTS//GTExv8.EUR.Heart_Left_Ventricle/ENSG00000269837.1.wgt.RDat	IPO5P1	19	23257938	23257939	0.2308	rs10406179	-3.4	rs7246878	0.0827	-6.3	-0.305	241	5	enet	0.12	3.6e-11	0.0582	0.95358	ENSG00000269837	Left_Ventricle	0
ES	AL	GTExv8.EUR.Heart_Left_Ventricle	./WEIGHTS//GTExv8.EUR.Heart_Left_Ventricle/ENSG00000196172.9.wgt.RDat	ZNF681	19	23758890	23758891	0.0703	rs11665950	4.34	rs10415672	0.0233	-4.24	1.728	235	4	enet	0.033	0.00062	-2.4469	0.01441	ENSG00000196172	Left_Ventricle	0
ES	AL	GTExv8.EUR.Heart_Left_Ventricle	./WEIGHTS//GTExv8.EUR.Heart_Left_Ventricle/ENSG00000233836.7.wgt.RDat	ENSG00000233836	19	23762943	23762944	0.0536	rs11665950	4.34	rs12327766	0.0459	-4.56	1.227	232	1	top1	0.046	5.6e-05	-1.227	0.21982	ENSG00000233836	Left_Ventricle	0
ES	AL	GTExv8.EUR.Heart_Left_Ventricle	./WEIGHTS//GTExv8.EUR.Heart_Left_Ventricle/ENSG00000268362.5.wgt.RDat	ENSG00000268362	19	24048936	24048937	0.4061	rs11665950	4.34	rs35713415	0.389	11.33	1.757	161	1	top1	0.39	7.1e-37	1.757	0.07892	ENSG00000268362	Left_Ventricle	0
ES	AL	GTExv8.EUR.Heart_Left_Ventricle	./WEIGHTS//GTExv8.EUR.Heart_Left_Ventricle/ENSG00000279425.1.wgt.RDat	ENSG00000279425	19	24078480	24078481	0.0737	rs11665950	4.34	rs35713415	0.0777	5.32	1.757	148	148	susie	0.08	1.3e-07	1.7444	0.08109	ENSG00000279425	Left_Ventricle	0
ES	AL	GTExv8.EUR.Heart_Left_Ventricle	./WEIGHTS//GTExv8.EUR.Heart_Left_Ventricle/ENSG00000268442.1.wgt.RDat	ENSG00000268442	19	24163424	24163425	0.1228	rs11665950	4.34	rs10500223	0.07	4.93	-2.044	135	14	enet	0.077	2.2e-07	-0.8381	0.40198	ENSG00000268442	Left_Ventricle	0
ES	AL	GTExv8.EUR.Heart_Left_Ventricle	./WEIGHTS//GTExv8.EUR.Heart_Left_Ventricle/ENSG00000261770.1.wgt.RDat	ENSG00000261770	19	27760848	27760849	0.6104	rs1840820	2.51	rs10401215	0.535	13.21	0.613	279	27	enet	0.61	8.6e-68	0.013	0.98961	ENSG00000261770	Left_Ventricle	0
ES	AL	GTExv8.EUR.Heart_Left_Ventricle	./WEIGHTS//GTExv8.EUR.Heart_Left_Ventricle/ENSG00000267575.6.wgt.RDat	ENSG00000267575	19	27793462	27793463	0.0956	rs3972333	2.58	rs10500227	0.0182	3.98	1.036	289	1	top1	0.018	0.0083	1.036	0.3002	ENSG00000267575	Left_Ventricle	0
ES	AL	GTExv8.EUR.Heart_Left_Ventricle	./WEIGHTS//GTExv8.EUR.Heart_Left_Ventricle/ENSG00000261824.6.wgt.RDat	LINC00662	19	27793893	27793894	0.1041	rs3972333	2.58	rs8189785	0.00622	3.77	-0.126	289	21	enet	0.02	0.0062	-1.1538	0.24857	ENSG00000261824	Left_Ventricle	0
ES	AL	GTExv8.EUR.Heart_Left_Ventricle	./WEIGHTS//GTExv8.EUR.Heart_Left_Ventricle/ENSG00000281468.1.wgt.RDat	ENSG00000281468	19	27802837	27802838	0.125	rs3972333	2.58	rs7252041	0.0368	-5.11	-0.755	297	297	susie	0.054	1.4e-05	-0.4964	0.61962	ENSG00000281468	Left_Ventricle	0
ES	AL	GTExv8.EUR.Heart_Left_Ventricle	./WEIGHTS//GTExv8.EUR.Heart_Left_Ventricle/ENSG00000267799.1.wgt.RDat	MAN1A2P1	19	28792870	28792871	0.0967	rs12984838	3.52	rs2193526	0.022	4.39	-3.09	492	1	top1	0.022	0.0041	-3.09	0.002	ENSG00000267799	Left_Ventricle	0
ES	AL	GTExv8.EUR.Heart_Left_Ventricle	./WEIGHTS//GTExv8.EUR.Heart_Left_Ventricle/ENSG00000267339.5.wgt.RDat	LINC00906	19	28965130	28965131	0.0778	rs12984838	3.52	rs1015196	0.0277	4.26	1.951	516	1	top1	0.028	0.0015	1.951	0.05106	ENSG00000267339	Left_Ventricle	0
ES	AL	GTExv8.EUR.Heart_Left_Ventricle	./WEIGHTS//GTExv8.EUR.Heart_Left_Ventricle/ENSG00000168813.16.wgt.RDat	ZNF507	19	32345593	32345594	0.2364	rs10417988	-2.27	rs7255223	0.132	6.92	1.311	401	5	lasso	0.14	1.4e-12	0.9479	0.34317	ENSG00000168813	Left_Ventricle	0
ES	AL	GTExv8.EUR.Heart_Left_Ventricle	./WEIGHTS//GTExv8.EUR.Heart_Left_Ventricle/ENSG00000267213.4.wgt.RDat	DPY19L3-DT	19	32405541	32405542	0.1574	rs10417988	-2.27	rs6510247	0.105	-7.02	0.385	403	10	enet	0.15	2.3e-13	-0.5668	0.57084	ENSG00000267213	Left_Ventricle	0
ES	AL	GTExv8.EUR.Heart_Left_Ventricle	./WEIGHTS//GTExv8.EUR.Heart_Left_Ventricle/ENSG00000105185.11.wgt.RDat	PDCD5	19	32581067	32581068	0.3298	rs892024	-2.31	rs12150976	0.156	7.2	1.035	396	31	enet	0.23	3.5e-20	0.662	0.50799	ENSG00000105185	Left_Ventricle	0
ES	AL	GTExv8.EUR.Heart_Left_Ventricle	./WEIGHTS//GTExv8.EUR.Heart_Left_Ventricle/ENSG00000267475.1.wgt.RDat	NUDT19-DT	19	32691749	32691750	0.383	rs892024	-2.31	rs881273	0.35	11.01	1.598	394	17	enet	0.37	7.6e-35	1.3929	0.16366	ENSG00000267475	Left_Ventricle	0
ES	AL	GTExv8.EUR.Heart_Left_Ventricle	./WEIGHTS//GTExv8.EUR.Heart_Left_Ventricle/ENSG00000213965.3.wgt.RDat	NUDT19	19	32691960	32691961	0.1811	rs892024	-2.31	rs12610342	0.0745	-5.23	-0.806	394	1	top1	0.074	3.2e-07	0.806	0.42024	ENSG00000213965	Left_Ventricle	0
ES	AL	GTExv8.EUR.Heart_Left_Ventricle	./WEIGHTS//GTExv8.EUR.Heart_Left_Ventricle/ENSG00000021488.12.wgt.RDat	SLC7A9	19	32869765	32869766	0.2671	rs17529824	-2.54	rs2082424	0.0496	5.5	0.164	411	34	enet	0.11	5.9e-10	-0.5817	0.56078	ENSG00000021488	Left_Ventricle	0
ES	AL	GTExv8.EUR.Heart_Left_Ventricle	./WEIGHTS//GTExv8.EUR.Heart_Left_Ventricle/ENSG00000131941.7.wgt.RDat	RHPN2	19	33064887	33064888	0.197	rs17529824	-2.54	rs1559088	0.0939	-6.58	-0.229	438	438	susie	0.12	5.6e-11	0.3969	0.69142	ENSG00000131941	Left_Ventricle	0
ES	AL	GTExv8.EUR.Heart_Left_Ventricle	./WEIGHTS//GTExv8.EUR.Heart_Left_Ventricle/ENSG00000076650.6.wgt.RDat	GPATCH1	19	33080879	33080880	0.1212	rs17529824	-2.54	rs8100568	0.0736	5.77	-0.202	451	13	enet	0.086	4e-08	-0.1602	0.87271	ENSG00000076650	Left_Ventricle	0
ES	AL	GTExv8.EUR.Heart_Left_Ventricle	./WEIGHTS//GTExv8.EUR.Heart_Left_Ventricle/ENSG00000124299.13.wgt.RDat	PEPD	19	33521793	33521794	0.2589	rs8103587	-2.8	rs10420551	0.117	7.22	-1.08	465	465	susie	0.2	1.5e-17	-0.9852	0.32455	ENSG00000124299	Left_Ventricle	0
ES	AL	GTExv8.EUR.Heart_Left_Ventricle	./WEIGHTS//GTExv8.EUR.Heart_Left_Ventricle/ENSG00000124302.12.wgt.RDat	CHST8	19	33621954	33621955	0.1286	rs8103587	-2.8	rs12610008	0.0449	4.64	0.176	473	1	top1	0.045	6.7e-05	0.176	0.86029	ENSG00000124302	Left_Ventricle	0
ES	AL	GTExv8.EUR.Heart_Left_Ventricle	./WEIGHTS//GTExv8.EUR.Heart_Left_Ventricle/ENSG00000268751.1.wgt.RDat	SCGB1B2P	19	34577700	34577701	0.1847	rs1687983	2.11	rs11667547	0.105	6.45	0	394	15	enet	0.11	6.9e-10	0.4126	0.67994	ENSG00000268751	Left_Ventricle	0
ES	AL	GTExv8.EUR.Heart_Left_Ventricle	./WEIGHTS//GTExv8.EUR.Heart_Left_Ventricle/ENSG00000205209.7.wgt.RDat	SCGB2B2	19	34675698	34675699	0.0681	rs4806077	2.17	rs4372809	0.0527	4.67	-0.412	416	1	top1	0.053	1.6e-05	-0.412	0.68034	ENSG00000205209	Left_Ventricle	0
ES	AL	GTExv8.EUR.Heart_Left_Ventricle	./WEIGHTS//GTExv8.EUR.Heart_Left_Ventricle/ENSG00000279329.1.wgt.RDat	ENSG00000279329	19	34677580	34677581	0.1896	rs4806077	2.17	rs11668036	0.15	7.08	-0.088	415	1	top1	0.15	2.5e-13	-0.088	0.92988	ENSG00000279329	Left_Ventricle	0
ES	AL	GTExv8.EUR.Heart_Left_Ventricle	./WEIGHTS//GTExv8.EUR.Heart_Left_Ventricle/ENSG00000089335.20.wgt.RDat	ZNF302	19	34677638	34677639	0.4564	rs4806077	2.17	rs10402621	0.345	-10.61	-0.292	415	21	enet	0.35	9.7e-33	0.1018	0.9189	ENSG00000089335	Left_Ventricle	0
ES	AL	GTExv8.EUR.Heart_Left_Ventricle	./WEIGHTS//GTExv8.EUR.Heart_Left_Ventricle/ENSG00000197841.14.wgt.RDat	ZNF181	19	34734154	34734155	0.4325	rs4806077	2.17	rs2862789	0.353	-10.83	-0.113	428	428	susie	0.36	2.9e-33	0.0833	0.93365	ENSG00000197841	Left_Ventricle	0
ES	AL	GTExv8.EUR.Heart_Left_Ventricle	./WEIGHTS//GTExv8.EUR.Heart_Left_Ventricle/ENSG00000261754.2.wgt.RDat	ENSG00000261754	19	34814344	34814345	0.0925	rs3746248	2.31	rs7250748	0.0624	4.91	1.227	446	1	top1	0.062	2.9e-06	1.227	0.21982	ENSG00000261754	Left_Ventricle	0
ES	AL	GTExv8.EUR.Heart_Left_Ventricle	./WEIGHTS//GTExv8.EUR.Heart_Left_Ventricle/ENSG00000269086.2.wgt.RDat	ENSG00000269086	19	34837888	34837889	0.1749	rs3746248	2.31	rs4806060	0.0261	4.56	1.598	444	38	enet	0.04	0.00015	0.4942	0.62113	ENSG00000269086	Left_Ventricle	0
ES	AL	GTExv8.EUR.Heart_Left_Ventricle	./WEIGHTS//GTExv8.EUR.Heart_Left_Ventricle/ENSG00000271109.1.wgt.RDat	ENSG00000271109	19	34860575	34860576	0.0886	rs387083	2.41	rs749981	0.0944	5.72	1.103	460	1	top1	0.094	8.5e-09	1.103	0.27003	ENSG00000271109	Left_Ventricle	0
ES	AL	GTExv8.EUR.Heart_Left_Ventricle	./WEIGHTS//GTExv8.EUR.Heart_Left_Ventricle/ENSG00000168661.14.wgt.RDat	ZNF30	19	34926902	34926903	0.0787	rs387083	2.41	rs10518287	0.0589	-5.22	-0.539	463	463	susie	0.066	1.5e-06	0.566	0.57139	ENSG00000168661	Left_Ventricle	0
ES	AL	GTExv8.EUR.Heart_Left_Ventricle	./WEIGHTS//GTExv8.EUR.Heart_Left_Ventricle/ENSG00000180884.9.wgt.RDat	ZNF792	19	34964048	34964049	0.1201	rs387083	2.41	rs2546020	0.109	6.23	-0.372	466	1	top1	0.11	6e-10	-0.372	0.70989	ENSG00000180884	Left_Ventricle	0
ES	AL	GTExv8.EUR.Heart_Left_Ventricle	./WEIGHTS//GTExv8.EUR.Heart_Left_Ventricle/ENSG00000266964.5.wgt.RDat	FXYD1	19	35139580	35139581	0.2415	rs11084823	2.81	rs3803922	0.173	-7.87	1.036	489	489	susie	0.18	1.5e-15	-1.081	0.27968	ENSG00000266964	Left_Ventricle	0
ES	AL	GTExv8.EUR.Heart_Left_Ventricle	./WEIGHTS//GTExv8.EUR.Heart_Left_Ventricle/ENSG00000089327.14.wgt.RDat	FXYD5	19	35154729	35154730	0.1128	rs11084823	2.83	rs7249921	0.0808	-5.26	-1.418	486	1	top1	0.081	1e-07	1.4181	0.15615	ENSG00000089327	Left_Ventricle	0
ES	AL	GTExv8.EUR.Heart_Left_Ventricle	./WEIGHTS//GTExv8.EUR.Heart_Left_Ventricle/ENSG00000105699.16.wgt.RDat	LSR	19	35248329	35248330	0.3233	rs11084823	2.76	rs10153449	0.158	7.28	1.476	491	6	lasso	0.17	2.6e-15	1.3698	0.17076	ENSG00000105699	Left_Ventricle	0
ES	AL	GTExv8.EUR.Heart_Left_Ventricle	./WEIGHTS//GTExv8.EUR.Heart_Left_Ventricle/ENSG00000268947.1.wgt.RDat	ENSG00000268947	19	35262845	35262846	0.1273	rs11084823	2.75	rs10421791	0.0257	4.5	1.175	494	13	enet	0.036	0.00031	1.2707	0.20385	ENSG00000268947	Left_Ventricle	0
ES	AL	GTExv8.EUR.Heart_Left_Ventricle	./WEIGHTS//GTExv8.EUR.Heart_Left_Ventricle/ENSG00000105695.14.wgt.RDat	MAG	19	35292124	35292125	0.1627	rs11084823	2.61	rs10411704	0.145	6.92	1.254	494	2	lasso	0.15	4.1e-13	1.0086	0.31316	ENSG00000105695	Left_Ventricle	0
ES	AL	GTExv8.EUR.Heart_Left_Ventricle	./WEIGHTS//GTExv8.EUR.Heart_Left_Ventricle/ENSG00000012124.16.wgt.RDat	CD22	19	35319260	35319261	0.2626	rs11084823	2.53	rs10411704	0.243	8.93	1.254	490	1	top1	0.24	1.3e-21	1.254	0.20984	ENSG00000012124	Left_Ventricle	0
ES	AL	GTExv8.EUR.Heart_Left_Ventricle	./WEIGHTS//GTExv8.EUR.Heart_Left_Ventricle/ENSG00000205786.8.wgt.RDat	LINC01531	19	35399510	35399511	0.2073	rs11084823	2.45	rs12609605	0.00139	3.96	1.44	490	490	susie	0.068	1.1e-06	0.8226	0.41072	ENSG00000205786	Left_Ventricle	0
ES	AL	GTExv8.EUR.Heart_Left_Ventricle	./WEIGHTS//GTExv8.EUR.Heart_Left_Ventricle/ENSG00000126267.8.wgt.RDat	COX6B1	19	35648222	35648223	0.2969	rs2733744	2.43	rs4806187	0.19	8.48	0.319	457	25	enet	0.21	1.8e-18	0.1477	0.88259	ENSG00000126267	Left_Ventricle	0
ES	AL	GTExv8.EUR.Heart_Left_Ventricle	./WEIGHTS//GTExv8.EUR.Heart_Left_Ventricle/ENSG00000161265.14.wgt.RDat	U2AF1L4	19	35744980	35744981	0.4935	rs2733744	2.43	rs2871921	0.249	10.19	-0.598	430	430	susie	0.5	2.5e-51	-0.3462	0.72916	ENSG00000161265	Left_Ventricle	0
ES	AL	GTExv8.EUR.Heart_Left_Ventricle	./WEIGHTS//GTExv8.EUR.Heart_Left_Ventricle/ENSG00000167595.14.wgt.RDat	PROSER3	19	35758142	35758143	0.0828	rs2733744	2.43	rs231237	0.0467	-4.9	0.628	423	423	susie	0.056	9.4e-06	-0.111	0.91163	ENSG00000167595	Left_Ventricle	0
ES	AL	GTExv8.EUR.Heart_Left_Ventricle	./WEIGHTS//GTExv8.EUR.Heart_Left_Ventricle/ENSG00000105270.14.wgt.RDat	CLIP3	19	36033342	36033343	0.392	rs11084823	2.69	rs7246292	0.0105	-3.92	-1.739	334	334	susie	0.085	4.3e-08	1.4587	0.14464	ENSG00000105270	Left_Ventricle	0
ES	AL	GTExv8.EUR.Heart_Left_Ventricle	./WEIGHTS//GTExv8.EUR.Heart_Left_Ventricle/ENSG00000105258.8.wgt.RDat	POLR2I	19	36114250	36114251	0.3128	rs4806237	-2.37	rs11669890	0.0234	-4.29	0.372	338	20	enet	0.07	6.6e-07	-1.1877	0.23497	ENSG00000105258	Left_Ventricle	0
ES	AL	GTExv8.EUR.Heart_Left_Ventricle	./WEIGHTS//GTExv8.EUR.Heart_Left_Ventricle/ENSG00000105254.11.wgt.RDat	TBCB	19	36114288	36114289	0.1351	rs4806237	-2.37	rs4805149	0.0391	-4.6	1.015	338	1	top1	0.039	0.00019	-1.015	0.31011	ENSG00000105254	Left_Ventricle	0
ES	AL	GTExv8.EUR.Heart_Left_Ventricle	./WEIGHTS//GTExv8.EUR.Heart_Left_Ventricle/ENSG00000279504.1.wgt.RDat	ENSG00000279504	19	36114412	36114413	0.2918	rs4806237	-2.37	rs2231568	0.2	-8.45	1.103	338	338	susie	0.2	5.6e-18	-0.9381	0.34819	ENSG00000279504	Left_Ventricle	0
ES	AL	GTExv8.EUR.Heart_Left_Ventricle	./WEIGHTS//GTExv8.EUR.Heart_Left_Ventricle/ENSG00000167635.11.wgt.RDat	ZNF146	19	36214601	36214602	0.0672	rs4806237	-2.37	rs2385797	-0.000224	-3.67	0.126	336	336	susie	0.017	0.0098	-0.0246	0.9804	ENSG00000167635	Left_Ventricle	0
ES	AL	GTExv8.EUR.Heart_Left_Ventricle	./WEIGHTS//GTExv8.EUR.Heart_Left_Ventricle/ENSG00000267053.6.wgt.RDat	ENSG00000267053	19	36304579	36304580	0.1182	rs4806237	-2.37	rs2432055	0.033	3.91	-1.757	307	45	enet	0.084	5.6e-08	-0.3322	0.73972	ENSG00000267053	Left_Ventricle	0
ES	AL	GTExv8.EUR.Heart_Left_Ventricle	./WEIGHTS//GTExv8.EUR.Heart_Left_Ventricle/ENSG00000232677.6.wgt.RDat	LINC00665	19	36331717	36331718	0.3158	rs4806237	-2.37	rs8107274	0.0975	6.23	1.227	303	303	susie	0.16	3.1e-14	1.8597	0.06292	ENSG00000232677	Left_Ventricle	0
ES	AL	GTExv8.EUR.Heart_Left_Ventricle	./WEIGHTS//GTExv8.EUR.Heart_Left_Ventricle/ENSG00000254004.6.wgt.RDat	ZNF260	19	36528659	36528660	0.078	rs10426229	-2.31	rs17707033	0.0566	4.51	0.1	315	1	top1	0.057	8.1e-06	0.1	0.92034	ENSG00000254004	Left_Ventricle	0
ES	AL	GTExv8.EUR.Heart_Left_Ventricle	./WEIGHTS//GTExv8.EUR.Heart_Left_Ventricle/ENSG00000233527.8.wgt.RDat	ZNF529-AS1	19	36573069	36573070	0.1473	rs10426229	-2.31	rs2385642	0.135	6.75	0.253	306	1	top1	0.14	4e-12	0.253	0.80027	ENSG00000233527	Left_Ventricle	0
ES	AL	GTExv8.EUR.Heart_Left_Ventricle	./WEIGHTS//GTExv8.EUR.Heart_Left_Ventricle/ENSG00000186020.12.wgt.RDat	ZNF529	19	36589700	36589701	0.0588	rs10426229	-2.31	rs1673087	-0.00255	-3.23	0.86	302	302	susie	0.0091	0.047	0.2754	0.78298	ENSG00000186020	Left_Ventricle	0
ES	AL	GTExv8.EUR.Heart_Left_Ventricle	./WEIGHTS//GTExv8.EUR.Heart_Left_Ventricle/ENSG00000161298.17.wgt.RDat	ZNF382	19	36604816	36604817	0.054	rs10426229	-2.31	rs3108558	0.0239	-3.88	-0.013	299	1	top1	0.024	0.0029	0.013	0.98963	ENSG00000161298	Left_Ventricle	0
ES	AL	GTExv8.EUR.Heart_Left_Ventricle	./WEIGHTS//GTExv8.EUR.Heart_Left_Ventricle/ENSG00000267041.5.wgt.RDat	ZNF850	19	36772824	36772825	0.0829	rs12459637	-2.54	rs2967520	0.00901	-4.18	2.094	276	276	susie	0.017	0.011	-1.6594	0.09703	ENSG00000267041	Left_Ventricle	0
ES	AL	GTExv8.EUR.Heart_Left_Ventricle	./WEIGHTS//GTExv8.EUR.Heart_Left_Ventricle/ENSG00000267260.1.wgt.RDat	ENSG00000267260	19	36773152	36773153	0.3155	rs12459637	-2.54	rs1726703	0.25	-9.12	0.176	276	1	top1	0.25	2.9e-22	-0.176	0.86029	ENSG00000267260	Left_Ventricle	0
ES	AL	GTExv8.EUR.Heart_Left_Ventricle	./WEIGHTS//GTExv8.EUR.Heart_Left_Ventricle/ENSG00000245680.9.wgt.RDat	ZNF585B	19	37217924	37217925	0.0584	rs12459637	-2.54	rs571294	0.0356	-4.33	-1.67	277	1	top1	0.036	0.00035	1.67	0.09492	ENSG00000245680	Left_Ventricle	0
ES	AL	GTExv8.EUR.Heart_Left_Ventricle	./WEIGHTS//GTExv8.EUR.Heart_Left_Ventricle/ENSG00000226686.7.wgt.RDat	LINC01535	19	37251911	37251912	0.8521	rs12459637	-2.54	rs12462708	0.683	15.08	1.44	282	27	enet	0.7	4.7e-87	1.4497	0.14715	ENSG00000226686	Left_Ventricle	0
ES	AL	GTExv8.EUR.Heart_Left_Ventricle	./WEIGHTS//GTExv8.EUR.Heart_Left_Ventricle/ENSG00000276846.1.wgt.RDat	ENSG00000276846	19	37315619	37315620	0.1658	rs12459637	-2.54	rs571294	0.0611	-5.22	-1.67	286	286	susie	0.068	1e-06	1.9311	0.05348	ENSG00000276846	Left_Ventricle	0
ES	AL	GTExv8.EUR.Heart_Left_Ventricle	./WEIGHTS//GTExv8.EUR.Heart_Left_Ventricle/ENSG00000266916.5.wgt.RDat	ZNF793-AS1	19	37506980	37506981	0.2487	rs12459637	-2.54	rs6508732	0.115	-7.3	1.015	275	275	susie	0.13	1.1e-11	-0.7642	0.44473	ENSG00000266916	Left_Ventricle	0
ES	AL	GTExv8.EUR.Heart_Left_Ventricle	./WEIGHTS//GTExv8.EUR.Heart_Left_Ventricle/ENSG00000188227.12.wgt.RDat	ZNF793	19	37507046	37507047	0.0522	rs12459637	-2.54	rs2279149	0.048	4.28	0.385	275	1	top1	0.048	3.8e-05	0.385	0.70024	ENSG00000188227	Left_Ventricle	0
ES	AL	GTExv8.EUR.Heart_Left_Ventricle	./WEIGHTS//GTExv8.EUR.Heart_Left_Ventricle/ENSG00000267470.5.wgt.RDat	ZNF571-AS1	19	37549532	37549533	0.0466	rs12459637	-2.54	rs2927743	0.0239	4.09	-0.228	282	1	top1	0.024	0.003	-0.228	0.81965	ENSG00000267470	Left_Ventricle	0
ES	AL	GTExv8.EUR.Heart_Left_Ventricle	./WEIGHTS//GTExv8.EUR.Heart_Left_Ventricle/ENSG00000180479.13.wgt.RDat	ZNF571	19	37594789	37594790	0.0914	rs12459637	-2.54	rs17246792	0.0261	3.96	-0.176	290	1	top1	0.026	0.002	-0.176	0.86029	ENSG00000180479	Left_Ventricle	0
ES	AL	GTExv8.EUR.Heart_Left_Ventricle	./WEIGHTS//GTExv8.EUR.Heart_Left_Ventricle/ENSG00000171817.16.wgt.RDat	ZNF540	19	37594829	37594830	0.0605	rs12459637	-2.54	rs1530500	-0.0028	-3.09	0.806	290	290	susie	0.035	0.00036	0.7392	0.45979	ENSG00000171817	Left_Ventricle	0
ES	AL	GTExv8.EUR.Heart_Left_Ventricle	./WEIGHTS//GTExv8.EUR.Heart_Left_Ventricle/ENSG00000196381.10.wgt.RDat	ZNF781	19	37678772	37678773	0.2393	rs12459637	-2.54	rs17303902	0.162	-7.4	1.227	296	1	top1	0.16	2.3e-14	-1.227	0.21982	ENSG00000196381	Left_Ventricle	0
ES	AL	GTExv8.EUR.Heart_Left_Ventricle	./WEIGHTS//GTExv8.EUR.Heart_Left_Ventricle/ENSG00000198182.12.wgt.RDat	ZNF607	19	37719789	37719790	0.1063	rs3745764	-2.46	rs2199644	0.0948	5.74	-0.385	298	1	top1	0.095	7.8e-09	-0.385	0.70024	ENSG00000198182	Left_Ventricle	0
ES	AL	GTExv8.EUR.Heart_Left_Ventricle	./WEIGHTS//GTExv8.EUR.Heart_Left_Ventricle/ENSG00000267422.1.wgt.RDat	ENSG00000267422	19	37779878	37779879	0.0334	rs3745764	-2.46	rs17306900	0.0116	3.7	1.175	306	5	lasso	0.022	0.004	0.8817	0.37793	ENSG00000267422	Left_Ventricle	0
ES	AL	GTExv8.EUR.Heart_Left_Ventricle	./WEIGHTS//GTExv8.EUR.Heart_Left_Ventricle/ENSG00000189144.13.wgt.RDat	ZNF573	19	37817299	37817300	0.1054	rs3745764	-2.46	rs3910952	0.0477	4.75	-1.805	325	1	top1	0.048	4e-05	-1.805	0.07107	ENSG00000189144	Left_Ventricle	0
ES	AL	GTExv8.EUR.Heart_Left_Ventricle	./WEIGHTS//GTExv8.EUR.Heart_Left_Ventricle/ENSG00000105738.10.wgt.RDat	SIPA1L3	19	37907227	37907228	0.4967	rs1060455	-2.58	rs4803828	0.335	10.53	0.332	333	333	susie	0.36	8.5e-34	0.2037	0.83861	ENSG00000105738	Left_Ventricle	0
ES	AL	GTExv8.EUR.Heart_Left_Ventricle	./WEIGHTS//GTExv8.EUR.Heart_Left_Ventricle/ENSG00000167642.12.wgt.RDat	SPINT2	19	38244034	38244035	0.1227	rs1060455	-2.58	rs7253245	0.0698	-4.91	-1.555	362	26	enet	0.073	4e-07	1.0788	0.28068	ENSG00000167642	Left_Ventricle	0
ES	AL	GTExv8.EUR.Heart_Left_Ventricle	./WEIGHTS//GTExv8.EUR.Heart_Left_Ventricle/ENSG00000167644.11.wgt.RDat	C19orf33	19	38304160	38304161	0.4045	rs10853720	-2.96	rs11672531	0.388	-11.9	0.138	364	11	enet	0.43	9.2e-42	-0.0851	0.93216	ENSG00000167644	Left_Ventricle	0
ES	AL	GTExv8.EUR.Heart_Left_Ventricle	./WEIGHTS//GTExv8.EUR.Heart_Left_Ventricle/ENSG00000130244.12.wgt.RDat	FAM98C	19	38403134	38403135	0.1523	rs10853720	-2.77	rs3810342	-0.00243	3.53	0.583	378	29	enet	-0.0015	0.48	-1.6135	0.10664	ENSG00000130244	Left_Ventricle	0
ES	AL	GTExv8.EUR.Heart_Left_Ventricle	./WEIGHTS//GTExv8.EUR.Heart_Left_Ventricle/ENSG00000130402.11.wgt.RDat	ACTN4	19	38647669	38647670	0.1103	rs10853720	-2.75	rs3786839	0.116	6.24	-1.08	402	1	top1	0.12	1.5e-10	-1.08	0.28014	ENSG00000130402	Left_Ventricle	0
ES	AL	GTExv8.EUR.Heart_Left_Ventricle	./WEIGHTS//GTExv8.EUR.Heart_Left_Ventricle/ENSG00000267892.1.wgt.RDat	ENSG00000267892	19	38738347	38738348	0.1627	rs10853720	-2.74	rs9304576	0.0545	-5.52	0.305	403	403	susie	0.07	7.3e-07	-0.2089	0.83454	ENSG00000267892	Left_Ventricle	0
ES	AL	GTExv8.EUR.Heart_Left_Ventricle	./WEIGHTS//GTExv8.EUR.Heart_Left_Ventricle/ENSG00000182472.8.wgt.RDat	CAPN12	19	38769903	38769904	0.5267	rs10853720	-2.72	rs2001274	0.283	-10.33	1.598	399	399	susie	0.47	1.9e-46	-0.7282	0.4665	ENSG00000182472	Left_Ventricle	0
ES	AL	GTExv8.EUR.Heart_Left_Ventricle	./WEIGHTS//GTExv8.EUR.Heart_Left_Ventricle/ENSG00000104825.16.wgt.RDat	NFKBIB	19	38899951	38899952	0.2659	rs10404936	-2.56	rs7508411	0.0462	-5.66	-1.44	391	28	enet	0.084	5.6e-08	0.3478	0.72797	ENSG00000104825	Left_Ventricle	0
ES	AL	GTExv8.EUR.Heart_Left_Ventricle	./WEIGHTS//GTExv8.EUR.Heart_Left_Ventricle/ENSG00000269486.2.wgt.RDat	ERVK9-11	19	38938631	38938632	0.2625	rs10404936	-2.53	rs10416055	0.11	6.17	-1.645	393	1	top1	0.11	4.9e-10	-1.645	0.09997	ENSG00000269486	Left_Ventricle	0
ES	AL	GTExv8.EUR.Heart_Left_Ventricle	./WEIGHTS//GTExv8.EUR.Heart_Left_Ventricle/ENSG00000130669.17.wgt.RDat	PAK4	19	39125769	39125770	0.103	rs12980535	-3.58	rs17641276	0.0385	-4.98	1.476	407	407	susie	0.049	3.2e-05	-1.8891	0.05888	ENSG00000130669	Left_Ventricle	0
ES	AL	GTExv8.EUR.Heart_Left_Ventricle	./WEIGHTS//GTExv8.EUR.Heart_Left_Ventricle/ENSG00000105193.8.wgt.RDat	RPS16	19	39435947	39435948	0.69	rs12980535	-3.58	rs651601	0.6	13.99	-1.514	441	1	top1	0.6	6.8e-67	-1.514	0.13003	ENSG00000105193	Left_Ventricle	0
ES	AL	GTExv8.EUR.Heart_Left_Ventricle	./WEIGHTS//GTExv8.EUR.Heart_Left_Ventricle/ENSG00000105197.10.wgt.RDat	TIMM50	19	39480411	39480412	0.1122	rs12980535	-3.58	rs251912	-0.00299	-3.19	0.824	445	445	susie	0.012	0.025	-0.0522	0.95837	ENSG00000105197	Left_Ventricle	0
ES	AL	GTExv8.EUR.Heart_Left_Ventricle	./WEIGHTS//GTExv8.EUR.Heart_Left_Ventricle/ENSG00000105202.8.wgt.RDat	FBL	19	39846413	39846414	0.071	rs12980535	-3.58	rs17709688	0.0296	-4.33	0.412	409	1	top1	0.03	0.0011	-0.412	0.68034	ENSG00000105202	Left_Ventricle	0
ES	AL	GTExv8.EUR.Heart_Left_Ventricle	./WEIGHTS//GTExv8.EUR.Heart_Left_Ventricle/ENSG00000197782.14.wgt.RDat	ZNF780A	19	40090752	40090753	0.1832	rs12980535	-3.58	rs337799	0.0837	6.27	-0.299	384	4	lasso	0.11	3e-10	-0.7149	0.47464	ENSG00000197782	Left_Ventricle	0
ES	AL	GTExv8.EUR.Heart_Left_Ventricle	./WEIGHTS//GTExv8.EUR.Heart_Left_Ventricle/ENSG00000130758.7.wgt.RDat	MAP3K10	19	40191743	40191744	0.0835							0	0	enet	0.0082	0.056			ENSG00000130758	Left_Ventricle	0
ES	AL	GTExv8.EUR.Heart_Left_Ventricle	./WEIGHTS//GTExv8.EUR.Heart_Left_Ventricle/ENSG00000160392.13.wgt.RDat	C19orf47	19	40348454	40348455	0.1345	rs1991823	-2.93	rs12151335	0.0442	-4.55	2.484	379	21	enet	0.055	1.2e-05	-2.2649	0.02352	ENSG00000160392	Left_Ventricle	0
ES	AL	GTExv8.EUR.Heart_Left_Ventricle	./WEIGHTS//GTExv8.EUR.Heart_Left_Ventricle/ENSG00000167565.12.wgt.RDat	SERTAD3	19	40444704	40444705	0.1311	rs1991823	-2.93	rs2887292	0.0271	-4.98	1.514	371	371	susie	0.11	6e-10	-0.9882	0.32306	ENSG00000167565	Left_Ventricle	0
ES	AL	GTExv8.EUR.Heart_Left_Ventricle	./WEIGHTS//GTExv8.EUR.Heart_Left_Ventricle/ENSG00000090013.9.wgt.RDat	BLVRB	19	40465839	40465840	0.1628	rs1991823	-2.93	rs2613843	0.102	5.89	0.426	376	23	enet	0.1	1.7e-09	0.2073	0.83577	ENSG00000090013	Left_Ventricle	0
ES	AL	GTExv8.EUR.Heart_Left_Ventricle	./WEIGHTS//GTExv8.EUR.Heart_Left_Ventricle/ENSG00000123815.11.wgt.RDat	COQ8B	19	40716895	40716896	0.1664	rs1991823	-2.93	rs11673492	0.126	-6.69	-0.126	428	2	lasso	0.13	1.7e-11	0.1441	0.88545	ENSG00000123815	Left_Ventricle	0
ES	AL	GTExv8.EUR.Heart_Left_Ventricle	./WEIGHTS//GTExv8.EUR.Heart_Left_Ventricle/ENSG00000188493.14.wgt.RDat	C19orf54	19	40751552	40751553	0.1675	rs1991823	-2.93	rs2369302	0.086	5.65	-1.2	431	14	enet	0.095	7.9e-09	-1.1208	0.26237	ENSG00000188493	Left_Ventricle	0
ES	AL	GTExv8.EUR.Heart_Left_Ventricle	./WEIGHTS//GTExv8.EUR.Heart_Left_Ventricle/ENSG00000279108.1.wgt.RDat	ENSG00000279108	19	40840158	40840159	0.1339	rs2304234	2.81	rs2233154	-0.00274	-3.35	-0.539	426	28	enet	0.054	1.4e-05	-0.2349	0.81432	ENSG00000279108	Left_Ventricle	0
ES	AL	GTExv8.EUR.Heart_Left_Ventricle	./WEIGHTS//GTExv8.EUR.Heart_Left_Ventricle/ENSG00000256612.7.wgt.RDat	CYP2B7P	19	40924218	40924219	0.1558	rs2304234	2.81	rs5007415	0.0084	-4.08	0.025	420	29	enet	0.013	0.024	-0.6028	0.54666	ENSG00000256612	Left_Ventricle	0
ES	AL	GTExv8.EUR.Heart_Left_Ventricle	./WEIGHTS//GTExv8.EUR.Heart_Left_Ventricle/ENSG00000105329.9.wgt.RDat	TGFB1	19	41353910	41353911	0.2891	rs2304234	2.81	rs17251589	0.0395	5.33	2.024	379	379	susie	0.13	1.5e-11	2.8206	0.00479	ENSG00000105329	Left_Ventricle	0
ES	AL	GTExv8.EUR.Heart_Left_Ventricle	./WEIGHTS//GTExv8.EUR.Heart_Left_Ventricle/ENSG00000077348.8.wgt.RDat	EXOSC5	19	41397458	41397459	0.2206	rs2304234	2.81	rs284661	0.152	7.34	-1.995	379	379	susie	0.16	6.7e-14	-2.1785	0.02937	ENSG00000077348	Left_Ventricle	0
ES	AL	GTExv8.EUR.Heart_Left_Ventricle	./WEIGHTS//GTExv8.EUR.Heart_Left_Ventricle/ENSG00000177191.2.wgt.RDat	B3GNT8	19	41428729	41428730	0.2003	rs2304234	2.81	rs11879090	0.116	-6.34	1.96	370	1	top1	0.12	1.5e-10	-1.96	0.05	ENSG00000177191	Left_Ventricle	0
ES	AL	GTExv8.EUR.Heart_Left_Ventricle	./WEIGHTS//GTExv8.EUR.Heart_Left_Ventricle/ENSG00000105341.18.wgt.RDat	DMAC2	19	41440716	41440717	0.1513	rs2304234	2.81	rs4803464	0.0195	4.55	1.341	368	21	enet	0.032	0.00062	1.2308	0.21838	ENSG00000105341	Left_Ventricle	0
ES	AL	GTExv8.EUR.Heart_Left_Ventricle	./WEIGHTS//GTExv8.EUR.Heart_Left_Ventricle/ENSG00000204978.2.wgt.RDat	ERICH4	19	41443157	41443158	0.1043	rs2304234	2.81	rs284661	0.0852	-5.48	-1.995	367	1	top1	0.085	4.5e-08	1.995	0.04604	ENSG00000204978	Left_Ventricle	0
ES	AL	GTExv8.EUR.Heart_Left_Ventricle	./WEIGHTS//GTExv8.EUR.Heart_Left_Ventricle/ENSG00000267107.6.wgt.RDat	PCAT19	19	41500648	41500649	0.3396	rs2304234	2.81	rs2191139	0.293	-9.88	-0.722	348	1	top1	0.29	1.7e-26	0.722	0.47029	ENSG00000267107	Left_Ventricle	0
ES	AL	GTExv8.EUR.Heart_Left_Ventricle	./WEIGHTS//GTExv8.EUR.Heart_Left_Ventricle/ENSG00000007129.17.wgt.RDat	CEACAM21	19	41549517	41549518	0.1578	rs2304234	2.81	rs2302188	0.0808	-6.14	-1.799	324	10	enet	0.085	4.6e-08	1.276	0.20195	ENSG00000007129	Left_Ventricle	0
ES	AL	GTExv8.EUR.Heart_Left_Ventricle	./WEIGHTS//GTExv8.EUR.Heart_Left_Ventricle/ENSG00000105352.10.wgt.RDat	CEACAM4	19	41627073	41627074	0.1695	rs2304234	2.81	rs3745938	0.0255	-3.92	-0.913	305	1	top1	0.026	0.0022	0.9135	0.361	ENSG00000105352	Left_Ventricle	0
ES	AL	GTExv8.EUR.Heart_Left_Ventricle	./WEIGHTS//GTExv8.EUR.Heart_Left_Ventricle/ENSG00000105737.9.wgt.RDat	GRIK5	19	42069497	42069498	0.0957	rs34306641	2.39	rs8099939	0.0417	4.93	0.789	231	3	enet	0.058	6.7e-06	0.7884	0.43048	ENSG00000105737	Left_Ventricle	0
ES	AL	GTExv8.EUR.Heart_Left_Ventricle	./WEIGHTS//GTExv8.EUR.Heart_Left_Ventricle/ENSG00000176531.10.wgt.RDat	PHLDB3	19	43504934	43504935	0.2289	rs2159134	-3.39	rs939460	0.0966	6.63	-0.013	368	7	lasso	0.12	9.9e-11	0.1541	0.87749	ENSG00000176531	Left_Ventricle	0
ES	AL	GTExv8.EUR.Heart_Left_Ventricle	./WEIGHTS//GTExv8.EUR.Heart_Left_Ventricle/ENSG00000176472.10.wgt.RDat	ZNF575	19	43525496	43525497	0.1902	rs2159134	-3.39	rs762507	0.104	6.91	-1.311	375	22	enet	0.14	1.3e-12	-0.138	0.89023	ENSG00000176472	Left_Ventricle	0
ES	AL	GTExv8.EUR.Heart_Left_Ventricle	./WEIGHTS//GTExv8.EUR.Heart_Left_Ventricle/ENSG00000105755.7.wgt.RDat	ETHE1	19	43527243	43527244	0.2269	rs2159134	-3.39	rs2102954	0.0436	-5.9	-2.157	375	375	susie	0.077	2e-07	2.3121	0.02077	ENSG00000105755	Left_Ventricle	0
ES	AL	GTExv8.EUR.Heart_Left_Ventricle	./WEIGHTS//GTExv8.EUR.Heart_Left_Ventricle/ENSG00000234465.10.wgt.RDat	PINLYP	19	43576799	43576800	0.2192	rs2159134	-3.39	rs2682582	0.0237	-5.29	0.539	386	386	susie	0.058	6.2e-06	0.2354	0.8139	ENSG00000234465	Left_Ventricle	0
ES	AL	GTExv8.EUR.Heart_Left_Ventricle	./WEIGHTS//GTExv8.EUR.Heart_Left_Ventricle/ENSG00000073050.11.wgt.RDat	XRCC1	19	43580472	43580473	0.1457	rs2159134	-3.39	rs3213255	0.0785	5.35	-1.126	386	1	top1	0.078	1.6e-07	-1.126	0.26017	ENSG00000073050	Left_Ventricle	0
ES	AL	GTExv8.EUR.Heart_Left_Ventricle	./WEIGHTS//GTExv8.EUR.Heart_Left_Ventricle/ENSG00000167378.8.wgt.RDat	IRGQ	19	43596134	43596135	0.1348	rs2159134	-3.39	rs3816438	0.000221	4.2	1.015	389	389	susie	0.0098	0.04	1.3452	0.17857	ENSG00000167378	Left_Ventricle	0
ES	AL	GTExv8.EUR.Heart_Left_Ventricle	./WEIGHTS//GTExv8.EUR.Heart_Left_Ventricle/ENSG00000105771.13.wgt.RDat	SMG9	19	43754989	43754990	0.1122	rs2159134	-3.39	rs346532	0.0685	5.12	0.674	425	1	top1	0.069	9.5e-07	0.674	0.50031	ENSG00000105771	Left_Ventricle	0
ES	AL	GTExv8.EUR.Heart_Left_Ventricle	./WEIGHTS//GTExv8.EUR.Heart_Left_Ventricle/ENSG00000176222.8.wgt.RDat	ZNF404	19	43884050	43884051	0.2166	rs8109894	2.77	rs407731	0.203	8.45	0.994	450	450	susie	0.21	2.4e-18	0.9799	0.32715	ENSG00000176222	Left_Ventricle	0
ES	AL	GTExv8.EUR.Heart_Left_Ventricle	./WEIGHTS//GTExv8.EUR.Heart_Left_Ventricle/ENSG00000267058.1.wgt.RDat	ENSG00000267058	19	43901804	43901805	0.0998	rs8109894	2.77	rs407731	0.013	4.32	0.994	455	25	enet	0.059	5.2e-06	1.7096	0.08735	ENSG00000267058	Left_Ventricle	0
ES	AL	GTExv8.EUR.Heart_Left_Ventricle	./WEIGHTS//GTExv8.EUR.Heart_Left_Ventricle/ENSG00000267191.1.wgt.RDat	ZNF45-AS1	19	43902000	43902001	0.0662	rs8109894	2.77	rs398981	-0.000668	-3.3	-0.706	456	456	susie	0.018	0.0089	1.4693	0.14175	ENSG00000267191	Left_Ventricle	0
ES	AL	GTExv8.EUR.Heart_Left_Ventricle	./WEIGHTS//GTExv8.EUR.Heart_Left_Ventricle/ENSG00000204920.10.wgt.RDat	ZNF155	19	43967861	43967862	0.2741	rs8109894	2.77	rs453932	0.0208	-4.5	-1.645	473	40	enet	0.11	3.1e-10	0.0706	0.94375	ENSG00000204920	Left_Ventricle	0
ES	AL	GTExv8.EUR.Heart_Left_Ventricle	./WEIGHTS//GTExv8.EUR.Heart_Left_Ventricle/ENSG00000178386.12.wgt.RDat	ZNF223	19	44051366	44051367	0.1219	rs1727747	3.39	rs8104694	0.0318	5.22	-1.405	505	6	lasso	0.054	1.3e-05	-0.7057	0.48035	ENSG00000178386	Left_Ventricle	0
ES	AL	GTExv8.EUR.Heart_Left_Ventricle	./WEIGHTS//GTExv8.EUR.Heart_Left_Ventricle/ENSG00000186026.6.wgt.RDat	ZNF284	19	44072143	44072144	0.2006	rs1727747	3.39	rs4429390	0.0295	-4.74	-0.05	488	23	enet	0.045	7.1e-05	0.2437	0.80749	ENSG00000186026	Left_Ventricle	0
ES	AL	GTExv8.EUR.Heart_Left_Ventricle	./WEIGHTS//GTExv8.EUR.Heart_Left_Ventricle/ENSG00000267680.5.wgt.RDat	ZNF224	19	44094338	44094339	0.1313	rs1727747	3.39	rs4429390	0.0369	-5.06	-0.05	479	1	top1	0.037	0.00028	0.05	0.96012	ENSG00000267680	Left_Ventricle	0
ES	AL	GTExv8.EUR.Heart_Left_Ventricle	./WEIGHTS//GTExv8.EUR.Heart_Left_Ventricle/ENSG00000159915.12.wgt.RDat	ZNF233	19	44259879	44259880	0.0887	rs1727747	3.39	rs1233453	0.00448	4.14	0.126	465	5	lasso	0.044	7.9e-05	0.2608	0.79426	ENSG00000159915	Left_Ventricle	0
ES	AL	GTExv8.EUR.Heart_Left_Ventricle	./WEIGHTS//GTExv8.EUR.Heart_Left_Ventricle/ENSG00000159917.15.wgt.RDat	ZNF235	19	44305045	44305046	0.1379	rs1727747	3.39	rs2279073	0.00634	3.58	-1.44	445	445	susie	0.021	0.0053	-1.2953	0.1952	ENSG00000159917	Left_Ventricle	0
ES	AL	GTExv8.EUR.Heart_Left_Ventricle	./WEIGHTS//GTExv8.EUR.Heart_Left_Ventricle/ENSG00000062370.16.wgt.RDat	ZNF112	19	44367216	44367217	0.2422	rs1727747	3.39	rs1582	0.113	6.36	-1.44	438	1	top1	0.11	2.5e-10	-1.44	0.14987	ENSG00000062370	Left_Ventricle	0
ES	AL	GTExv8.EUR.Heart_Left_Ventricle	./WEIGHTS//GTExv8.EUR.Heart_Left_Ventricle/ENSG00000278318.4.wgt.RDat	ZNF229	19	44448577	44448578	0.158	rs5157	4.31	rs2734451	0.0265	5.1	2.273	444	20	enet	0.056	9e-06	1.6387	0.10127	ENSG00000278318	Left_Ventricle	0
ES	AL	GTExv8.EUR.Heart_Left_Ventricle	./WEIGHTS//GTExv8.EUR.Heart_Left_Ventricle/ENSG00000167384.10.wgt.RDat	ZNF180	19	44500523	44500524	0.1243	rs5157	4.31	rs2117384	0.0519	-4.54	0.126	429	36	enet	0.052	1.9e-05	0.1673	0.86712	ENSG00000167384	Left_Ventricle	0
ES	AL	GTExv8.EUR.Heart_Left_Ventricle	./WEIGHTS//GTExv8.EUR.Heart_Left_Ventricle/ENSG00000073008.14.wgt.RDat	PVR	19	44643797	44643798	0.4102	rs5157	4.31	rs846853	0.121	7.23	-0.426	422	422	susie	0.25	1.6e-22	-0.3876	0.6983	ENSG00000073008	Left_Ventricle	0
ES	AL	GTExv8.EUR.Heart_Left_Ventricle	./WEIGHTS//GTExv8.EUR.Heart_Left_Ventricle/ENSG00000279095.1.wgt.RDat	ENSG00000279095	19	44664130	44664131	0.2656	rs5157	4.31	rs1661197	0.136	-6.95	-0.05	423	2	lasso	0.21	1.6e-18	-0.2426	0.80834	ENSG00000279095	Left_Ventricle	0
ES	AL	GTExv8.EUR.Heart_Left_Ventricle	./WEIGHTS//GTExv8.EUR.Heart_Left_Ventricle/ENSG00000186567.12.wgt.RDat	CEACAM19	19	44666957	44666958	0.5552	rs5157	4.31	rs1727778	0.185	-7.93	0.075	419	419	susie	0.3	1.8e-27	-0.749	0.45384	ENSG00000186567	Left_Ventricle	0
ES	AL	GTExv8.EUR.Heart_Left_Ventricle	./WEIGHTS//GTExv8.EUR.Heart_Left_Ventricle/ENSG00000266903.1.wgt.RDat	CEACAM16-AS1	19	44718758	44718759	0.2947	rs5157	4.31	rs7248283	0.0773	6.28	-0.228	431	51	enet	0.3	8.1e-27	-0.2929	0.76959	ENSG00000266903	Left_Ventricle	0
ES	AL	GTExv8.EUR.Heart_Left_Ventricle	./WEIGHTS//GTExv8.EUR.Heart_Left_Ventricle/ENSG00000130202.9.wgt.RDat	NECTIN2	19	44846174	44846175	0.3889	rs5157	4.31	rs34374273	0.107	-6.28	-0.399	416	416	susie	0.11	2e-10	0.362	0.71733	ENSG00000130202	Left_Ventricle	0
ES	AL	GTExv8.EUR.Heart_Left_Ventricle	./WEIGHTS//GTExv8.EUR.Heart_Left_Ventricle/ENSG00000142252.10.wgt.RDat	GEMIN7	19	45079194	45079195	0.3287	rs5157	4.31	rs10405859	0.126	7.43	0.266	364	364	susie	0.23	7.6e-21	0.7007	0.48349	ENSG00000142252	Left_Ventricle	0
ES	AL	GTExv8.EUR.Heart_Left_Ventricle	./WEIGHTS//GTExv8.EUR.Heart_Left_Ventricle/ENSG00000007255.10.wgt.RDat	TRAPPC6A	19	45178236	45178237	0.0831	rs5157	4.31	rs11881409	0.00291	-3.76	-1.734	369	369	susie	0.018	0.0085	3.0814	0.00206	ENSG00000007255	Left_Ventricle	0
ES	AL	GTExv8.EUR.Heart_Left_Ventricle	./WEIGHTS//GTExv8.EUR.Heart_Left_Ventricle/ENSG00000104884.14.wgt.RDat	ERCC2	19	45370917	45370918	0.1431	rs5157	4.31	rs1799786	0.116	-6.4	1.341	368	1	top1	0.12	1.5e-10	-1.341	0.17992	ENSG00000104884	Left_Ventricle	0
ES	AL	GTExv8.EUR.Heart_Left_Ventricle	./WEIGHTS//GTExv8.EUR.Heart_Left_Ventricle/ENSG00000117877.10.wgt.RDat	POLR1G	19	45406208	45406209	0.1816	rs5157	4.31	rs11615	0.149	-7.07	0.305	369	1	top1	0.15	2.8e-13	-0.305	0.76037	ENSG00000117877	Left_Ventricle	0
ES	AL	GTExv8.EUR.Heart_Left_Ventricle	./WEIGHTS//GTExv8.EUR.Heart_Left_Ventricle/ENSG00000213889.10.wgt.RDat	PPM1N	19	45488776	45488777	0.1609	rs7258364	4.1	rs4625825	0.0936	5.92	1.15	372	1	top1	0.094	9.8e-09	1.15	0.25014	ENSG00000213889	Left_Ventricle	0
ES	AL	GTExv8.EUR.Heart_Left_Ventricle	./WEIGHTS//GTExv8.EUR.Heart_Left_Ventricle/ENSG00000185800.11.wgt.RDat	DMWD	19	45792801	45792802	0.1794	rs7258364	4.1	rs16980013	0.0339	4.81	-2.014	397	6	lasso	0.053	1.6e-05	-2.1832	0.02902	ENSG00000185800	Left_Ventricle	0
ES	AL	GTExv8.EUR.Heart_Left_Ventricle	./WEIGHTS//GTExv8.EUR.Heart_Left_Ventricle/ENSG00000104983.8.wgt.RDat	CCDC61	19	45995460	45995461	0.1982	rs7248294	-4.29	rs6509245	0.0566	5.81	1.036	414	414	susie	0.084	5.7e-08	1.216	0.22398	ENSG00000104983	Left_Ventricle	0
ES	AL	GTExv8.EUR.Heart_Left_Ventricle	./WEIGHTS//GTExv8.EUR.Heart_Left_Ventricle/ENSG00000011485.14.wgt.RDat	PPP5C	19	46346993	46346994	0.2037	rs7248294	-4.29	rs4802307	0.0634	-6.24	0.674	410	4	lasso	0.099	3.6e-09	-0.8355	0.40342	ENSG00000011485	Left_Ventricle	0
ES	AL	GTExv8.EUR.Heart_Left_Ventricle	./WEIGHTS//GTExv8.EUR.Heart_Left_Ventricle/ENSG00000182013.17.wgt.RDat	PNMA8A	19	46471562	46471563	0.506	rs7248294	-4.29	rs8107491	0.392	11.35	-0.772	376	376	susie	0.43	1.3e-41	-1.4446	0.14858	ENSG00000182013	Left_Ventricle	0
ES	AL	GTExv8.EUR.Heart_Left_Ventricle	./WEIGHTS//GTExv8.EUR.Heart_Left_Ventricle/ENSG00000204851.6.wgt.RDat	PNMA8B	19	46494506	46494507	0.1621	rs7248294	-4.29	rs4803967	0.133	6.68	-0.292	376	1	top1	0.13	6.6e-12	-0.292	0.77029	ENSG00000204851	Left_Ventricle	0
ES	AL	GTExv8.EUR.Heart_Left_Ventricle	./WEIGHTS//GTExv8.EUR.Heart_Left_Ventricle/ENSG00000105287.12.wgt.RDat	PRKD2	19	46717126	46717127	0.2894	rs7248294	-4.29	rs874462	0.15	-8.04	1.774	351	25	enet	0.26	4.3e-23	-2.6328	0.00847	ENSG00000105287	Left_Ventricle	0
ES	AL	GTExv8.EUR.Heart_Left_Ventricle	./WEIGHTS//GTExv8.EUR.Heart_Left_Ventricle/ENSG00000181027.10.wgt.RDat	FKRP	19	46746045	46746046	0.3523	rs7248294	-4.29	rs3786706	0.32	10.4	-3.195	338	15	enet	0.35	1.3e-32	-2.9161	0.00354	ENSG00000181027	Left_Ventricle	0
ES	AL	GTExv8.EUR.Heart_Left_Ventricle	./WEIGHTS//GTExv8.EUR.Heart_Left_Ventricle/ENSG00000090372.14.wgt.RDat	STRN4	19	46746993	46746994	0.2	rs7248294	-4.29	rs314671	0.0814	-6.51	-0.806	338	19	enet	0.1	2.3e-09	1.1444	0.25244	ENSG00000090372	Left_Ventricle	0
ES	AL	GTExv8.EUR.Heart_Left_Ventricle	./WEIGHTS//GTExv8.EUR.Heart_Left_Ventricle/ENSG00000105327.17.wgt.RDat	BBC3	19	47232765	47232766	0.106	rs3786706	-3.19	rs12611429	3.74e-05	-2.76	-0.358	316	316	susie	0.0075	0.063	0.4809	0.63057	ENSG00000105327	Left_Ventricle	0
ES	AL	GTExv8.EUR.Heart_Left_Ventricle	./WEIGHTS//GTExv8.EUR.Heart_Left_Ventricle/ENSG00000134815.18.wgt.RDat	DHX34	19	47349280	47349281	0.1281	rs3760822	2.3	rs2694557	0.0164	3.99	0.789	349	45	enet	0.027	0.0018	1.6146	0.10639	ENSG00000134815	Left_Ventricle	0
ES	AL	GTExv8.EUR.Heart_Left_Ventricle	./WEIGHTS//GTExv8.EUR.Heart_Left_Ventricle/ENSG00000105373.18.wgt.RDat	NOP53	19	47745521	47745522	0.1303	rs4987068	3.26	rs12971544	0.0641	-4.7	0.176	482	7	lasso	0.066	1.5e-06	0.1349	0.89268	ENSG00000105373	Left_Ventricle	0
ES	AL	GTExv8.EUR.Heart_Left_Ventricle	./WEIGHTS//GTExv8.EUR.Heart_Left_Ventricle/ENSG00000105499.13.wgt.RDat	PLA2G4C	19	48110816	48110817	0.4616	rs4987068	3.26	rs972800	0.0664	6.56	2.886	514	514	susie	0.21	1.7e-18	3.013	0.00259	ENSG00000105499	Left_Ventricle	0
ES	AL	GTExv8.EUR.Heart_Left_Ventricle	./WEIGHTS//GTExv8.EUR.Heart_Left_Ventricle/ENSG00000105483.17.wgt.RDat	CARD8	19	48255945	48255946	0.1006	rs4987068	3.26	rs1062919	-0.00293	-3.3	0.319	516	516	susie	0.012	0.028	0.0989	0.92121	ENSG00000105483	Left_Ventricle	0
ES	AL	GTExv8.EUR.Heart_Left_Ventricle	./WEIGHTS//GTExv8.EUR.Heart_Left_Ventricle/ENSG00000178150.9.wgt.RDat	ZNF114	19	48270101	48270102	0.1296	rs4987068	3.26	rs11667463	0.0792	-5.28	-2.326	507	1	top1	0.079	1.4e-07	2.326	0.02002	ENSG00000178150	Left_Ventricle	0
ES	AL	GTExv8.EUR.Heart_Left_Ventricle	./WEIGHTS//GTExv8.EUR.Heart_Left_Ventricle/ENSG00000105479.15.wgt.RDat	ODAD1	19	48320810	48320811	0.1924	rs4987068	3.26	rs249368	0.0882	-6.43	-0.915	507	16	enet	0.14	2.1e-12	0.985	0.32462	ENSG00000105479	Left_Ventricle	0
ES	AL	GTExv8.EUR.Heart_Left_Ventricle	./WEIGHTS//GTExv8.EUR.Heart_Left_Ventricle/ENSG00000105447.12.wgt.RDat	GRWD1	19	48445772	48445773	0.2003	rs4987068	3.26	rs1643487	0.146	-7.08	0.038	523	1	top1	0.15	5.3e-13	-0.038	0.96969	ENSG00000105447	Left_Ventricle	0
ES	AL	GTExv8.EUR.Heart_Left_Ventricle	./WEIGHTS//GTExv8.EUR.Heart_Left_Ventricle/ENSG00000105443.13.wgt.RDat	CYTH2	19	48469693	48469694	0.112	rs4987068	3.26	rs8108419	-0.0027	3.54	0.674	528	39	enet	0.011	0.035	0.5901	0.55512	ENSG00000105443	Left_Ventricle	0
ES	AL	GTExv8.EUR.Heart_Left_Ventricle	./WEIGHTS//GTExv8.EUR.Heart_Left_Ventricle/ENSG00000142235.8.wgt.RDat	LMTK3	19	48513188	48513189	0.2345	rs4987068	3.26	rs3760802	0.0691	-5.59	-0.706	517	517	susie	0.078	1.6e-07	0.6837	0.49414	ENSG00000142235	Left_Ventricle	0
ES	AL	GTExv8.EUR.Heart_Left_Ventricle	./WEIGHTS//GTExv8.EUR.Heart_Left_Ventricle/ENSG00000063180.8.wgt.RDat	CA11	19	48646311	48646312	0.1096	rs11673003	2.89	rs12981274	-0.00211	3.98	0.332	460	4	lasso	0.021	0.005	0.1167	0.90709	ENSG00000063180	Left_Ventricle	0
ES	AL	GTExv8.EUR.Heart_Left_Ventricle	./WEIGHTS//GTExv8.EUR.Heart_Left_Ventricle/ENSG00000176920.11.wgt.RDat	FUT2	19	48695970	48695971	0.104	rs11673003	2.89	rs281381	0.0942	-5.77	-0.772	455	1	top1	0.094	8.8e-09	0.772	0.44011	ENSG00000176920	Left_Ventricle	0
ES	AL	GTExv8.EUR.Heart_Left_Ventricle	./WEIGHTS//GTExv8.EUR.Heart_Left_Ventricle/ENSG00000176909.11.wgt.RDat	MAMSTR	19	48719720	48719721	0.2057	rs11673003	2.89	rs281381	0.163	-7.95	-0.772	441	441	susie	0.18	1.6e-15	0.7902	0.42943	ENSG00000176909	Left_Ventricle	0
ES	AL	GTExv8.EUR.Heart_Left_Ventricle	./WEIGHTS//GTExv8.EUR.Heart_Left_Ventricle/ENSG00000182264.8.wgt.RDat	IZUMO1	19	48746908	48746909	0.4123	rs11673003	2.89	rs2307019	0.23	-8.73	-0.706	429	33	enet	0.35	3e-32	0.5277	0.59773	ENSG00000182264	Left_Ventricle	0
ES	AL	GTExv8.EUR.Heart_Left_Ventricle	./WEIGHTS//GTExv8.EUR.Heart_Left_Ventricle/ENSG00000087076.8.wgt.RDat	HSD17B14	19	48836677	48836678	0.2069	rs11673003	2.89	rs16982311	0.15	-7.4	-0.86	413	413	susie	0.15	2e-13	1.0897	0.27585	ENSG00000087076	Left_Ventricle	0
ES	AL	GTExv8.EUR.Heart_Left_Ventricle	./WEIGHTS//GTExv8.EUR.Heart_Left_Ventricle/ENSG00000087074.7.wgt.RDat	PPP1R15A	19	48872391	48872392	0.1286	rs11673003	2.89	rs609985	0.0853	5.76	1.058	415	415	susie	0.088	2.9e-08	1.0182	0.30858	ENSG00000087074	Left_Ventricle	0
ES	AL	GTExv8.EUR.Heart_Left_Ventricle	./WEIGHTS//GTExv8.EUR.Heart_Left_Ventricle/ENSG00000104804.7.wgt.RDat	TULP2	19	48898732	48898733	0.1294	rs11673003	2.89	rs4347731	0.0323	4.32	0.399	419	40	enet	0.055	1.2e-05	0.2408	0.80973	ENSG00000104804	Left_Ventricle	0
ES	AL	GTExv8.EUR.Heart_Left_Ventricle	./WEIGHTS//GTExv8.EUR.Heart_Left_Ventricle/ENSG00000104805.15.wgt.RDat	NUCB1	19	48900049	48900050	0.1987	rs11673003	2.89	rs11667351	0.0738	-5.34	0.385	419	419	susie	0.078	1.6e-07	-0.5096	0.61037	ENSG00000104805	Left_Ventricle	0
ES	AL	GTExv8.EUR.Heart_Left_Ventricle	./WEIGHTS//GTExv8.EUR.Heart_Left_Ventricle/ENSG00000104848.1.wgt.RDat	KCNA7	19	49072940	49072941	0.4325	rs11673003	2.89	rs4802546	0.35	10.75	2.863	421	1	top1	0.35	1.7e-32	2.863	0.0042	ENSG00000104848	Left_Ventricle	0
ES	AL	GTExv8.EUR.Heart_Left_Ventricle	./WEIGHTS//GTExv8.EUR.Heart_Left_Ventricle/ENSG00000104863.11.wgt.RDat	LIN7B	19	49114323	49114324	0.4151	rs11673003	2.89	rs4802558	0.19	8.05	-1.645	395	395	susie	0.27	8.5e-24	-1.4501	0.14702	ENSG00000104863	Left_Ventricle	0
ES	AL	GTExv8.EUR.Heart_Left_Ventricle	./WEIGHTS//GTExv8.EUR.Heart_Left_Ventricle/ENSG00000130529.15.wgt.RDat	TRPM4	19	49157740	49157741	0.2563	rs11673003	2.89	rs11083963	0.0915	-5.56	-0.789	391	13	enet	0.1	1.6e-09	-0.7228	0.4698	ENSG00000130529	Left_Ventricle	0
ES	AL	GTExv8.EUR.Heart_Left_Ventricle	./WEIGHTS//GTExv8.EUR.Heart_Left_Ventricle/ENSG00000063127.15.wgt.RDat	SLC6A16	19	49325224	49325225	0.1176	rs11673003	2.89	rs7248176	0.072	5.46	1.96	375	375	susie	0.074	3.8e-07	1.9574	0.0503	ENSG00000063127	Left_Ventricle	0
ES	AL	GTExv8.EUR.Heart_Left_Ventricle	./WEIGHTS//GTExv8.EUR.Heart_Left_Ventricle/ENSG00000104894.11.wgt.RDat	CD37	19	49335170	49335171	0.1158	rs11673003	2.89	rs171342	0.0235	-4.66	1.282	375	375	susie	0.025	0.0024	-1.6684	0.09523	ENSG00000104894	Left_Ventricle	0
ES	AL	GTExv8.EUR.Heart_Left_Ventricle	./WEIGHTS//GTExv8.EUR.Heart_Left_Ventricle/ENSG00000104901.6.wgt.RDat	DKKL1	19	49361782	49361783	0.0759	rs11673003	2.89	rs8108669	0.0362	-4.13	-0.755	373	1	top1	0.036	0.00032	0.755	0.45025	ENSG00000104901	Left_Ventricle	0
ES	AL	GTExv8.EUR.Heart_Left_Ventricle	./WEIGHTS//GTExv8.EUR.Heart_Left_Ventricle/ENSG00000161618.9.wgt.RDat	ALDH16A1	19	49453168	49453169	0.3053	rs11673003	2.89	rs2293013	0.165	8.11	1.103	369	369	susie	0.25	4.7e-22	1.9315	0.05342	ENSG00000161618	Left_Ventricle	0
ES	AL	GTExv8.EUR.Heart_Left_Ventricle	./WEIGHTS//GTExv8.EUR.Heart_Left_Ventricle/ENSG00000104870.12.wgt.RDat	FCGRT	19	49512278	49512279	0.1103	rs11673003	2.89	rs9304689	-0.00167	-3.2	0.454	364	364	susie	0.0035	0.14	2.2081	0.02724	ENSG00000104870	Left_Ventricle	0
ES	AL	GTExv8.EUR.Heart_Left_Ventricle	./WEIGHTS//GTExv8.EUR.Heart_Left_Ventricle/ENSG00000126464.13.wgt.RDat	PRR12	19	49591642	49591643	0.1827	rs7462	-2.81	rs7256146	0.147	7.34	-0.126	360	8	lasso	0.16	2.3e-14	0.1527	0.87865	ENSG00000126464	Left_Ventricle	0
ES	AL	GTExv8.EUR.Heart_Left_Ventricle	./WEIGHTS//GTExv8.EUR.Heart_Left_Ventricle/ENSG00000269194.1.wgt.RDat	ENSG00000269194	19	49808932	49808933	0.2037	rs7462	-2.81	rs7251251	0.0633	-5.7	-0.974	353	353	susie	0.087	3.6e-08	1.3975	0.16228	ENSG00000269194	Left_Ventricle	0
ES	AL	GTExv8.EUR.Heart_Left_Ventricle	./WEIGHTS//GTExv8.EUR.Heart_Left_Ventricle/ENSG00000269352.1.wgt.RDat	PTOV1-AS2	19	49859288	49859289	0.2435	rs7462	-2.81	rs16981486	0.135	-6.82	0.202	348	1	top1	0.13	4.3e-12	-0.202	0.83992	ENSG00000269352	Left_Ventricle	0
ES	AL	GTExv8.EUR.Heart_Left_Ventricle	./WEIGHTS//GTExv8.EUR.Heart_Left_Ventricle/ENSG00000213024.11.wgt.RDat	NUP62	19	49929699	49929700	0.2402	rs7462	-2.81	rs8429	0.0713	-6.05	-1.372	336	336	susie	0.1	2e-09	1.2795	0.20073	ENSG00000213024	Left_Ventricle	0
ES	AL	GTExv8.EUR.Heart_Left_Ventricle	./WEIGHTS//GTExv8.EUR.Heart_Left_Ventricle/ENSG00000169136.10.wgt.RDat	ATF5	19	49929763	49929764	0.1753	rs7462	-2.81	rs2072451	0.0239	4.55	-0.1	336	44	enet	0.037	0.00029	-0.0868	0.9308	ENSG00000169136	Left_Ventricle	0
ES	AL	GTExv8.EUR.Heart_Left_Ventricle	./WEIGHTS//GTExv8.EUR.Heart_Left_Ventricle/ENSG00000161640.15.wgt.RDat	SIGLEC11	19	49961171	49961172	0.1465	rs3219341	-2.54	rs9304690	0.0549	5.3	0.025	334	334	susie	0.06	4.1e-06	-0.092	0.92669	ENSG00000161640	Left_Ventricle	0
ES	AL	GTExv8.EUR.Heart_Left_Ventricle	./WEIGHTS//GTExv8.EUR.Heart_Left_Ventricle/ENSG00000161643.12.wgt.RDat	SIGLEC16	19	49969672	49969673	0.1909	rs3219341	-2.54	rs3786671	0.124	7.27	-0.824	335	9	enet	0.15	1.6e-13	-1.316	0.18817	ENSG00000161643	Left_Ventricle	0
ES	AL	GTExv8.EUR.Heart_Left_Ventricle	./WEIGHTS//GTExv8.EUR.Heart_Left_Ventricle/ENSG00000131401.11.wgt.RDat	NAPSB	19	50344760	50344761	0.1696	rs8111072	-2.81	rs676314	0.073	-5.53	-1.845	398	398	susie	0.088	2.8e-08	2.0891	0.0367	ENSG00000131401	Left_Ventricle	0
ES	AL	GTExv8.EUR.Heart_Left_Ventricle	./WEIGHTS//GTExv8.EUR.Heart_Left_Ventricle/ENSG00000161671.16.wgt.RDat	EMC10	19	50476942	50476943	0.0749	rs8111072	-2.81	rs8105250	-0.000622	3.62	-1.254	440	3	lasso	0.0085	0.053	-1.5355	0.12465	ENSG00000161671	Left_Ventricle	0
ES	AL	GTExv8.EUR.Heart_Left_Ventricle	./WEIGHTS//GTExv8.EUR.Heart_Left_Ventricle/ENSG00000268849.5.wgt.RDat	SIGLEC22P	19	51211079	51211080	0.2277	rs1054713	-2.64	rs10445554	-0.00209	3.75	0.319	639	639	susie	0.044	8.2e-05	-0.56	0.57548	ENSG00000268849	Left_Ventricle	0
ES	AL	GTExv8.EUR.Heart_Left_Ventricle	./WEIGHTS//GTExv8.EUR.Heart_Left_Ventricle/ENSG00000254521.6.wgt.RDat	SIGLEC12	19	51501788	51501789	0.3163	rs12462533	2.41	rs8182477	0.257	9.51	-0.279	626	6	lasso	0.3	1e-27	0.3953	0.69259	ENSG00000254521	Left_Ventricle	0
ES	AL	GTExv8.EUR.Heart_Left_Ventricle	./WEIGHTS//GTExv8.EUR.Heart_Left_Ventricle/ENSG00000105497.7.wgt.RDat	ZNF175	19	51571297	51571298	0.2584	rs12462533	2.41	rs8108872	0.0941	-7.05	-0.063	601	4	lasso	0.15	1e-13	0.2188	0.82681	ENSG00000105497	Left_Ventricle	0
ES	AL	GTExv8.EUR.Heart_Left_Ventricle	./WEIGHTS//GTExv8.EUR.Heart_Left_Ventricle/ENSG00000273837.1.wgt.RDat	ENSG00000273837	19	51639930	51639931	0.2558	rs8103346	-2.12	rs7250849	0.165	-7.49	-0.013	589	1	top1	0.16	1.3e-14	0.013	0.98963	ENSG00000273837	Left_Ventricle	0
ES	AL	GTExv8.EUR.Heart_Left_Ventricle	./WEIGHTS//GTExv8.EUR.Heart_Left_Ventricle/ENSG00000254415.3.wgt.RDat	SIGLEC14	19	51646800	51646801	0.4801	rs8103346	-2.12	rs7250849	0.234	-9.07	-0.013	591	36	enet	0.26	5.6e-23	0.5286	0.5971	ENSG00000254415	Left_Ventricle	0
ES	AL	GTExv8.EUR.Heart_Left_Ventricle	./WEIGHTS//GTExv8.EUR.Heart_Left_Ventricle/ENSG00000161551.14.wgt.RDat	ZNF577	19	51887975	51887976	0.197	rs8103346	-2.12	rs7247017	0.115	-7.13	0.935	611	611	susie	0.13	6.2e-12	-0.8608	0.38935	ENSG00000161551	Left_Ventricle	0
ES	AL	GTExv8.EUR.Heart_Left_Ventricle	./WEIGHTS//GTExv8.EUR.Heart_Left_Ventricle/ENSG00000269235.1.wgt.RDat	ZNF350-AS1	19	51949133	51949134	0.3226	rs2059816	-3.81	rs8105910	0.105	6.49	0.539	620	17	enet	0.18	2.6e-16	0.3373	0.73589	ENSG00000269235	Left_Ventricle	0
ES	AL	GTExv8.EUR.Heart_Left_Ventricle	./WEIGHTS//GTExv8.EUR.Heart_Left_Ventricle/ENSG00000197608.11.wgt.RDat	ZNF841	19	52095764	52095765	0.1369	rs2059816	-3.81	rs7250212	0.00577	3.97	0.266	556	6	lasso	0.0058	0.089	0.0475	0.96213	ENSG00000197608	Left_Ventricle	0
ES	AL	GTExv8.EUR.Heart_Left_Ventricle	./WEIGHTS//GTExv8.EUR.Heart_Left_Ventricle/ENSG00000198464.13.wgt.RDat	ZNF480	19	52297176	52297177	0.1725	rs2059816	-3.81	rs321930	0.0599	-4.96	-0.138	500	500	susie	0.081	1e-07	0.2355	0.8138	ENSG00000198464	Left_Ventricle	0
ES	AL	GTExv8.EUR.Heart_Left_Ventricle	./WEIGHTS//GTExv8.EUR.Heart_Left_Ventricle/ENSG00000221923.8.wgt.RDat	ZNF880	19	52369916	52369917	0.4656	rs2059816	-3.81	rs4802926	0.309	10.08	0.038	483	1	top1	0.31	3.9e-28	0.038	0.96969	ENSG00000221923	Left_Ventricle	0
ES	AL	GTExv8.EUR.Heart_Left_Ventricle	./WEIGHTS//GTExv8.EUR.Heart_Left_Ventricle/ENSG00000269834.5.wgt.RDat	ZNF528-AS1	19	52397765	52397766	0.163	rs2059816	-3.81	rs1993530	0.00751	-4.11	0.013	461	461	susie	0.059	5.7e-06	0.6046	0.54544	ENSG00000269834	Left_Ventricle	0
ES	AL	GTExv8.EUR.Heart_Left_Ventricle	./WEIGHTS//GTExv8.EUR.Heart_Left_Ventricle/ENSG00000167555.13.wgt.RDat	ZNF528	19	52397848	52397849	0.3026	rs2059816	-3.81	rs2245620	0.178	-8.06	-2.678	461	461	susie	0.18	4e-16	2.6631	0.00774	ENSG00000167555	Left_Ventricle	0
ES	AL	GTExv8.EUR.Heart_Left_Ventricle	./WEIGHTS//GTExv8.EUR.Heart_Left_Ventricle/ENSG00000198633.10.wgt.RDat	ZNF534	19	52429186	52429187	0.1829	rs2059816	-3.81	rs11672854	0.198	8.2	0.539	460	460	susie	0.2	1.3e-17	0.539	0.58992	ENSG00000198633	Left_Ventricle	0
ES	AL	GTExv8.EUR.Heart_Left_Ventricle	./WEIGHTS//GTExv8.EUR.Heart_Left_Ventricle/ENSG00000258405.9.wgt.RDat	ZNF578	19	52453575	52453576	0.1842	rs2059816	-3.81	rs1366257	0.0892	5.75	1.598	453	1	top1	0.089	2.2e-08	1.598	0.11004	ENSG00000258405	Left_Ventricle	0
ES	AL	GTExv8.EUR.Heart_Left_Ventricle	./WEIGHTS//GTExv8.EUR.Heart_Left_Ventricle/ENSG00000269825.1.wgt.RDat	ENSG00000269825	19	52653283	52653284	0.1309	rs2059816	-3.81	rs7256563	0.036	5.1	1.254	464	1	top1	0.036	0.00033	1.254	0.20984	ENSG00000269825	Left_Ventricle	0
ES	AL	GTExv8.EUR.Heart_Left_Ventricle	./WEIGHTS//GTExv8.EUR.Heart_Left_Ventricle/ENSG00000167766.18.wgt.RDat	ZNF83	19	52690495	52690496	0.6292	rs2059816	-3.81	rs7257138	0.348	10.95	1.103	461	39	enet	0.39	1.6e-37	1.2608	0.20738	ENSG00000167766	Left_Ventricle	0
ES	AL	GTExv8.EUR.Heart_Left_Ventricle	./WEIGHTS//GTExv8.EUR.Heart_Left_Ventricle/ENSG00000189190.9.wgt.RDat	ZNF600	19	52786790	52786791	0.2086	rs2059816	-3.81	rs10404486	0.226	-8.66	-0.524	472	472	susie	0.28	3.9e-25	1.207	0.22742	ENSG00000189190	Left_Ventricle	0
ES	AL	GTExv8.EUR.Heart_Left_Ventricle	./WEIGHTS//GTExv8.EUR.Heart_Left_Ventricle/ENSG00000204604.9.wgt.RDat	ZNF468	19	52857648	52857649	0.1626	rs2059816	-3.81	rs7258677	0.118	-6.75	1.832	467	3	lasso	0.14	3.2e-12	-2.3935	0.01669	ENSG00000204604	Left_Ventricle	0
ES	AL	GTExv8.EUR.Heart_Left_Ventricle	./WEIGHTS//GTExv8.EUR.Heart_Left_Ventricle/ENSG00000268225.2.wgt.RDat	ENSG00000268225	19	52862865	52862866	0.3438	rs2059816	-3.81	rs3810115	0.142	6.99	1.986	466	466	susie	0.23	2.7e-20	1.0657	0.28656	ENSG00000268225	Left_Ventricle	0
ES	AL	GTExv8.EUR.Heart_Left_Ventricle	./WEIGHTS//GTExv8.EUR.Heart_Left_Ventricle/ENSG00000182986.12.wgt.RDat	ZNF320	19	52897683	52897684	0.7108	rs2059816	-3.81	rs3810115	0.453	12.29	1.986	457	457	susie	0.57	4.9e-61	1.0159	0.30967	ENSG00000182986	Left_Ventricle	0
ES	AL	GTExv8.EUR.Heart_Left_Ventricle	./WEIGHTS//GTExv8.EUR.Heart_Left_Ventricle/ENSG00000213793.5.wgt.RDat	ZNF888	19	52923480	52923481	0.1287	rs10410884	3.16	rs7251313	-0.00259	-3.37	0.379	453	453	susie	0.017	0.011	1.0231	0.30625	ENSG00000213793	Left_Ventricle	0
ES	AL	GTExv8.EUR.Heart_Left_Ventricle	./WEIGHTS//GTExv8.EUR.Heart_Left_Ventricle/ENSG00000242779.6.wgt.RDat	ZNF702P	19	53037897	53037898	0.2858	rs10410884	3.16	rs2012446	0.00131	-4.42	-0.974	474	48	enet	0.082	7.7e-08	-0.1316	0.89528	ENSG00000242779	Left_Ventricle	0
ES	AL	GTExv8.EUR.Heart_Left_Ventricle	./WEIGHTS//GTExv8.EUR.Heart_Left_Ventricle/ENSG00000170949.17.wgt.RDat	ZNF160	19	53103435	53103436	0.2226	rs10410884	3.16	rs329705	0.104	-6.16	0.755	485	23	enet	0.12	1.1e-10	-0.5685	0.56973	ENSG00000170949	Left_Ventricle	0
ES	AL	GTExv8.EUR.Heart_Left_Ventricle	./WEIGHTS//GTExv8.EUR.Heart_Left_Ventricle/ENSG00000170954.11.wgt.RDat	ZNF415	19	53133076	53133077	0.387	rs10410884	3.16	rs3745181	0.132	-6.81	1.15	487	35	enet	0.16	1.5e-14	0.2503	0.80234	ENSG00000170954	Left_Ventricle	0
ES	AL	GTExv8.EUR.Heart_Left_Ventricle	./WEIGHTS//GTExv8.EUR.Heart_Left_Ventricle/ENSG00000269001.2.wgt.RDat	ZNF818P	19	53197110	53197111	0.4306	rs10410884	3.16	rs4801965	0.237	-8.87	-0.643	472	51	enet	0.32	4.5e-29	1.0015	0.31659	ENSG00000269001	Left_Ventricle	0
ES	AL	GTExv8.EUR.Heart_Left_Ventricle	./WEIGHTS//GTExv8.EUR.Heart_Left_Ventricle/ENSG00000197928.10.wgt.RDat	ZNF677	19	53254897	53254898	0.1096	rs10410884	3.16	rs16984664	-0.000807	-3.72	0.113	474	474	susie	0.022	0.004	-1.3148	0.18859	ENSG00000197928	Left_Ventricle	0
ES	AL	GTExv8.EUR.Heart_Left_Ventricle	./WEIGHTS//GTExv8.EUR.Heart_Left_Ventricle/ENSG00000241015.2.wgt.RDat	TPM3P9	19	53431983	53431984	0.6291	rs1650972	-2.77	rs8102929	0.258	9.25	0.583	481	481	susie	0.33	3.4e-30	0.4375	0.66172	ENSG00000241015	Left_Ventricle	0
ES	AL	GTExv8.EUR.Heart_Left_Ventricle	./WEIGHTS//GTExv8.EUR.Heart_Left_Ventricle/ENSG00000250731.1.wgt.RDat	TPM3P6	19	53479349	53479350	0.2664	rs1650972	-2.77	rs7246687	0.142	-7.2	-0.806	479	479	susie	0.15	2.4e-13	0.5362	0.5918	ENSG00000250731	Left_Ventricle	0
ES	AL	GTExv8.EUR.Heart_Left_Ventricle	./WEIGHTS//GTExv8.EUR.Heart_Left_Ventricle/ENSG00000170906.15.wgt.RDat	NDUFA3	19	54102727	54102728	0.3426	rs10414749	2.87	rs11556769	0.184	8.22	1.762	448	4	lasso	0.22	2.2e-19	1.6991	0.08931	ENSG00000170906	Left_Ventricle	0
ES	AL	GTExv8.EUR.Heart_Left_Ventricle	./WEIGHTS//GTExv8.EUR.Heart_Left_Ventricle/ENSG00000167608.11.wgt.RDat	TMC4	19	54173249	54173250	0.4555	rs10414749	2.87	rs641738	0.454	-12.3	-0.088	465	17	enet	0.47	3.8e-47	0.1771	0.85944	ENSG00000167608	Left_Ventricle	0
ES	AL	GTExv8.EUR.Heart_Left_Ventricle	./WEIGHTS//GTExv8.EUR.Heart_Left_Ventricle/ENSG00000170892.10.wgt.RDat	TSEN34	19	54189937	54189938	0.2484	rs10414749	2.87	rs17305311	0.069	5.37	-1.058	474	11	lasso	0.14	6.8e-13	-1.6083	0.10777	ENSG00000170892	Left_Ventricle	0
ES	AL	GTExv8.EUR.Heart_Left_Ventricle	./WEIGHTS//GTExv8.EUR.Heart_Left_Ventricle/ENSG00000170889.13.wgt.RDat	RPS9	19	54200741	54200742	0.6955	rs10414749	2.87	rs17305311	0.403	-11.49	-1.058	478	27	enet	0.54	2.4e-56	1.2769	0.20165	ENSG00000170889	Left_Ventricle	0
ES	AL	GTExv8.EUR.Heart_Left_Ventricle	./WEIGHTS//GTExv8.EUR.Heart_Left_Ventricle/ENSG00000244482.10.wgt.RDat	LILRA6	19	54242790	54242791	0.2033	rs10414749	2.87	rs11084325	0.0405	-4.44	0.182	480	480	susie	0.048	3.9e-05	-0.3821	0.70237	ENSG00000244482	Left_Ventricle	0
ES	AL	GTExv8.EUR.Heart_Left_Ventricle	./WEIGHTS//GTExv8.EUR.Heart_Left_Ventricle/ENSG00000267838.2.wgt.RDat	ENSG00000267838	19	54439543	54439544	0.2567	rs10414749	2.87	rs3745420	0.175	-7.76	-0.954	454	18	enet	0.18	3.5e-16	0.4051	0.68541	ENSG00000267838	Left_Ventricle	0
ES	AL	GTExv8.EUR.Heart_Left_Ventricle	./WEIGHTS//GTExv8.EUR.Heart_Left_Ventricle/ENSG00000167615.16.wgt.RDat	LENG8	19	54449045	54449046	0.1015	rs10414749	2.87	rs10424856	0.0507	5.67	-1.103	454	454	susie	0.072	4.8e-07	-1.169	0.24241	ENSG00000167615	Left_Ventricle	0
ES	AL	GTExv8.EUR.Heart_Left_Ventricle	./WEIGHTS//GTExv8.EUR.Heart_Left_Ventricle/ENSG00000275183.1.wgt.RDat	LENG9	19	54463710	54463711	0.1804	rs10414749	2.87	rs13344319	-0.00247	-3.51	1.282	452	5	lasso	0.00029	0.3	-1.2542	0.20976	ENSG00000275183	Left_Ventricle	0
ES	AL	GTExv8.EUR.Heart_Left_Ventricle	./WEIGHTS//GTExv8.EUR.Heart_Left_Ventricle/ENSG00000239998.5.wgt.RDat	LILRA2	19	54572919	54572920	0.181	rs10416713	-2.83	rs8106636	0.138	-7.03	0.842	483	1	top1	0.14	2.3e-12	-0.842	0.39979	ENSG00000239998	Left_Ventricle	0
ES	AL	GTExv8.EUR.Heart_Left_Ventricle	./WEIGHTS//GTExv8.EUR.Heart_Left_Ventricle/ENSG00000104972.15.wgt.RDat	LILRB1	19	54617157	54617158	0.1345	rs10416713	-2.84	rs2781760	0.0113	-4.13	-0.138	486	1	top1	0.011	0.03	0.138	0.89024	ENSG00000104972	Left_Ventricle	0
ES	AL	GTExv8.EUR.Heart_Left_Ventricle	./WEIGHTS//GTExv8.EUR.Heart_Left_Ventricle/ENSG00000022556.15.wgt.RDat	NLRP2	19	54953129	54953130	0.1986	rs1865097	-2.73	rs1036231	0.0729	6.07	1.701	479	4	lasso	0.11	4.5e-10	1.7267	0.08423	ENSG00000022556	Left_Ventricle	0
ES	AL	GTExv8.EUR.Heart_Left_Ventricle	./WEIGHTS//GTExv8.EUR.Heart_Left_Ventricle/ENSG00000267265.5.wgt.RDat	GP6-AS1	19	55006192	55006193	0.1247	rs1865097	-2.73	rs6509916	0.0932	5.7	0.935	472	1	top1	0.093	1e-08	0.935	0.34979	ENSG00000267265	Left_Ventricle	0
ES	AL	GTExv8.EUR.Heart_Left_Ventricle	./WEIGHTS//GTExv8.EUR.Heart_Left_Ventricle/ENSG00000160439.15.wgt.RDat	RDH13	19	55071290	55071291	0.3556	rs1865097	-2.73	rs775821	0.217	-8.56	-0.345	456	456	susie	0.25	2.7e-22	0.7914	0.42873	ENSG00000160439	Left_Ventricle	0
ES	AL	GTExv8.EUR.Heart_Left_Ventricle	./WEIGHTS//GTExv8.EUR.Heart_Left_Ventricle/ENSG00000180089.5.wgt.RDat	TMEM86B	19	55229263	55229264	0.1379	rs11669096	3.26	rs4255895	0.068	-5.02	1.768	441	1	top1	0.068	1e-06	-1.768	0.07706	ENSG00000180089	Left_Ventricle	0
ES	AL	GTExv8.EUR.Heart_Left_Ventricle	./WEIGHTS//GTExv8.EUR.Heart_Left_Ventricle/ENSG00000240225.10.wgt.RDat	ZNF542P	19	56368098	56368099	0.2014	rs11671244	3.1	rs2288856	0.163	7.37	-0.215	532	1	top1	0.16	1.7e-14	-0.215	0.82977	ENSG00000240225	Left_Ventricle	0
ES	AL	GTExv8.EUR.Heart_Left_Ventricle	./WEIGHTS//GTExv8.EUR.Heart_Left_Ventricle/ENSG00000267454.5.wgt.RDat	ZNF582-DT	19	56393655	56393656	0.2381	rs11671244	3.1	rs9636161	0.148	-7.73	0.319	524	26	enet	0.17	5e-15	-0.442	0.65851	ENSG00000267454	Left_Ventricle	0
ES	AL	GTExv8.EUR.Heart_Left_Ventricle	./WEIGHTS//GTExv8.EUR.Heart_Left_Ventricle/ENSG00000198046.11.wgt.RDat	ZNF667	19	56477117	56477118	0.2889	rs11671244	3.1	rs8109617	0.175	-8.12	0.643	502	18	enet	0.23	4e-20	-1.3302	0.18347	ENSG00000198046	Left_Ventricle	0
ES	AL	GTExv8.EUR.Heart_Left_Ventricle	./WEIGHTS//GTExv8.EUR.Heart_Left_Ventricle/ENSG00000166770.10.wgt.RDat	ZNF667-AS1	19	56477249	56477250	0.2957	rs11671244	3.1	rs7249981	0.102	-5.96	-1.695	502	22	enet	0.12	1.6e-10	1.9505	0.05112	ENSG00000166770	Left_Ventricle	0
ES	AL	GTExv8.EUR.Heart_Left_Ventricle	./WEIGHTS//GTExv8.EUR.Heart_Left_Ventricle/ENSG00000196263.7.wgt.RDat	ZNF471	19	56507842	56507843	0.1793	rs7250549	-2.9	rs960995	0.128	-7.01	-1.08	497	8	enet	0.16	2.2e-14	1.1362	0.25587	ENSG00000196263	Left_Ventricle	0
ES	AL	GTExv8.EUR.Heart_Left_Ventricle	./WEIGHTS//GTExv8.EUR.Heart_Left_Ventricle/ENSG00000196867.7.wgt.RDat	ZFP28	19	56538947	56538948	0.0886	rs1108416	3.08	rs7246498	0.0247	-4.15	0.038	487	1	top1	0.025	0.0025	-0.038	0.96969	ENSG00000196867	Left_Ventricle	0
ES	AL	GTExv8.EUR.Heart_Left_Ventricle	./WEIGHTS//GTExv8.EUR.Heart_Left_Ventricle/ENSG00000269696.1.wgt.RDat	ZNF470-DT	19	56567410	56567411	0.189	rs7250549	-4.51	rs741253	0.139	7.01	-1.311	487	1	top1	0.14	1.9e-12	-1.311	0.18986	ENSG00000269696	Left_Ventricle	0
ES	AL	GTExv8.EUR.Heart_Left_Ventricle	./WEIGHTS//GTExv8.EUR.Heart_Left_Ventricle/ENSG00000197016.11.wgt.RDat	ZNF470	19	56567510	56567511	0.1263	rs7250549	-4.51	rs4801341	0.0266	4.85	1.341	487	487	susie	0.036	0.00031	1.2536	0.21	ENSG00000197016	Left_Ventricle	0
ES	AL	GTExv8.EUR.Heart_Left_Ventricle	./WEIGHTS//GTExv8.EUR.Heart_Left_Ventricle/ENSG00000127903.13.wgt.RDat	ZNF835	19	56671782	56671783	0.2292	rs12609898	3.53	rs11881089	0.169	7.6	-1.036	494	1	top1	0.17	5.9e-15	-1.036	0.3002	ENSG00000127903	Left_Ventricle	0
ES	AL	GTExv8.EUR.Heart_Left_Ventricle	./WEIGHTS//GTExv8.EUR.Heart_Left_Ventricle/ENSG00000131845.14.wgt.RDat	ZNF304	19	57351359	57351360	0.3393	rs12609898	3.53	rs7250521	0.183	-8.85	-2.108	505	5	lasso	0.21	7.2e-19	2.0218	0.0432	ENSG00000131845	Left_Ventricle	0
ES	AL	GTExv8.EUR.Heart_Left_Ventricle	./WEIGHTS//GTExv8.EUR.Heart_Left_Ventricle/ENSG00000186272.12.wgt.RDat	ZNF17	19	57411162	57411163	0.1412	rs12609898	3.53	rs10411904	0.0864	-5.72	-1.282	490	1	top1	0.086	3.7e-08	1.282	0.19984	ENSG00000186272	Left_Ventricle	0
ES	AL	GTExv8.EUR.Heart_Left_Ventricle	./WEIGHTS//GTExv8.EUR.Heart_Left_Ventricle/ENSG00000186230.6.wgt.RDat	ZNF749	19	57435328	57435329	0.4563	rs12609898	3.53	rs11665675	0.423	-11.84	-1.935	488	2	lasso	0.43	1.7e-41	1.9365	0.0528	ENSG00000186230	Left_Ventricle	0
ES	AL	GTExv8.EUR.Heart_Left_Ventricle	./WEIGHTS//GTExv8.EUR.Heart_Left_Ventricle/ENSG00000178201.4.wgt.RDat	VN1R1	19	57457141	57457142	0.1449	rs12609898	3.53	rs12460048	0.137	6.96	-0.24	486	486	susie	0.14	1.3e-12	-0.2302	0.81795	ENSG00000178201	Left_Ventricle	0
ES	AL	GTExv8.EUR.Heart_Left_Ventricle	./WEIGHTS//GTExv8.EUR.Heart_Left_Ventricle/ENSG00000105136.20.wgt.RDat	ZNF419	19	57487710	57487711	0.2375	rs1108416	3.54	rs6510082	0.195	8.18	-0.319	487	487	susie	0.2	1.3e-17	-0.2726	0.78518	ENSG00000105136	Left_Ventricle	0
ES	AL	GTExv8.EUR.Heart_Left_Ventricle	./WEIGHTS//GTExv8.EUR.Heart_Left_Ventricle/ENSG00000121406.8.wgt.RDat	ZNF549	19	57527324	57527325	0.0753	rs12609898	3.53	rs2269816	0.011	4.26	-0.44	489	1	top1	0.011	0.033	-0.44	0.65994	ENSG00000121406	Left_Ventricle	0
ES	AL	GTExv8.EUR.Heart_Left_Ventricle	./WEIGHTS//GTExv8.EUR.Heart_Left_Ventricle/ENSG00000251369.8.wgt.RDat	ZNF550	19	57559862	57559863	0.2568	rs12977393	2.97	rs3746222	0.177	7.69	0.583	489	1	top1	0.18	1.2e-15	0.583	0.55989	ENSG00000251369	Left_Ventricle	0
ES	AL	GTExv8.EUR.Heart_Left_Ventricle	./WEIGHTS//GTExv8.EUR.Heart_Left_Ventricle/ENSG00000183647.10.wgt.RDat	ZNF530	19	57599884	57599885	0.1248	rs12977393	2.92	rs2238695	0.126	6.59	1.341	476	1	top1	0.13	2.3e-11	1.341	0.17992	ENSG00000183647	Left_Ventricle	0
ES	AL	GTExv8.EUR.Heart_Left_Ventricle	./WEIGHTS//GTExv8.EUR.Heart_Left_Ventricle/ENSG00000121417.13.wgt.RDat	ZNF211	19	57630394	57630395	0.2744	rs12977393	2.92	rs10409262	0.189	8.07	-0.151	487	1	top1	0.19	1e-16	-0.151	0.87998	ENSG00000121417	Left_Ventricle	0
ES	AL	GTExv8.EUR.Heart_Left_Ventricle	./WEIGHTS//GTExv8.EUR.Heart_Left_Ventricle/ENSG00000152443.12.wgt.RDat	ZNF776	19	57746795	57746796	0.1732	rs260418	-3.1	rs11878521	0.0883	5.53	-1.372	485	1	top1	0.088	2.6e-08	-1.372	0.17006	ENSG00000152443	Left_Ventricle	0
ES	AL	GTExv8.EUR.Heart_Left_Ventricle	./WEIGHTS//GTExv8.EUR.Heart_Left_Ventricle/ENSG00000083828.15.wgt.RDat	ZNF586	19	57769654	57769655	0.3066	rs260418	-3.1	rs10422444	0.146	-7.19	1.175	480	1	top1	0.15	5.5e-13	-1.175	0.23999	ENSG00000083828	Left_Ventricle	0
ES	AL	GTExv8.EUR.Heart_Left_Ventricle	./WEIGHTS//GTExv8.EUR.Heart_Left_Ventricle/ENSG00000198466.11.wgt.RDat	ZNF587	19	57853775	57853776	0.2793	rs260418	-3.1	rs2285615	0.0939	-6.07	-1.254	471	1	top1	0.094	9.2e-09	1.254	0.20984	ENSG00000198466	Left_Ventricle	0
ES	AL	GTExv8.EUR.Heart_Left_Ventricle	./WEIGHTS//GTExv8.EUR.Heart_Left_Ventricle/ENSG00000269867.1.wgt.RDat	ENSG00000269867	19	57867883	57867884	0.1283	rs260418	-3.1	rs1047128	0.0346	4.83	-1.175	463	1	top1	0.035	0.00042	-1.175	0.23999	ENSG00000269867	Left_Ventricle	0
ES	AL	GTExv8.EUR.Heart_Left_Ventricle	./WEIGHTS//GTExv8.EUR.Heart_Left_Ventricle/ENSG00000270804.1.wgt.RDat	ENSG00000270804	19	57868172	57868173	0.1887	rs260418	-3.1	rs10402091	0.0481	-5.37	-0.266	463	10	enet	0.062	2.8e-06	-0.7185	0.47243	ENSG00000270804	Left_Ventricle	0
ES	AL	GTExv8.EUR.Heart_Left_Ventricle	./WEIGHTS//GTExv8.EUR.Heart_Left_Ventricle/ENSG00000204514.9.wgt.RDat	ZNF814	19	57889073	57889074	0.1125	rs260418	-3.1	rs7245531	0.0271	-4.01	-1.254	468	1	top1	0.027	0.0016	1.254	0.20984	ENSG00000204514	Left_Ventricle	0
ES	AL	GTExv8.EUR.Heart_Left_Ventricle	./WEIGHTS//GTExv8.EUR.Heart_Left_Ventricle/ENSG00000173480.10.wgt.RDat	ZNF417	19	57916609	57916610	0.0918	rs260418	-3.1	rs1047128	0.0468	4.86	-1.175	468	14	enet	0.052	1.9e-05	-1.3566	0.17492	ENSG00000173480	Left_Ventricle	0
ES	AL	GTExv8.EUR.Heart_Left_Ventricle	./WEIGHTS//GTExv8.EUR.Heart_Left_Ventricle/ENSG00000196724.12.wgt.RDat	ZNF418	19	57935392	57935393	0.092	rs260418	-3.1	rs34647569	0.00514	4.15	1.774	472	472	susie	0.012	0.029	2.0988	0.03583	ENSG00000196724	Left_Ventricle	0
ES	AL	GTExv8.EUR.Heart_Left_Ventricle	./WEIGHTS//GTExv8.EUR.Heart_Left_Ventricle/ENSG00000177025.3.wgt.RDat	C19orf18	19	57974533	57974534	0.109	rs260418	-3.1	rs3810128	0.0836	5.49	-0.468	455	1	top1	0.084	6.1e-08	-0.468	0.63978	ENSG00000177025	Left_Ventricle	0
ES	AL	GTExv8.EUR.Heart_Left_Ventricle	./WEIGHTS//GTExv8.EUR.Heart_Left_Ventricle/ENSG00000176593.7.wgt.RDat	ENSG00000176593	19	58002060	58002061	0.2504	rs260418	-3.1	rs4801538	0.154	7.26	0.598	448	27	enet	0.16	2.6e-14	0.2992	0.7648	ENSG00000176593	Left_Ventricle	0
ES	AL	GTExv8.EUR.Heart_Left_Ventricle	./WEIGHTS//GTExv8.EUR.Heart_Left_Ventricle/ENSG00000176293.19.wgt.RDat	ZNF135	19	58059238	58059239	0.2286	rs260418	-3.1	rs1469087	0.107	-6.12	0.358	447	1	top1	0.11	8.3e-10	-0.358	0.72034	ENSG00000176293	Left_Ventricle	0
ES	AL	GTExv8.EUR.Heart_Left_Ventricle	./WEIGHTS//GTExv8.EUR.Heart_Left_Ventricle/ENSG00000198131.13.wgt.RDat	ZNF544	19	58228593	58228594	0.1801	rs260418	-3.1	rs11670075	0.11	-6.26	-1.126	365	43	enet	0.13	1.5e-11	0.1818	0.85572	ENSG00000198131	Left_Ventricle	0
ES	AL	GTExv8.EUR.Heart_Left_Ventricle	./WEIGHTS//GTExv8.EUR.Heart_Left_Ventricle/ENSG00000268516.2.wgt.RDat	ZNF8-DT	19	58278807	58278808	0.1487	rs260418	-3.1	rs260454	0.0948	6.4	-0.345	348	348	susie	0.1	1.6e-09	-0.2185	0.82701	ENSG00000268516	Left_Ventricle	0
ES	AL	GTExv8.EUR.Heart_Left_Ventricle	./WEIGHTS//GTExv8.EUR.Heart_Left_Ventricle/ENSG00000142396.10.wgt.RDat	ERVK3-1	19	58305318	58305319	0.1849	rs260418	-3.1	rs8110941	0.103	6.36	0.202	339	1	top1	0.1	1.6e-09	0.202	0.83992	ENSG00000142396	Left_Ventricle	0
ES	AL	GTExv8.EUR.Heart_Left_Ventricle	./WEIGHTS//GTExv8.EUR.Heart_Left_Ventricle/ENSG00000268895.5.wgt.RDat	A1BG-AS1	19	58347750	58347751	0.12	rs260418	-3.1	rs1268538	0.0776	-5.77	0.454	323	323	susie	0.09	1.9e-08	-0.33	0.74141	ENSG00000268895	Left_Ventricle	0
ES	AL	GTExv8.EUR.Heart_Left_Ventricle	./WEIGHTS//GTExv8.EUR.Heart_Left_Ventricle/ENSG00000121410.11.wgt.RDat	A1BG	19	58353498	58353499	0.0881	rs260418	-3.1	rs1265956	0.0937	-5.81	0.496	323	1	top1	0.094	9.7e-09	-0.496	0.61989	ENSG00000121410	Left_Ventricle	0
ES	AL	GTExv8.EUR.Heart_Left_Ventricle	./WEIGHTS//GTExv8.EUR.Heart_Left_Ventricle/ENSG00000152475.6.wgt.RDat	ZNF837	19	58381059	58381060	0.0668	rs260418	-3.1	rs1550813	0.0472	-4.65	0.279	315	315	susie	0.049	3.5e-05	-0.1627	0.87078	ENSG00000152475	Left_Ventricle	0
ES	AL	GTExv8.EUR.Heart_Left_Ventricle	./WEIGHTS//GTExv8.EUR.Heart_Left_Ventricle/ENSG00000171574.17.wgt.RDat	ZNF584	19	58401503	58401504	0.2907	rs260418	-3.1	rs12980907	0.213	-8.82	-1.44	311	5	lasso	0.24	5.1e-21	1.5532	0.12037	ENSG00000171574	Left_Ventricle	0
ES	AL	GTExv8.EUR.Heart_Left_Ventricle	./WEIGHTS//GTExv8.EUR.Heart_Left_Ventricle/ENSG00000232098.3.wgt.RDat	ENSG00000232098	19	58408483	58408484	0.0838	rs260418	-3.1	rs4801273	0.0354	4.74	-0.496	310	1	top1	0.035	0.00037	-0.496	0.61989	ENSG00000232098	Left_Ventricle	0
ES	AL	GTExv8.EUR.Heart_Left_Ventricle	./WEIGHTS//GTExv8.EUR.Heart_Left_Ventricle/ENSG00000269473.1.wgt.RDat	ZNF132-DT	19	58440447	58440448	0.1007	rs260418	-3.1	rs1051500	0.078	5.55	-0.51	299	299	susie	0.082	8.6e-08	-0.4053	0.68523	ENSG00000269473	Left_Ventricle	0
ES	AL	GTExv8.EUR.Heart_Left_Ventricle	./WEIGHTS//GTExv8.EUR.Heart_Left_Ventricle/ENSG00000213753.10.wgt.RDat	CENPBD2P	19	58575444	58575445	0.1025	rs260418	-3.1	rs8100253	0.0624	4.81	1.179	233	1	top1	0.062	2.9e-06	1.1791	0.23834	ENSG00000213753	Left_Ventricle	0
ES	AL	GTExv8.EUR.Heart_Left_Ventricle	./WEIGHTS//GTExv8.EUR.Heart_Left_Ventricle/ENSG00000263006.6.wgt.RDat	ROCK1P1	18	109064	109065	0.4426	rs4310948	-2.85	rs4797876	0.310412	10.12	-2.014	310	21	enet	0.32	1.1e-29	-2.12268	0.03378	ENSG00000263006	Left_Ventricle	0
ES	AL	GTExv8.EUR.Heart_Left_Ventricle	./WEIGHTS//GTExv8.EUR.Heart_Left_Ventricle/ENSG00000266171.1.wgt.RDat	ENSG00000266171	18	735745	735746	0.1339	rs4310948	-2.85	rs12326561	-0.002623	-3.62	0.138	622	622	susie	0.0072	0.068	1.07488	0.28243	ENSG00000266171	Left_Ventricle	0
ES	AL	GTExv8.EUR.Heart_Left_Ventricle	./WEIGHTS//GTExv8.EUR.Heart_Left_Ventricle/ENSG00000141433.12.wgt.RDat	ADCYAP1	18	907680	907681	0.1028	rs304400	2.67	rs7245283	0.078561	5.35	-0.789	534	4	lasso	0.082	8.4e-08	-0.62437	0.53238	ENSG00000141433	Left_Ventricle	0
ES	AL	GTExv8.EUR.Heart_Left_Ventricle	./WEIGHTS//GTExv8.EUR.Heart_Left_Ventricle/ENSG00000101574.14.wgt.RDat	METTL4	18	2571508	2571509	0.1871	rs7227560	3.5	rs2644171	0.123803	6.52	1.372	512	1	top1	0.12	3.5e-11	1.372	0.17006	ENSG00000101574	Left_Ventricle	0
ES	AL	GTExv8.EUR.Heart_Left_Ventricle	./WEIGHTS//GTExv8.EUR.Heart_Left_Ventricle/ENSG00000101577.9.wgt.RDat	LPIN2	18	3013314	3013315	0.234	rs10745007	2.48	rs1628891	0.003	5.36	-0.319	514	21	enet	0.1	2e-09	-0.78022	0.43526	ENSG00000101577	Left_Ventricle	0
ES	AL	GTExv8.EUR.Heart_Left_Ventricle	./WEIGHTS//GTExv8.EUR.Heart_Left_Ventricle/ENSG00000101608.12.wgt.RDat	MYL12A	18	3247480	3247481	0.2465	rs3879734	-2.46	rs1662347	0.083673	-5.35	-1.762	488	488	susie	0.088	2.8e-08	1.53742	0.12419	ENSG00000101608	Left_Ventricle	0
ES	AL	GTExv8.EUR.Heart_Left_Ventricle	./WEIGHTS//GTExv8.EUR.Heart_Left_Ventricle/ENSG00000118680.12.wgt.RDat	MYL12B	18	3261908	3261909	0.1605	rs3879734	-2.46	rs17724172	-0.002418	-3.64	-1.254	483	7	lasso	-0.002	0.56	0.53941	0.58961	ENSG00000118680	Left_Ventricle	0
ES	AL	GTExv8.EUR.Heart_Left_Ventricle	./WEIGHTS//GTExv8.EUR.Heart_Left_Ventricle/ENSG00000262001.1.wgt.RDat	DLGAP1-AS2	18	3602999	3603000	0.1945	rs1675247	-2.56	rs3888225	-0.003068	3.56	-1.201	541	5	lasso	0.013	0.023	-1.86666	0.06195	ENSG00000262001	Left_Ventricle	0
ES	AL	GTExv8.EUR.Heart_Left_Ventricle	./WEIGHTS//GTExv8.EUR.Heart_Left_Ventricle/ENSG00000263753.6.wgt.RDat	LINC00667	18	5238598	5238599	0.5766	rs9966989	3.29	rs12352	0.301664	10.35	0.613	498	25	enet	0.38	3.2e-36	0.63935	0.52259	ENSG00000263753	Left_Ventricle	0
ES	AL	GTExv8.EUR.Heart_Left_Ventricle	./WEIGHTS//GTExv8.EUR.Heart_Left_Ventricle/ENSG00000198081.10.wgt.RDat	ZBTB14	18	5297052	5297053	0.1107	rs9966989	3.29	rs4797206	0.001642	3.91	-1.2	508	10	lasso	0.017	0.011	-0.06676	0.94678	ENSG00000198081	Left_Ventricle	0
ES	AL	GTExv8.EUR.Heart_Left_Ventricle	./WEIGHTS//GTExv8.EUR.Heart_Left_Ventricle/ENSG00000154655.15.wgt.RDat	L3MBTL4	18	6415236	6415237	0.1021	rs7407217	2.99	rs343240	0.006413	3.6	-0.568	542	542	susie	0.016	0.013	-0.42075	0.67394	ENSG00000154655	Left_Ventricle	0
ES	AL	GTExv8.EUR.Heart_Left_Ventricle	./WEIGHTS//GTExv8.EUR.Heart_Left_Ventricle/ENSG00000168502.17.wgt.RDat	MTCL1	18	8705660	8705661	0.1848	rs4148965	3.3	rs690266	0.084183	-5.73	-0.44	690	1	top1	0.084	5.5e-08	0.44	0.65994	ENSG00000168502	Left_Ventricle	0
ES	AL	GTExv8.EUR.Heart_Left_Ventricle	./WEIGHTS//GTExv8.EUR.Heart_Left_Ventricle/ENSG00000128791.11.wgt.RDat	TWSG1	18	9334766	9334767	0.274	rs4148965	3.3	rs7229150	0.135755	-7.07	1.311	501	26	enet	0.18	3.1e-16	-0.52599	0.59889	ENSG00000128791	Left_Ventricle	0
ES	AL	GTExv8.EUR.Heart_Left_Ventricle	./WEIGHTS//GTExv8.EUR.Heart_Left_Ventricle/ENSG00000154845.15.wgt.RDat	PPP4R1	18	9615239	9615240	0.1485	rs2902839	3.1	rs681503	0.002721	3.73	0.674	530	530	susie	0.026	0.0022	0.81714	0.41385	ENSG00000154845	Left_Ventricle	0
ES	AL	GTExv8.EUR.Heart_Left_Ventricle	./WEIGHTS//GTExv8.EUR.Heart_Left_Ventricle/ENSG00000134265.12.wgt.RDat	NAPG	18	10525904	10525905	0.1187	rs206439	-3.81	rs512710	0.070154	-5.7	0.878	672	1	top1	0.07	7.1e-07	-0.878	0.37994	ENSG00000134265	Left_Ventricle	0
ES	AL	GTExv8.EUR.Heart_Left_Ventricle	./WEIGHTS//GTExv8.EUR.Heart_Left_Ventricle/ENSG00000141404.15.wgt.RDat	GNAL	18	11688955	11688956	0.1893	rs662383	-3.12	rs17515325	0.107121	6.86	1.15	449	10	enet	0.14	1.4e-12	1.16626	0.24351	ENSG00000141404	Left_Ventricle	0
ES	AL	GTExv8.EUR.Heart_Left_Ventricle	./WEIGHTS//GTExv8.EUR.Heart_Left_Ventricle/ENSG00000154889.16.wgt.RDat	MPPE1	18	11908710	11908711	0.3391	rs662383	-3.12	rs6505683	0.0217	5.08	0.643	448	9	lasso	0.095	8.3e-09	-0.32131	0.74798	ENSG00000154889	Left_Ventricle	0
ES	AL	GTExv8.EUR.Heart_Left_Ventricle	./WEIGHTS//GTExv8.EUR.Heart_Left_Ventricle/ENSG00000280302.1.wgt.RDat	ENSG00000280302	18	12279426	12279427	0.2194	rs8093571	3.29	rs10853223	0.144495	6.93	1.036	428	1	top1	0.14	6.7e-13	1.036	0.3002	ENSG00000280302	Left_Ventricle	0
ES	AL	GTExv8.EUR.Heart_Left_Ventricle	./WEIGHTS//GTExv8.EUR.Heart_Left_Ventricle/ENSG00000141391.13.wgt.RDat	PRELID3A	18	12407895	12407896	0.2468	rs8093571	3.29	rs12971000	0.159058	7.4	-0.674	402	402	susie	0.19	1.7e-16	-0.8581	0.39084	ENSG00000141391	Left_Ventricle	0
ES	AL	GTExv8.EUR.Heart_Left_Ventricle	./WEIGHTS//GTExv8.EUR.Heart_Left_Ventricle/ENSG00000267199.1.wgt.RDat	ENSG00000267199	18	12438889	12438890	0.3729	rs8093571	3.29	rs17615158	0.117015	-7.89	2.616	409	409	susie	0.28	5.4e-25	-2.05877	0.03952	ENSG00000267199	Left_Ventricle	0
ES	AL	GTExv8.EUR.Heart_Left_Ventricle	./WEIGHTS//GTExv8.EUR.Heart_Left_Ventricle/ENSG00000134278.15.wgt.RDat	SPIRE1	18	12658041	12658042	0.1899	rs8093571	3.29	rs16939654	0.035909	-4.48	-0.126	375	23	enet	0.082	7.5e-08	-0.05255	0.95809	ENSG00000134278	Left_Ventricle	0
ES	AL	GTExv8.EUR.Heart_Left_Ventricle	./WEIGHTS//GTExv8.EUR.Heart_Left_Ventricle/ENSG00000101639.18.wgt.RDat	CEP192	18	12991361	12991362	0.2182	rs8093571	3.29	rs578208	0.194273	8.62	-1.058	404	404	susie	0.22	3.2e-19	-0.95068	0.34177	ENSG00000101639	Left_Ventricle	0
ES	AL	GTExv8.EUR.Heart_Left_Ventricle	./WEIGHTS//GTExv8.EUR.Heart_Left_Ventricle/ENSG00000101654.17.wgt.RDat	RNMT	18	13726663	13726664	0.1002	rs2904201	2.79	rs12326169	0.010395	4.16	-2.409	472	36	enet	0.014	0.017	-1.41889	0.15593	ENSG00000101654	Left_Ventricle	0
ES	AL	GTExv8.EUR.Heart_Left_Ventricle	./WEIGHTS//GTExv8.EUR.Heart_Left_Ventricle/ENSG00000267150.1.wgt.RDat	ENSG00000267150	18	14089934	14089935	0.0817	rs2904201	2.79	rs11659850	0.046056	4.38	0.025	295	1	top1	0.046	5.4e-05	0.025	0.98005	ENSG00000267150	Left_Ventricle	0
ES	AL	GTExv8.EUR.Heart_Left_Ventricle	./WEIGHTS//GTExv8.EUR.Heart_Left_Ventricle/ENSG00000175322.11.wgt.RDat	ZNF519	18	14132489	14132490	0.2675	rs2904201	2.79	rs11659850	0.290899	9.91	0.025	283	1	top1	0.29	2.7e-26	0.025	0.98005	ENSG00000175322	Left_Ventricle	0
ES	AL	GTExv8.EUR.Heart_Left_Ventricle	./WEIGHTS//GTExv8.EUR.Heart_Left_Ventricle/ENSG00000134490.13.wgt.RDat	TMEM241	18	23437960	23437961	0.0747	rs7241000	2.78	rs9949617	0.039697	-5.25	2.239	346	9	enet	0.053	1.7e-05	-2.09207	0.03643	ENSG00000134490	Left_Ventricle	0
ES	AL	GTExv8.EUR.Heart_Left_Ventricle	./WEIGHTS//GTExv8.EUR.Heart_Left_Ventricle/ENSG00000141458.12.wgt.RDat	NPC1	18	23586897	23586898	0.4162	rs7241000	2.78	rs1808579	0.378755	11.16	-0.44	364	8	lasso	0.39	6.3e-37	-0.88989	0.37353	ENSG00000141458	Left_Ventricle	0
ES	AL	GTExv8.EUR.Heart_Left_Ventricle	./WEIGHTS//GTExv8.EUR.Heart_Left_Ventricle/ENSG00000154065.16.wgt.RDat	ANKRD29	18	23662884	23662885	0.1845	rs4476256	-3.35	rs7236486	0.136175	7.11	-0.482	381	1	top1	0.14	3.3e-12	-0.482	0.62981	ENSG00000154065	Left_Ventricle	0
ES	AL	GTExv8.EUR.Heart_Left_Ventricle	./WEIGHTS//GTExv8.EUR.Heart_Left_Ventricle/ENSG00000053747.15.wgt.RDat	LAMA3	18	23689442	23689443	0.2321	rs4476256	-3.35	rs7236486	0.275961	9.57	-0.482	384	1	top1	0.28	8.2e-25	-0.482	0.62981	ENSG00000053747	Left_Ventricle	0
ES	AL	GTExv8.EUR.Heart_Left_Ventricle	./WEIGHTS//GTExv8.EUR.Heart_Left_Ventricle/ENSG00000168234.12.wgt.RDat	TTC39C	18	23992772	23992773	0.0733	rs4476256	-3.35	rs8089140	0.038785	3.76	-1.806	412	1	top1	0.039	0.0002	-1.8064	0.07086	ENSG00000168234	Left_Ventricle	0
ES	AL	GTExv8.EUR.Heart_Left_Ventricle	./WEIGHTS//GTExv8.EUR.Heart_Left_Ventricle/ENSG00000265750.1.wgt.RDat	ENSG00000265750	18	24162042	24162043	0.122	rs4476256	-3.35	rs3786419	0.072531	5.84	-2.632	491	491	susie	0.073	4.5e-07	-2.33774	0.0194	ENSG00000265750	Left_Ventricle	0
ES	AL	GTExv8.EUR.Heart_Left_Ventricle	./WEIGHTS//GTExv8.EUR.Heart_Left_Ventricle/ENSG00000154080.13.wgt.RDat	CHST9	18	27185316	27185317	0.259	rs8087626	-3.32	rs12458504	0.262707	-9.51	1.126	566	7	lasso	0.27	1.1e-24	-1.48094	0.13862	ENSG00000154080	Left_Ventricle	0
ES	AL	GTExv8.EUR.Heart_Left_Ventricle	./WEIGHTS//GTExv8.EUR.Heart_Left_Ventricle/ENSG00000134755.14.wgt.RDat	DSC2	18	31102414	31102415	0.1824	rs1789051	2.29	rs16961915	-0.002213	3.72	-1.175	489	5	lasso	0.014	0.019	-0.32361	0.74624	ENSG00000134755	Left_Ventricle	0
ES	AL	GTExv8.EUR.Heart_Left_Ventricle	./WEIGHTS//GTExv8.EUR.Heart_Left_Ventricle/ENSG00000134765.9.wgt.RDat	DSC1	18	31162855	31162856	0.1329	rs1789051	2.29	rs6506901	0.013403	4.09	-0.292	505	25	enet	0.059	5.1e-06	-0.21491	0.82984	ENSG00000134765	Left_Ventricle	0
ES	AL	GTExv8.EUR.Heart_Left_Ventricle	./WEIGHTS//GTExv8.EUR.Heart_Left_Ventricle/ENSG00000274184.1.wgt.RDat	ENSG00000274184	18	35268217	35268218	0.1323	rs500903	-4.08	rs2032729	0.020832	-4.84	0.943	398	398	susie	0.03	0.00098	-0.64452	0.51924	ENSG00000274184	Left_Ventricle	0
ES	AL	GTExv8.EUR.Heart_Left_Ventricle	./WEIGHTS//GTExv8.EUR.Heart_Left_Ventricle/ENSG00000172466.15.wgt.RDat	ZNF24	18	35345481	35345482	0.1029	rs500903	-4.08	rs2032729	0.026692	-4.88	0.932	403	5	lasso	0.042	0.00011	-0.43659	0.66241	ENSG00000172466	Left_Ventricle	0
ES	AL	GTExv8.EUR.Heart_Left_Ventricle	./WEIGHTS//GTExv8.EUR.Heart_Left_Ventricle/ENSG00000153391.15.wgt.RDat	INO80C	18	35497990	35497991	0.1086	rs500903	-4.08	rs12960690	0.039122	-4.45	-0.935	368	368	susie	0.047	4.7e-05	0.50637	0.6126	ENSG00000153391	Left_Ventricle	0
ES	AL	GTExv8.EUR.Heart_Left_Ventricle	./WEIGHTS//GTExv8.EUR.Heart_Left_Ventricle/ENSG00000141428.16.wgt.RDat	C18orf21	18	35972082	35972083	0.0812	rs12970527	-3.22	rs9960370	0.034773	-5.05	0.806	432	432	susie	0.046	5.5e-05	-0.87029	0.38414	ENSG00000141428	Left_Ventricle	0
ES	AL	GTExv8.EUR.Heart_Left_Ventricle	./WEIGHTS//GTExv8.EUR.Heart_Left_Ventricle/ENSG00000141424.12.wgt.RDat	SLC39A6	18	36129384	36129385	0.1468	rs12970527	-3.22	rs948419	-0.000135	4.19	-0.994	489	30	enet	0.057	7.2e-06	-1.76633	0.07734	ENSG00000141424	Left_Ventricle	0
ES	AL	GTExv8.EUR.Heart_Left_Ventricle	./WEIGHTS//GTExv8.EUR.Heart_Left_Ventricle/ENSG00000134759.13.wgt.RDat	ELP2	18	36129443	36129444	0.1257	rs12970527	-3.22	rs8299	0.013159	-4.19	-0.935	489	489	susie	0.024	0.0027	0.80498	0.42083	ENSG00000134759	Left_Ventricle	0
ES	AL	GTExv8.EUR.Heart_Left_Ventricle	./WEIGHTS//GTExv8.EUR.Heart_Left_Ventricle/ENSG00000075643.5.wgt.RDat	MOCOS	18	36187518	36187519	0.2872	rs12970527	-3.22	rs3826608	0.084479	-6.63	0.706	510	27	enet	0.13	2.8e-11	-0.77723	0.43702	ENSG00000075643	Left_Ventricle	0
ES	AL	GTExv8.EUR.Heart_Left_Ventricle	./WEIGHTS//GTExv8.EUR.Heart_Left_Ventricle/ENSG00000134779.14.wgt.RDat	TPGS2	18	36829215	36829216	0.1009	rs12966207	-2.48	rs1662922	0.044344	4.91	-0.628	431	4	lasso	0.061	4e-06	-0.65027	0.51552	ENSG00000134779	Left_Ventricle	0
ES	AL	GTExv8.EUR.Heart_Left_Ventricle	./WEIGHTS//GTExv8.EUR.Heart_Left_Ventricle/ENSG00000267707.2.wgt.RDat	ENSG00000267707	18	37246889	37246890	0.09	rs879931	2.29	rs1662922	0.053985	-4.79	-0.628	373	373	susie	0.058	6.4e-06	0.24547	0.80609	ENSG00000267707	Left_Ventricle	0
ES	AL	GTExv8.EUR.Heart_Left_Ventricle	./WEIGHTS//GTExv8.EUR.Heart_Left_Ventricle/ENSG00000267313.7.wgt.RDat	KC6	18	41632184	41632185	0.0569	rs4146444	-2.59	rs1433930	0.016302	-4.2	0.739	375	5	lasso	0.044	8.4e-05	-1.61622	0.10605	ENSG00000267313	Left_Ventricle	0
ES	AL	GTExv8.EUR.Heart_Left_Ventricle	./WEIGHTS//GTExv8.EUR.Heart_Left_Ventricle/ENSG00000078142.12.wgt.RDat	PIK3C3	18	41955205	41955206	0.0742	rs11877772	-2.37	rs7237444	0.000391	-3.65	-0.482	377	377	susie	0.021	0.0053	0.67088	0.5023	ENSG00000078142	Left_Ventricle	0
ES	AL	GTExv8.EUR.Heart_Left_Ventricle	./WEIGHTS//GTExv8.EUR.Heart_Left_Ventricle/ENSG00000141469.16.wgt.RDat	SLC14A1	18	45724126	45724127	0.0826	rs6507607	-3.12	rs473429	0.033883	3.99	0.253	549	1	top1	0.034	0.00048	0.253	0.80027	ENSG00000141469	Left_Ventricle	0
ES	AL	GTExv8.EUR.Heart_Left_Ventricle	./WEIGHTS//GTExv8.EUR.Heart_Left_Ventricle/ENSG00000152223.12.wgt.RDat	EPG5	18	45967273	45967274	0.1041	rs12962116	-2.35	rs1111937	0.008041	4.26	-0.496	510	20	enet	0.038	0.00025	0.4368	0.66226	ENSG00000152223	Left_Ventricle	0
ES	AL	GTExv8.EUR.Heart_Left_Ventricle	./WEIGHTS//GTExv8.EUR.Heart_Left_Ventricle/ENSG00000152234.15.wgt.RDat	ATP5F1A	18	46104330	46104331	0.1147	rs328135	2.87	rs8089150	0.074121	-5.21	-0.332	512	1	top1	0.074	3.4e-07	0.332	0.73989	ENSG00000152234	Left_Ventricle	0
ES	AL	GTExv8.EUR.Heart_Left_Ventricle	./WEIGHTS//GTExv8.EUR.Heart_Left_Ventricle/ENSG00000152240.12.wgt.RDat	HAUS1	18	46104334	46104335	0.6043	rs328135	2.87	rs8098010	0.196045	8.28	1.15	512	22	lasso	0.31	4.3e-28	0.93282	0.35091	ENSG00000152240	Left_Ventricle	0
ES	AL	GTExv8.EUR.Heart_Left_Ventricle	./WEIGHTS//GTExv8.EUR.Heart_Left_Ventricle/ENSG00000101638.13.wgt.RDat	ST8SIA5	18	46759256	46759257	0.1341	rs12604411	-3.05	rs10502878	0.059934	-5.52	0.426	476	18	enet	0.082	8.4e-08	-0.04819	0.96157	ENSG00000101638	Left_Ventricle	0
ES	AL	GTExv8.EUR.Heart_Left_Ventricle	./WEIGHTS//GTExv8.EUR.Heart_Left_Ventricle/ENSG00000270112.3.wgt.RDat	ST8SIA5-DT	18	46759723	46759724	0.0929	rs12604411	-3.05	rs12455224	0.055936	-4.89	-0.358	476	1	top1	0.056	9.2e-06	0.358	0.72034	ENSG00000270112	Left_Ventricle	0
ES	AL	GTExv8.EUR.Heart_Left_Ventricle	./WEIGHTS//GTExv8.EUR.Heart_Left_Ventricle/ENSG00000167216.16.wgt.RDat	KATNAL2	18	46917505	46917506	0.0856	rs12604411	-3.05	rs4986203	0.050881	-5.14	0.038	484	484	susie	0.056	9.6e-06	-0.14429	0.88527	ENSG00000167216	Left_Ventricle	0
ES	AL	GTExv8.EUR.Heart_Left_Ventricle	./WEIGHTS//GTExv8.EUR.Heart_Left_Ventricle/ENSG00000078043.15.wgt.RDat	PIAS2	18	46920147	46920148	0.0985	rs12604411	-3.05	rs545344	0.053163	5.44	0.164	488	488	susie	0.074	3.6e-07	0.08538	0.93196	ENSG00000078043	Left_Ventricle	0
ES	AL	GTExv8.EUR.Heart_Left_Ventricle	./WEIGHTS//GTExv8.EUR.Heart_Left_Ventricle/ENSG00000278983.1.wgt.RDat	ENSG00000278983	18	48564794	48564795	0.1689	rs7237395	2.59	rs1567656	0.080243	-5.89	-0.228	589	589	susie	0.094	9.2e-09	0.33945	0.73427	ENSG00000278983	Left_Ventricle	0
ES	AL	GTExv8.EUR.Heart_Left_Ventricle	./WEIGHTS//GTExv8.EUR.Heart_Left_Ventricle/ENSG00000176624.10.wgt.RDat	MEX3C	18	51218303	51218304	0.1222	rs1656747	3.38	rs12458916	-0.000554	-3.42	0.539	408	27	enet	0.022	0.0038	0.55091	0.5817	ENSG00000176624	Left_Ventricle	0
ES	AL	GTExv8.EUR.Heart_Left_Ventricle	./WEIGHTS//GTExv8.EUR.Heart_Left_Ventricle/ENSG00000101751.10.wgt.RDat	POLI	18	54270028	54270029	0.543	rs2698521	2.61	rs3730783	0.271803	-9.62	-0.202	383	22	enet	0.29	7e-26	-0.0398	0.96825	ENSG00000101751	Left_Ventricle	0
ES	AL	GTExv8.EUR.Heart_Left_Ventricle	./WEIGHTS//GTExv8.EUR.Heart_Left_Ventricle/ENSG00000166510.13.wgt.RDat	CCDC68	18	54959507	54959508	0.1114	rs4577186	2.6	rs1344011	0.104019	-6	0.583	369	1	top1	0.1	1.4e-09	-0.583	0.55989	ENSG00000166510	Left_Ventricle	0
ES	AL	GTExv8.EUR.Heart_Left_Ventricle	./WEIGHTS//GTExv8.EUR.Heart_Left_Ventricle/ENSG00000066926.10.wgt.RDat	FECH	18	57586771	57586772	0.2217	rs8099511	3.05	rs2272783	0.213235	-8.56	-1.311	535	535	susie	0.22	4.1e-19	0.71446	0.47494	ENSG00000066926	Left_Ventricle	0
ES	AL	GTExv8.EUR.Heart_Left_Ventricle	./WEIGHTS//GTExv8.EUR.Heart_Left_Ventricle/ENSG00000267391.4.wgt.RDat	MIR122HG	18	58446274	58446275	0.2465	rs4940733	3.06	rs6566969	0.138904	-7.03	-0.598	543	543	susie	0.14	7.1e-13	0.59535	0.55161	ENSG00000267391	Left_Ventricle	0
ES	AL	GTExv8.EUR.Heart_Left_Ventricle	./WEIGHTS//GTExv8.EUR.Heart_Left_Ventricle/ENSG00000267257.1.wgt.RDat	ENSG00000267257	18	58538224	58538225	0.1894	rs4940733	3.06	rs12456021	0.080434	-5.61	0.553	537	1	top1	0.08	1.1e-07	-0.553	0.58026	ENSG00000267257	Left_Ventricle	0
ES	AL	GTExv8.EUR.Heart_Left_Ventricle	./WEIGHTS//GTExv8.EUR.Heart_Left_Ventricle/ENSG00000198796.6.wgt.RDat	ALPK2	18	58628956	58628957	0.2361	rs4940733	3.06	rs9965985	-0.002014	-4.61	0.994	556	49	enet	0.079	1.3e-07	2.35098	0.01872	ENSG00000198796	Left_Ventricle	0
ES	AL	GTExv8.EUR.Heart_Left_Ventricle	./WEIGHTS//GTExv8.EUR.Heart_Left_Ventricle/ENSG00000267774.2.wgt.RDat	ENSG00000267774	18	59696458	59696459	0.3312	rs1557404	-4.03	rs8087929	0.04932	5.91	-2.326	598	11	lasso	0.15	1.7e-13	-2.94912	0.00319	ENSG00000267774	Left_Ventricle	0
ES	AL	GTExv8.EUR.Heart_Left_Ventricle	./WEIGHTS//GTExv8.EUR.Heart_Left_Ventricle/ENSG00000183287.13.wgt.RDat	CCBE1	18	59697240	59697241	0.3828	rs1557404	-4.03	rs12458830	0.042581	5.87	-0.706	598	48	enet	0.21	2.2e-18	-2.95821	0.00309	ENSG00000183287	Left_Ventricle	0
ES	AL	GTExv8.EUR.Heart_Left_Ventricle	./WEIGHTS//GTExv8.EUR.Heart_Left_Ventricle/ENSG00000267316.5.wgt.RDat	ENSG00000267316	18	61579455	61579456	0.191	rs2212853	2.89	rs12454424	0.100158	-6.28	-0.842	566	566	susie	0.14	7.8e-13	0.64833	0.51677	ENSG00000267316	Left_Ventricle	0
ES	AL	GTExv8.EUR.Heart_Left_Ventricle	./WEIGHTS//GTExv8.EUR.Heart_Left_Ventricle/ENSG00000267279.1.wgt.RDat	ENSG00000267279	18	61606915	61606916	0.236	rs2212853	2.89	rs6567225	0.15641	7.35	0.151	566	13	enet	0.22	3e-19	0.26745	0.78912	ENSG00000267279	Left_Ventricle	0
ES	AL	GTExv8.EUR.Heart_Left_Ventricle	./WEIGHTS//GTExv8.EUR.Heart_Left_Ventricle/ENSG00000197563.10.wgt.RDat	PIGN	18	62187117	62187118	0.1809	rs12457045	2.46	rs12326855	0.025827	-4.71	1.555	508	7	lasso	0.032	0.00062	-1.16394	0.24445	ENSG00000197563	Left_Ventricle	0
ES	AL	GTExv8.EUR.Heart_Left_Ventricle	./WEIGHTS//GTExv8.EUR.Heart_Left_Ventricle/ENSG00000134444.13.wgt.RDat	RELCH	18	62187257	62187258	0.0935	rs12457045	2.46	rs17717783	0.007807	-4.77	2.005	508	508	susie	0.015	0.016	-1.98259	0.04741	ENSG00000134444	Left_Ventricle	0
ES	AL	GTExv8.EUR.Heart_Left_Ventricle	./WEIGHTS//GTExv8.EUR.Heart_Left_Ventricle/ENSG00000141664.9.wgt.RDat	ZCCHC2	18	62523006	62523007	0.1233	rs11661196	-2.48	rs7229222	0.018706	4.44	0.399	428	6	lasso	0.038	0.00022	-0.11393	0.90929	ENSG00000141664	Left_Ventricle	0
ES	AL	GTExv8.EUR.Heart_Left_Ventricle	./WEIGHTS//GTExv8.EUR.Heart_Left_Ventricle/ENSG00000171791.12.wgt.RDat	BCL2	18	63320127	63320128	0.172	rs8095616	3.39	rs12457700	0.080952	5.68	-1.645	500	7	lasso	0.086	4.2e-08	-1.84533	0.06499	ENSG00000171791	Left_Ventricle	0
ES	AL	GTExv8.EUR.Heart_Left_Ventricle	./WEIGHTS//GTExv8.EUR.Heart_Left_Ventricle/ENSG00000267390.1.wgt.RDat	KDSR-DT	18	63367510	63367511	0.1861	rs8095616	3.39	rs9946122	0.248255	9.1	-1.825	507	1	top1	0.25	3.9e-22	-1.825	0.068	ENSG00000267390	Left_Ventricle	0
ES	AL	GTExv8.EUR.Heart_Left_Ventricle	./WEIGHTS//GTExv8.EUR.Heart_Left_Ventricle/ENSG00000170677.5.wgt.RDat	SOCS6	18	70288900	70288901	0.1652	rs12963652	-2.83	rs3851135	0.011337	-4.26	-0.954	415	21	enet	0.029	0.0012	-0.38093	0.70326	ENSG00000170677	Left_Ventricle	0
ES	AL	GTExv8.EUR.Heart_Left_Ventricle	./WEIGHTS//GTExv8.EUR.Heart_Left_Ventricle/ENSG00000166347.18.wgt.RDat	CYB5A	18	74292015	74292016	0.1343	rs2344171	3.38	rs9319901	0.152662	7.17	-0.279	645	1	top1	0.15	1.4e-13	-0.279	0.78024	ENSG00000166347	Left_Ventricle	0
ES	AL	GTExv8.EUR.Heart_Left_Ventricle	./WEIGHTS//GTExv8.EUR.Heart_Left_Ventricle/ENSG00000187773.8.wgt.RDat	DIPK1C	18	74457943	74457944	0.2938	rs8090208	3.01	rs2162256	0.143736	-7.62	0.674	558	558	susie	0.16	1.4e-14	-0.35818	0.72021	ENSG00000187773	Left_Ventricle	0
ES	AL	GTExv8.EUR.Heart_Left_Ventricle	./WEIGHTS//GTExv8.EUR.Heart_Left_Ventricle/ENSG00000133313.14.wgt.RDat	CNDP2	18	74495815	74495816	0.1523	rs17062295	-2.39	rs11665154	0.049892	5.09	0.616	541	1	top1	0.05	2.7e-05	0.61611	0.53782	ENSG00000133313	Left_Ventricle	0
ES	AL	GTExv8.EUR.Heart_Left_Ventricle	./WEIGHTS//GTExv8.EUR.Heart_Left_Ventricle/ENSG00000264247.1.wgt.RDat	ZNF407-AS1	18	74598507	74598508	0.1109	rs17062295	-2.39	rs8088127	0.063983	-5.18	0.806	539	1	top1	0.064	2.2e-06	-0.806	0.42024	ENSG00000264247	Left_Ventricle	0
ES	AL	GTExv8.EUR.Heart_Left_Ventricle	./WEIGHTS//GTExv8.EUR.Heart_Left_Ventricle/ENSG00000101493.10.wgt.RDat	ZNF516	18	76495189	76495190	0.2042	rs7239085	-3.06	rs2406196	-0.00291	-3.68	-1.977	581	42	enet	0.015	0.016	0.93242	0.35112	ENSG00000101493	Left_Ventricle	0
ES	AL	GTExv8.EUR.Heart_Left_Ventricle	./WEIGHTS//GTExv8.EUR.Heart_Left_Ventricle/ENSG00000275178.1.wgt.RDat	ENSG00000275178	18	77093085	77093086	0.2109	rs11665564	2.93	rs898227	0.003424	-4.56	-0.974	684	36	enet	0.064	2.3e-06	2.08799	0.0368	ENSG00000275178	Left_Ventricle	0
ES	AL	GTExv8.EUR.Heart_Left_Ventricle	./WEIGHTS//GTExv8.EUR.Heart_Left_Ventricle/ENSG00000166377.19.wgt.RDat	ATP9B	18	79069284	79069285	0.116	rs1903723	-3.35	rs430544	-0.002691	-3.39	0.075	453	453	susie	0.0095	0.043	0.04214	0.96639	ENSG00000166377	Left_Ventricle	0
ES	AL	GTExv8.EUR.Heart_Left_Ventricle	./WEIGHTS//GTExv8.EUR.Heart_Left_Ventricle/ENSG00000274828.1.wgt.RDat	ENSG00000274828	18	79679357	79679358	0.3965	rs7239922	-2.77	rs673590	0.297886	-10.44	-0.372	414	21	enet	0.34	4.5e-31	0.43585	0.66295	ENSG00000274828	Left_Ventricle	0
ES	AL	GTExv8.EUR.Heart_Left_Ventricle	./WEIGHTS//GTExv8.EUR.Heart_Left_Ventricle/ENSG00000122490.18.wgt.RDat	SLC66A2	18	79951663	79951664	0.2483	rs7239922	-2.77	rs12454768	0.108911	-6.63	0.228	318	318	susie	0.14	1.4e-12	0.00119	0.99905	ENSG00000122490	Left_Ventricle	0
ES	AL	GTExv8.EUR.Heart_Left_Ventricle	./WEIGHTS//GTExv8.EUR.Heart_Left_Ventricle/ENSG00000226742.3.wgt.RDat	HSBP1L1	18	79964560	79964561	0.1514	rs7239922	-2.7	rs11664762	0.021434	-4.89	-0.674	315	18	enet	0.054	1.4e-05	1.24211	0.2142	ENSG00000226742	Left_Ventricle	0
ES	AL	GTExv8.EUR.Heart_Left_Ventricle	./WEIGHTS//GTExv8.EUR.Heart_Left_Ventricle/ENSG00000141759.14.wgt.RDat	TXNL4A	18	80033948	80033949	0.166	rs12960918	-2.65	rs4799113	0.123463	7.44	0.915	281	281	susie	0.14	2.7e-12	0.95404	0.34006	ENSG00000141759	Left_Ventricle	0
ES	AL	GTExv8.EUR.Heart_Left_Ventricle	./WEIGHTS//GTExv8.EUR.Heart_Left_Ventricle/ENSG00000101546.12.wgt.RDat	RBFA	18	80034357	80034358	0.2649	rs12960918	-2.65	rs3744871	0.140641	-7.62	-0.69	281	11	lasso	0.17	1.7e-15	0.69823	0.48504	ENSG00000101546	Left_Ventricle	0
ES	AL	GTExv8.EUR.Heart_Left_Ventricle	./WEIGHTS//GTExv8.EUR.Heart_Left_Ventricle/ENSG00000261126.7.wgt.RDat	RBFADN	18	80046899	80046900	0.3754	rs7239922	-2.66	rs612913	0.279277	9.58	1.015	279	279	susie	0.37	2.4e-34	0.8243	0.40977	ENSG00000261126	Left_Ventricle	0
ES	AL	GTExv8.EUR.Heart_Left_Ventricle	./WEIGHTS//GTExv8.EUR.Heart_Left_Ventricle/ENSG00000267127.7.wgt.RDat	ENSG00000267127	18	80082152	80082153	0.0681	rs12960918	-2.65	rs6506808	0.019154	4.4	-1.015	266	1	top1	0.019	0.007	-1.015	0.31011	ENSG00000267127	Left_Ventricle	0
ES	AL	GTExv8.EUR.Heart_Left_Ventricle	./WEIGHTS//GTExv8.EUR.Heart_Left_Ventricle/ENSG00000272636.3.wgt.RDat	DOC2B	17	181635	181636	0.2634	rs1609550	-2.95	rs8075084	0.0456	5.05	-0.842	212	44	enet	0.12	8.1e-11	0.10843	0.914	ENSG00000272636	Left_Ventricle	0
ES	AL	GTExv8.EUR.Heart_Left_Ventricle	./WEIGHTS//GTExv8.EUR.Heart_Left_Ventricle/ENSG00000273172.1.wgt.RDat	LINC02091	17	191586	191587	0.1145	rs1609550	-2.95	rs7215271	0.055	-4.59	1.555	215	1	top1	0.055	1.1e-05	-1.555	0.12	ENSG00000273172	Left_Ventricle	0
ES	AL	GTExv8.EUR.Heart_Left_Ventricle	./WEIGHTS//GTExv8.EUR.Heart_Left_Ventricle/ENSG00000262061.5.wgt.RDat	RPH3AL-AS1	17	331204	331205	0.2478	rs1609550	-2.95	rs7222921	0.00824	4.11	-0.672	286	27	enet	0.05	2.7e-05	0.50102	0.616	ENSG00000262061	Left_Ventricle	0
ES	AL	GTExv8.EUR.Heart_Left_Ventricle	./WEIGHTS//GTExv8.EUR.Heart_Left_Ventricle/ENSG00000181031.15.wgt.RDat	RPH3AL	17	386253	386254	0.7212	rs1609550	-2.95	rs8066107	0.475	12.47	1.341	315	315	susie	0.48	1.9e-48	1.46261	0.144	ENSG00000181031	Left_Ventricle	0
ES	AL	GTExv8.EUR.Heart_Left_Ventricle	./WEIGHTS//GTExv8.EUR.Heart_Left_Ventricle/ENSG00000187624.8.wgt.RDat	C17orf97	17	410326	410327	0.7544	rs1609550	-2.95	rs11150882	0.651	14.59	-0.305	332	1	top1	0.65	1.4e-76	-0.305	0.76	ENSG00000187624	Left_Ventricle	0
ES	AL	GTExv8.EUR.Heart_Left_Ventricle	./WEIGHTS//GTExv8.EUR.Heart_Left_Ventricle/ENSG00000141252.19.wgt.RDat	VPS53	17	721716	721717	0.4081	rs8078764	-3.62	rs4968124	0.335	-10.51	0.772	450	5	lasso	0.34	7.4e-32	-0.64763	0.517	ENSG00000141252	Left_Ventricle	0
ES	AL	GTExv8.EUR.Heart_Left_Ventricle	./WEIGHTS//GTExv8.EUR.Heart_Left_Ventricle/ENSG00000231784.8.wgt.RDat	DBIL5P	17	752776	752777	0.2358	rs8078764	-3.62	rs2740345	0.0491	5.22	-0.896	427	427	susie	0.14	2.2e-12	-0.32222	0.747	ENSG00000231784	Left_Ventricle	0
ES	AL	GTExv8.EUR.Heart_Left_Ventricle	./WEIGHTS//GTExv8.EUR.Heart_Left_Ventricle/ENSG00000262228.2.wgt.RDat	ENSG00000262228	17	765318	765319	0.1226	rs8078764	-3.62	rs2657621	0.00474	-3.94	0.454	417	11	enet	0.014	0.018	-0.13368	0.894	ENSG00000262228	Left_Ventricle	0
ES	AL	GTExv8.EUR.Heart_Left_Ventricle	./WEIGHTS//GTExv8.EUR.Heart_Left_Ventricle/ENSG00000171861.10.wgt.RDat	MRM3	17	782451	782452	0.1852	rs8078764	-3.62	rs2750007	0.0683	5.33	1.282	409	4	lasso	0.075	2.7e-07	1.04203	0.297	ENSG00000171861	Left_Ventricle	0
ES	AL	GTExv8.EUR.Heart_Left_Ventricle	./WEIGHTS//GTExv8.EUR.Heart_Left_Ventricle/ENSG00000167699.13.wgt.RDat	GLOD4	17	783389	783390	0.096	rs8078764	-3.62	rs3813431	0.00826	4.19	-0.399	409	409	susie	0.028	0.0015	-0.28112	0.779	ENSG00000167699	Left_Ventricle	0
ES	AL	GTExv8.EUR.Heart_Left_Ventricle	./WEIGHTS//GTExv8.EUR.Heart_Left_Ventricle/ENSG00000167693.16.wgt.RDat	NXN	17	979769	979770	0.1993	rs746145	4.26	rs9895445	-0.000598	4.38	0.72	435	19	enet	0.042	0.00012	0.61991	0.535	ENSG00000167693	Left_Ventricle	0
ES	AL	GTExv8.EUR.Heart_Left_Ventricle	./WEIGHTS//GTExv8.EUR.Heart_Left_Ventricle/ENSG00000177370.4.wgt.RDat	TIMM22	17	997116	997117	0.1479	rs746145	4.26	rs2257540	0.035	4.19	-0.592	437	1	top1	0.035	0.0004	-0.59185	0.554	ENSG00000177370	Left_Ventricle	0
ES	AL	GTExv8.EUR.Heart_Left_Ventricle	./WEIGHTS//GTExv8.EUR.Heart_Left_Ventricle/ENSG00000159842.14.wgt.RDat	ABR	17	1229020	1229021	0.1329	rs746145	4.26	rs2440766	-0.000291	-4.02	0.292	443	443	susie	0.022	0.0043	-0.49839	0.618	ENSG00000159842	Left_Ventricle	0
ES	AL	GTExv8.EUR.Heart_Left_Ventricle	./WEIGHTS//GTExv8.EUR.Heart_Left_Ventricle/ENSG00000167716.18.wgt.RDat	WDR81	17	1716522	1716523	0.1393	rs746145	4.26	rs4790838	0.00105	3.63	1.227	438	438	susie	0.0066	0.077	-0.57226	0.567	ENSG00000167716	Left_Ventricle	0
ES	AL	GTExv8.EUR.Heart_Left_Ventricle	./WEIGHTS//GTExv8.EUR.Heart_Left_Ventricle/ENSG00000167711.13.wgt.RDat	SERPINF2	17	1742835	1742836	0.3475	rs746145	4.26	rs2070862	0.178	7.85	-1.311	435	25	enet	0.19	3.7e-17	-1.23256	0.218	ENSG00000167711	Left_Ventricle	0
ES	AL	GTExv8.EUR.Heart_Left_Ventricle	./WEIGHTS//GTExv8.EUR.Heart_Left_Ventricle/ENSG00000132386.10.wgt.RDat	SERPINF1	17	1761958	1761959	0.1062	rs746145	4.26	rs1136287	0.013	-4.09	-1.555	434	1	top1	0.013	0.022	1.555	0.12	ENSG00000132386	Left_Ventricle	0
ES	AL	GTExv8.EUR.Heart_Left_Ventricle	./WEIGHTS//GTExv8.EUR.Heart_Left_Ventricle/ENSG00000132383.11.wgt.RDat	RPA1	17	1829701	1829702	0.1292	rs746145	4.26	rs7219095	0.0149	4.38	-0.468	439	1	top1	0.015	0.015	-0.468	0.64	ENSG00000132383	Left_Ventricle	0
ES	AL	GTExv8.EUR.Heart_Left_Ventricle	./WEIGHTS//GTExv8.EUR.Heart_Left_Ventricle/ENSG00000185924.6.wgt.RDat	RTN4RL1	17	2025344	2025345	0.3892	rs12451892	3.58	rs2236375	0.0542	-6.15	0.628	460	41	enet	0.23	2.3e-20	-1.15346	0.249	ENSG00000185924	Left_Ventricle	0
ES	AL	GTExv8.EUR.Heart_Left_Ventricle	./WEIGHTS//GTExv8.EUR.Heart_Left_Ventricle/ENSG00000108963.17.wgt.RDat	DPH1	17	2030109	2030110	0.2826	rs12451892	3.58	rs8065878	0.0926	6	0.994	463	463	susie	0.099	3.8e-09	0.79212	0.428	ENSG00000108963	Left_Ventricle	0
ES	AL	GTExv8.EUR.Heart_Left_Ventricle	./WEIGHTS//GTExv8.EUR.Heart_Left_Ventricle/ENSG00000167720.12.wgt.RDat	SRR	17	2303382	2303383	0.366	rs12451892	3.58	rs12450028	0.374	-11.09	1.655	406	1	top1	0.37	3.9e-35	-1.655	0.0979	ENSG00000167720	Left_Ventricle	0
ES	AL	GTExv8.EUR.Heart_Left_Ventricle	./WEIGHTS//GTExv8.EUR.Heart_Left_Ventricle/ENSG00000127804.12.wgt.RDat	METTL16	17	2511890	2511891	0.1807	rs12451892	3.58	rs9896219	0.0703	6.03	-0.935	438	10	enet	0.12	8.1e-11	-0.31785	0.751	ENSG00000127804	Left_Ventricle	0
ES	AL	GTExv8.EUR.Heart_Left_Ventricle	./WEIGHTS//GTExv8.EUR.Heart_Left_Ventricle/ENSG00000272911.1.wgt.RDat	ENSG00000272911	17	2688472	2688473	0.2693	rs12451892	3.58	rs1109451	0.139	-6.83	0.305	438	1	top1	0.14	1.8e-12	-0.305	0.76	ENSG00000272911	Left_Ventricle	0
ES	AL	GTExv8.EUR.Heart_Left_Ventricle	./WEIGHTS//GTExv8.EUR.Heart_Left_Ventricle/ENSG00000277200.1.wgt.RDat	CCDC92B	17	2723946	2723947	0.3729	rs12451892	3.58	rs2286512	0.197	-8.3	0.126	447	447	susie	0.29	3.3e-26	-0.66766	0.504	ENSG00000277200	Left_Ventricle	0
ES	AL	GTExv8.EUR.Heart_Left_Ventricle	./WEIGHTS//GTExv8.EUR.Heart_Left_Ventricle/ENSG00000108381.10.wgt.RDat	ASPA	17	3472373	3472374	0.3114	rs2469798	-2.68	rs9889588	0.163	-8.1	-0.739	533	15	enet	0.2	2e-17	0.71994	0.472	ENSG00000108381	Left_Ventricle	0
ES	AL	GTExv8.EUR.Heart_Left_Ventricle	./WEIGHTS//GTExv8.EUR.Heart_Left_Ventricle/ENSG00000197417.7.wgt.RDat	SHPK	17	3636321	3636322	0.2691	rs2469798	-2.68	rs17707155	0.0586	5.88	-0.806	527	16	enet	0.17	2.4e-15	-0.60371	0.546	ENSG00000197417	Left_Ventricle	0
ES	AL	GTExv8.EUR.Heart_Left_Ventricle	./WEIGHTS//GTExv8.EUR.Heart_Left_Ventricle/ENSG00000040531.14.wgt.RDat	CTNS	17	3636467	3636468	0.137	rs2469798	-2.68	rs161370	0.0736	-5.47	0.896	527	6	lasso	0.1	1.6e-09	-1.19639	0.232	ENSG00000040531	Left_Ventricle	0
ES	AL	GTExv8.EUR.Heart_Left_Ventricle	./WEIGHTS//GTExv8.EUR.Heart_Left_Ventricle/ENSG00000083454.21.wgt.RDat	P2RX5	17	3696403	3696404	0.1313	rs2469798	-2.68	rs220488	0.0827	5.31	-0.649	527	527	susie	0.083	7e-08	-0.66467	0.506	ENSG00000083454	Left_Ventricle	0
ES	AL	GTExv8.EUR.Heart_Left_Ventricle	./WEIGHTS//GTExv8.EUR.Heart_Left_Ventricle/ENSG00000108405.3.wgt.RDat	P2RX1	17	3916499	3916500	0.1389	rs422159	1.97	rs11078477	0.0938	-5.91	0.772	492	492	susie	0.1	1.8e-09	-0.73723	0.461	ENSG00000108405	Left_Ventricle	0
ES	AL	GTExv8.EUR.Heart_Left_Ventricle	./WEIGHTS//GTExv8.EUR.Heart_Left_Ventricle/ENSG00000074755.14.wgt.RDat	ZZEF1	17	4143019	4143020	0.1657	rs1994979	3.29	rs8068804	0.122	6.44	-0.215	469	1	top1	0.12	5.1e-11	-0.215	0.83	ENSG00000074755	Left_Ventricle	0
ES	AL	GTExv8.EUR.Heart_Left_Ventricle	./WEIGHTS//GTExv8.EUR.Heart_Left_Ventricle/ENSG00000167740.9.wgt.RDat	CYB5D2	17	4143167	4143168	0.1571	rs1994979	3.29	rs8066337	0.0867	5.6	1.227	469	1	top1	0.087	3.5e-08	1.227	0.22	ENSG00000167740	Left_Ventricle	0
ES	AL	GTExv8.EUR.Heart_Left_Ventricle	./WEIGHTS//GTExv8.EUR.Heart_Left_Ventricle/ENSG00000274363.1.wgt.RDat	ENSG00000274363	17	4267690	4267691	0.0631	rs1994979	3.29	rs8075429	0.0189	4.05	0.628	456	456	susie	0.023	0.0034	0.39263	0.695	ENSG00000274363	Left_Ventricle	0
ES	AL	GTExv8.EUR.Heart_Left_Ventricle	./WEIGHTS//GTExv8.EUR.Heart_Left_Ventricle/ENSG00000161905.12.wgt.RDat	ALOX15	17	4642293	4642294	0.2098	rs1994979	3.29	rs4346260	0.149	7.32	-0.454	446	446	susie	0.16	5.2e-14	-0.475	0.635	ENSG00000161905	Left_Ventricle	0
ES	AL	GTExv8.EUR.Heart_Left_Ventricle	./WEIGHTS//GTExv8.EUR.Heart_Left_Ventricle/ENSG00000141456.14.wgt.RDat	PELP1	17	4704228	4704229	0.2517	rs1994979	3.29	rs906453	0.186	-8.14	0.05	435	35	enet	0.19	4e-17	-0.12676	0.899	ENSG00000141456	Left_Ventricle	0
ES	AL	GTExv8.EUR.Heart_Left_Ventricle	./WEIGHTS//GTExv8.EUR.Heart_Left_Ventricle/ENSG00000141480.17.wgt.RDat	ARRB2	17	4710488	4710489	0.2474	rs1994979	3.29	rs4522461	0.236	-8.9	-0.05	434	1	top1	0.24	5.8e-21	0.05	0.96	ENSG00000141480	Left_Ventricle	0
ES	AL	GTExv8.EUR.Heart_Left_Ventricle	./WEIGHTS//GTExv8.EUR.Heart_Left_Ventricle/ENSG00000262165.2.wgt.RDat	C17orf114	17	4807012	4807013	0.1624	rs1994979	3.29	rs3169950	0.115	6.46	0.164	436	4	lasso	0.13	8.4e-12	-0.08831	0.93	ENSG00000262165	Left_Ventricle	0
ES	AL	GTExv8.EUR.Heart_Left_Ventricle	./WEIGHTS//GTExv8.EUR.Heart_Left_Ventricle/ENSG00000129219.13.wgt.RDat	PLD2	17	4807095	4807096	0.2757	rs1994979	3.29	rs7212512	0.166	7.59	0.164	436	1	top1	0.17	9.4e-15	0.164	0.87	ENSG00000129219	Left_Ventricle	0
ES	AL	GTExv8.EUR.Heart_Left_Ventricle	./WEIGHTS//GTExv8.EUR.Heart_Left_Ventricle/ENSG00000205710.3.wgt.RDat	C17orf107	17	4899417	4899418	0.0936	rs1994979	3.29	rs34461890	0.072	5.54	1.68	443	443	susie	0.073	4.3e-07	1.36797	0.171	ENSG00000205710	Left_Ventricle	0
ES	AL	GTExv8.EUR.Heart_Left_Ventricle	./WEIGHTS//GTExv8.EUR.Heart_Left_Ventricle/ENSG00000108556.7.wgt.RDat	CHRNE	17	4903073	4903074	0.2773	rs1994979	3.29	rs34461890	0.299	10.18	1.68	443	443	susie	0.31	2.6e-28	1.63231	0.103	ENSG00000108556	Left_Ventricle	0
ES	AL	GTExv8.EUR.Heart_Left_Ventricle	./WEIGHTS//GTExv8.EUR.Heart_Left_Ventricle/ENSG00000108523.15.wgt.RDat	RNF167	17	4940251	4940252	0.1304	rs1994979	3.29	rs11650939	0.026	-4.58	1.2	445	16	enet	0.031	0.00081	-0.71784	0.473	ENSG00000108523	Left_Ventricle	0
ES	AL	GTExv8.EUR.Heart_Left_Ventricle	./WEIGHTS//GTExv8.EUR.Heart_Left_Ventricle/ENSG00000091640.7.wgt.RDat	SPAG7	17	4967871	4967872	0.3573	rs882847	3.12	rs16942615	0.277	9.49	1.15	440	1	top1	0.28	7.2e-25	1.15	0.25	ENSG00000091640	Left_Ventricle	0
ES	AL	GTExv8.EUR.Heart_Left_Ventricle	./WEIGHTS//GTExv8.EUR.Heart_Left_Ventricle/ENSG00000108509.20.wgt.RDat	CAMTA2	17	4987651	4987652	0.1735	rs4239047	2.76	rs11650939	0.0412	-4.78	1.2	426	11	enet	0.07	7.4e-07	-0.51422	0.607	ENSG00000108509	Left_Ventricle	0
ES	AL	GTExv8.EUR.Heart_Left_Ventricle	./WEIGHTS//GTExv8.EUR.Heart_Left_Ventricle/ENSG00000234327.7.wgt.RDat	ZNF232-AS1	17	5111467	5111468	0.1768	rs8076682	2.41	rs2585266	0.125	6.77	-0.176	433	433	susie	0.19	1.4e-16	-0.61281	0.54	ENSG00000234327	Left_Ventricle	0
ES	AL	GTExv8.EUR.Heart_Left_Ventricle	./WEIGHTS//GTExv8.EUR.Heart_Left_Ventricle/ENSG00000129204.16.wgt.RDat	USP6	17	5116437	5116438	0.2629	rs8076682	2.41	rs2585266	0.158	7.34	-0.176	431	1	top1	0.16	5e-14	-0.176	0.86	ENSG00000129204	Left_Ventricle	0
ES	AL	GTExv8.EUR.Heart_Left_Ventricle	./WEIGHTS//GTExv8.EUR.Heart_Left_Ventricle/ENSG00000167840.13.wgt.RDat	ZNF232	17	5123115	5123116	0.2167	rs8076682	2.41	rs2585266	0.228	8.77	-0.176	435	435	susie	0.26	4.8e-23	-0.46877	0.639	ENSG00000167840	Left_Ventricle	0
ES	AL	GTExv8.EUR.Heart_Left_Ventricle	./WEIGHTS//GTExv8.EUR.Heart_Left_Ventricle/ENSG00000161929.14.wgt.RDat	SCIMP	17	5234859	5234860	0.0943	rs2716878	-2.73	rs16954552	0.0117	4.1	0.332	468	468	susie	0.017	0.0098	0.82028	0.412	ENSG00000161929	Left_Ventricle	0
ES	AL	GTExv8.EUR.Heart_Left_Ventricle	./WEIGHTS//GTExv8.EUR.Heart_Left_Ventricle/ENSG00000108559.11.wgt.RDat	NUP88	17	5419639	5419640	0.1279	rs2716878	-2.73	rs2159635	0.0113	3.56	0.628	529	13	enet	0.031	0.00083	0.05412	0.957	ENSG00000108559	Left_Ventricle	0
ES	AL	GTExv8.EUR.Heart_Left_Ventricle	./WEIGHTS//GTExv8.EUR.Heart_Left_Ventricle/ENSG00000167842.15.wgt.RDat	MIS12	17	5486284	5486285	0.1809	rs2716878	-2.73	rs3744714	0.0257	-4.87	-0.05	526	526	susie	0.088	2.9e-08	1.47223	0.141	ENSG00000167842	Left_Ventricle	0
ES	AL	GTExv8.EUR.Heart_Left_Ventricle	./WEIGHTS//GTExv8.EUR.Heart_Left_Ventricle/ENSG00000279641.1.wgt.RDat	ENSG00000279641	17	7242770	7242771	0.0838	rs3933469	2.58	rs364569	-0.00305	-3.47	-0.772	468	468	susie	0.0079	0.058	0.30256	0.762	ENSG00000279641	Left_Ventricle	0
ES	AL	GTExv8.EUR.Heart_Left_Ventricle	./WEIGHTS//GTExv8.EUR.Heart_Left_Ventricle/ENSG00000175826.11.wgt.RDat	CTDNEP1	17	7252022	7252023	0.1358	rs3933469	2.58	rs222852	0.102	-5.88	0.399	469	1	top1	0.1	2.1e-09	-0.399	0.69	ENSG00000175826	Left_Ventricle	0
ES	AL	GTExv8.EUR.Heart_Left_Ventricle	./WEIGHTS//GTExv8.EUR.Heart_Left_Ventricle/ENSG00000170291.14.wgt.RDat	ELP5	17	7252081	7252082	0.4908	rs3933469	2.58	rs222843	0.466	12.49	0.553	469	469	susie	0.47	5.2e-47	0.60453	0.545	ENSG00000170291	Left_Ventricle	0
ES	AL	GTExv8.EUR.Heart_Left_Ventricle	./WEIGHTS//GTExv8.EUR.Heart_Left_Ventricle/ENSG00000181885.18.wgt.RDat	CLDN7	17	7263982	7263983	0.2554	rs3933469	2.58	rs2074217	0.194	8.3	0.454	463	463	susie	0.2	2.6e-17	0.57706	0.564	ENSG00000181885	Left_Ventricle	0
ES	AL	GTExv8.EUR.Heart_Left_Ventricle	./WEIGHTS//GTExv8.EUR.Heart_Left_Ventricle/ENSG00000132507.17.wgt.RDat	EIF5A	17	7306998	7306999	0.2591	rs3933469	2.58	rs4796398	0.229	8.81	0.025	451	1	top1	0.23	2.5e-20	0.025	0.98	ENSG00000132507	Left_Ventricle	0
ES	AL	GTExv8.EUR.Heart_Left_Ventricle	./WEIGHTS//GTExv8.EUR.Heart_Left_Ventricle/ENSG00000215041.9.wgt.RDat	NEURL4	17	7329392	7329393	0.121	rs3933469	2.58	rs4796398	0.0736	-5.36	0.025	458	7	lasso	0.076	2.7e-07	-0.05942	0.953	ENSG00000215041	Left_Ventricle	0
ES	AL	GTExv8.EUR.Heart_Left_Ventricle	./WEIGHTS//GTExv8.EUR.Heart_Left_Ventricle/ENSG00000170175.10.wgt.RDat	CHRNB1	17	7445060	7445061	0.1954	rs3933469	2.58	rs8071847	0.0994	6.27	-0.482	481	481	susie	0.1	2.6e-09	-0.58541	0.558	ENSG00000170175	Left_Ventricle	0
ES	AL	GTExv8.EUR.Heart_Left_Ventricle	./WEIGHTS//GTExv8.EUR.Heart_Left_Ventricle/ENSG00000239697.10.wgt.RDat	TNFSF12	17	7548890	7548891	0.078	rs3933469	2.58	rs4227	0.0204	4.52	2.144	478	478	susie	0.021	0.0046	2.04933	0.0404	ENSG00000239697	Left_Ventricle	0
ES	AL	GTExv8.EUR.Heart_Left_Ventricle	./WEIGHTS//GTExv8.EUR.Heart_Left_Ventricle/ENSG00000141504.11.wgt.RDat	SAT2	17	7627875	7627876	0.3346	rs307625	3.09	rs8068222	0.229	8.96	-0.806	496	8	enet	0.25	6.7e-22	-1.04032	0.298	ENSG00000141504	Left_Ventricle	0
ES	AL	GTExv8.EUR.Heart_Left_Ventricle	./WEIGHTS//GTExv8.EUR.Heart_Left_Ventricle/ENSG00000108947.4.wgt.RDat	EFNB3	17	7705201	7705202	0.1931	rs3933469	2.58	rs2287497	0.0701	-5.68	1.919	508	15	enet	0.11	4.6e-10	-1.79818	0.0721	ENSG00000108947	Left_Ventricle	0
ES	AL	GTExv8.EUR.Heart_Left_Ventricle	./WEIGHTS//GTExv8.EUR.Heart_Left_Ventricle/ENSG00000280046.1.wgt.RDat	ENSG00000280046	17	7858942	7858943	0.105	rs3933469	2.58	rs6503100	0.00871	4.02	-0.412	508	508	susie	0.02	0.0059	-0.67546	0.499	ENSG00000280046	Left_Ventricle	0
ES	AL	GTExv8.EUR.Heart_Left_Ventricle	./WEIGHTS//GTExv8.EUR.Heart_Left_Ventricle/ENSG00000170049.9.wgt.RDat	KCNAB3	17	7929802	7929803	0.1714	rs3933469	2.58	rs4239116	0.0887	-5.93	1.555	504	504	susie	0.093	1e-08	-1.48913	0.136	ENSG00000170049	Left_Ventricle	0
ES	AL	GTExv8.EUR.Heart_Left_Ventricle	./WEIGHTS//GTExv8.EUR.Heart_Left_Ventricle/ENSG00000170037.13.wgt.RDat	CNTROB	17	7932123	7932124	0.0801	rs3933469	2.58	rs4791987	0.00796	-4.47	1.254	504	10	lasso	0.021	0.005	-1.14242	0.253	ENSG00000170037	Left_Ventricle	0
ES	AL	GTExv8.EUR.Heart_Left_Ventricle	./WEIGHTS//GTExv8.EUR.Heart_Left_Ventricle/ENSG00000220205.8.wgt.RDat	VAMP2	17	8163545	8163546	0.0966	rs4792217	-2.33	rs2278637	0.0551	-4.43	-1.2	438	1	top1	0.055	1.1e-05	1.2	0.23	ENSG00000220205	Left_Ventricle	0
ES	AL	GTExv8.EUR.Heart_Left_Ventricle	./WEIGHTS//GTExv8.EUR.Heart_Left_Ventricle/ENSG00000178971.13.wgt.RDat	CTC1	17	8248043	8248044	0.2813	rs4792217	-2.33	rs3027246	0.136	-7.3	-0.789	449	41	enet	0.19	1.3e-16	0.61444	0.539	ENSG00000178971	Left_Ventricle	0
ES	AL	GTExv8.EUR.Heart_Left_Ventricle	./WEIGHTS//GTExv8.EUR.Heart_Left_Ventricle/ENSG00000125434.10.wgt.RDat	SLC25A35	17	8295342	8295343	0.1025	rs4792217	-2.33	rs7221412	0.00624	-3.59	1.986	447	3	lasso	0.026	0.0022	-0.97123	0.331	ENSG00000125434	Left_Ventricle	0
ES	AL	GTExv8.EUR.Heart_Left_Ventricle	./WEIGHTS//GTExv8.EUR.Heart_Left_Ventricle/ENSG00000065320.8.wgt.RDat	NTN1	17	9021541	9021542	0.2063	rs2286511	3.19	rs9899718	0.0791	-6.11	-0.974	484	484	susie	0.081	1e-07	1.02057	0.307	ENSG00000065320	Left_Ventricle	0
ES	AL	GTExv8.EUR.Heart_Left_Ventricle	./WEIGHTS//GTExv8.EUR.Heart_Left_Ventricle/ENSG00000170310.14.wgt.RDat	STX8	17	9576590	9576591	0.1638	rs2286511	3.19	rs10521157	0.0964	5.89	-0.292	553	553	susie	0.096	5.7e-09	-0.18203	0.856	ENSG00000170310	Left_Ventricle	0
ES	AL	GTExv8.EUR.Heart_Left_Ventricle	./WEIGHTS//GTExv8.EUR.Heart_Left_Ventricle/ENSG00000109047.7.wgt.RDat	RCVRN	17	9905620	9905621	0.4437	rs7213743	3.08	rs1047334	0.346	10.68	0.1	628	1	top1	0.35	4.3e-32	0.1	0.92	ENSG00000109047	Left_Ventricle	0
ES	AL	GTExv8.EUR.Heart_Left_Ventricle	./WEIGHTS//GTExv8.EUR.Heart_Left_Ventricle/ENSG00000007237.18.wgt.RDat	GAS7	17	10198550	10198551	0.137	rs7213743	3.08	rs7216104	0.0185	4.77	-2.366	617	617	susie	0.028	0.0013	-2.32003	0.0203	ENSG00000007237	Left_Ventricle	0
ES	AL	GTExv8.EUR.Heart_Left_Ventricle	./WEIGHTS//GTExv8.EUR.Heart_Left_Ventricle/ENSG00000109063.14.wgt.RDat	MYH3	17	10657308	10657309	0.2103	rs12939013	-3.5	rs9904211	0.102	5.95	-0.253	518	1	top1	0.1	2e-09	-0.253	0.8	ENSG00000109063	Left_Ventricle	0
ES	AL	GTExv8.EUR.Heart_Left_Ventricle	./WEIGHTS//GTExv8.EUR.Heart_Left_Ventricle/ENSG00000170222.11.wgt.RDat	ADPRM	17	10697593	10697594	0.1035	rs12939013	-3.5	rs9904211	0.0984	5.86	-0.253	494	494	susie	0.1	2.7e-09	-0.2438	0.807	ENSG00000170222	Left_Ventricle	0
ES	AL	GTExv8.EUR.Heart_Left_Ventricle	./WEIGHTS//GTExv8.EUR.Heart_Left_Ventricle/ENSG00000133028.10.wgt.RDat	SCO1	17	10698374	10698375	0.1934	rs12939013	-3.5	rs9898817	0.149	7.29	-0.51	494	1	top1	0.15	2.9e-13	-0.51	0.61	ENSG00000133028	Left_Ventricle	0
ES	AL	GTExv8.EUR.Heart_Left_Ventricle	./WEIGHTS//GTExv8.EUR.Heart_Left_Ventricle/ENSG00000187824.8.wgt.RDat	TMEM220	17	10730315	10730316	0.2019	rs12939013	-3.5	rs421541	0.105	-6.57	-0.253	491	491	susie	0.11	2.7e-10	0.43432	0.664	ENSG00000187824	Left_Ventricle	0
ES	AL	GTExv8.EUR.Heart_Left_Ventricle	./WEIGHTS//GTExv8.EUR.Heart_Left_Ventricle/ENSG00000264727.1.wgt.RDat	ENSG00000264727	17	11288204	11288205	0.1987	rs12939013	-3.5	rs12452324	0.0114	-4.47	-1.514	567	6	lasso	0.07	7.4e-07	-0.35282	0.724	ENSG00000264727	Left_Ventricle	0
ES	AL	GTExv8.EUR.Heart_Left_Ventricle	./WEIGHTS//GTExv8.EUR.Heart_Left_Ventricle/ENSG00000006740.16.wgt.RDat	ARHGAP44	17	12789538	12789539	0.1271	rs7225631	2.72	rs6502202	0.11	6.21	-0.69	550	1	top1	0.11	4.5e-10	-0.69	0.49	ENSG00000006740	Left_Ventricle	0
ES	AL	GTExv8.EUR.Heart_Left_Ventricle	./WEIGHTS//GTExv8.EUR.Heart_Left_Ventricle/ENSG00000006744.18.wgt.RDat	ELAC2	17	13018186	13018187	0.3535	rs11868349	3.05	rs1044569	0.24	-9.02	-0.706	562	7	lasso	0.27	5.1e-24	0.15693	0.875	ENSG00000006744	Left_Ventricle	0
ES	AL	GTExv8.EUR.Heart_Left_Ventricle	./WEIGHTS//GTExv8.EUR.Heart_Left_Ventricle/ENSG00000141028.6.wgt.RDat	CDRT15P1	17	14024513	14024514	0.2054	rs12950714	2.9	rs8079249	0.117	-6.69	-0.176	594	594	susie	0.12	3.1e-11	0.21808	0.827	ENSG00000141028	Left_Ventricle	0
ES	AL	GTExv8.EUR.Heart_Left_Ventricle	./WEIGHTS//GTExv8.EUR.Heart_Left_Ventricle/ENSG00000125430.8.wgt.RDat	HS3ST3B1	17	14301082	14301083	0.1641	rs9789000	2.96	rs4791569	0.00671	-3.91	0.842	620	1	top1	0.0067	0.074	-0.842	0.4	ENSG00000125430	Left_Ventricle	0
ES	AL	GTExv8.EUR.Heart_Left_Ventricle	./WEIGHTS//GTExv8.EUR.Heart_Left_Ventricle/ENSG00000237377.2.wgt.RDat	ENSG00000237377	17	15279476	15279477	0.1133	rs17775172	-3.41	rs2323657	0.00334	-3.95	0.722	513	513	susie	0.019	0.0074	-0.67263	0.501	ENSG00000237377	Left_Ventricle	0
ES	AL	GTExv8.EUR.Heart_Left_Ventricle	./WEIGHTS//GTExv8.EUR.Heart_Left_Ventricle/ENSG00000239704.10.wgt.RDat	CDRT4	17	15475727	15475728	0.2029	rs17775172	-3.41	rs2938158	0.0878	-6.64	0.228	410	410	susie	0.1	2.9e-09	-0.00703	0.994	ENSG00000239704	Left_Ventricle	0
ES	AL	GTExv8.EUR.Heart_Left_Ventricle	./WEIGHTS//GTExv8.EUR.Heart_Left_Ventricle/ENSG00000179277.9.wgt.RDat	MEIS3P1	17	15786617	15786618	0.1296	rs17775172	-3.41	rs2324027	0.046	-5.65	-0.553	333	9	lasso	0.073	4e-07	0.36435	0.716	ENSG00000179277	Left_Ventricle	0
ES	AL	GTExv8.EUR.Heart_Left_Ventricle	./WEIGHTS//GTExv8.EUR.Heart_Left_Ventricle/ENSG00000265519.1.wgt.RDat	ENSG00000265519	17	15788204	15788205	0.1442	rs17775172	-3.41	rs859253	0.07	-5.01	-0.24	333	14	enet	0.08	1.2e-07	0.1977	0.843	ENSG00000265519	Left_Ventricle	0
ES	AL	GTExv8.EUR.Heart_Left_Ventricle	./WEIGHTS//GTExv8.EUR.Heart_Left_Ventricle/ENSG00000276855.1.wgt.RDat	ENSG00000276855	17	15789015	15789016	0.1843	rs17775172	-3.41	rs2324027	0.113	-6.24	-0.553	332	1	top1	0.11	2.7e-10	0.553	0.58	ENSG00000276855	Left_Ventricle	0
ES	AL	GTExv8.EUR.Heart_Left_Ventricle	./WEIGHTS//GTExv8.EUR.Heart_Left_Ventricle/ENSG00000170425.3.wgt.RDat	ADORA2B	17	15944916	15944917	0.0719	rs17775172	-3.41	rs1045599	0.129	6.68	-0.806	296	1	top1	0.13	1.3e-11	-0.806	0.42	ENSG00000170425	Left_Ventricle	0
ES	AL	GTExv8.EUR.Heart_Left_Ventricle	./WEIGHTS//GTExv8.EUR.Heart_Left_Ventricle/ENSG00000214941.7.wgt.RDat	ZSWIM7	17	15993829	15993830	0.114	rs3901067	2.31	rs1045599	0.169	7.7	-0.806	277	1	top1	0.17	5.8e-15	-0.806	0.42	ENSG00000214941	Left_Ventricle	0
ES	AL	GTExv8.EUR.Heart_Left_Ventricle	./WEIGHTS//GTExv8.EUR.Heart_Left_Ventricle/ENSG00000011295.15.wgt.RDat	TTC19	17	15999379	15999380	0.1201	rs3901067	2.31	rs2015353	0.101	-6.27	-0.539	279	279	susie	0.11	8.1e-10	0.54468	0.586	ENSG00000011295	Left_Ventricle	0
ES	AL	GTExv8.EUR.Heart_Left_Ventricle	./WEIGHTS//GTExv8.EUR.Heart_Left_Ventricle/ENSG00000166582.9.wgt.RDat	CENPV	17	16353498	16353499	0.2426	rs2981611	2.17	rs3112518	0.238	9.06	0.113	284	1	top1	0.24	3.2e-21	0.113	0.91	ENSG00000166582	Left_Ventricle	0
ES	AL	GTExv8.EUR.Heart_Left_Ventricle	./WEIGHTS//GTExv8.EUR.Heart_Left_Ventricle/ENSG00000175061.17.wgt.RDat	SNHG29	17	16438821	16438822	0.1152	rs2981611	2.17	rs11871929	0.1	5.87	-0.319	315	1	top1	0.1	2.9e-09	-0.319	0.75	ENSG00000175061	Left_Ventricle	0
ES	AL	GTExv8.EUR.Heart_Left_Ventricle	./WEIGHTS//GTExv8.EUR.Heart_Left_Ventricle/ENSG00000179598.5.wgt.RDat	PLD6	17	17206314	17206315	0.1827	rs1242514	3.49	rs1124961	0.0955	-5.66	0.86	373	1	top1	0.096	6.9e-09	-0.86	0.39	ENSG00000179598	Left_Ventricle	0
ES	AL	GTExv8.EUR.Heart_Left_Ventricle	./WEIGHTS//GTExv8.EUR.Heart_Left_Ventricle/ENSG00000154803.12.wgt.RDat	FLCN	17	17237181	17237182	0.6055	rs1242514	3.49	rs1708618	0.611	-14.11	0.772	391	1	top1	0.61	7.2e-69	-0.772	0.44	ENSG00000154803	Left_Ventricle	0
ES	AL	GTExv8.EUR.Heart_Left_Ventricle	./WEIGHTS//GTExv8.EUR.Heart_Left_Ventricle/ENSG00000205309.13.wgt.RDat	NT5M	17	17303334	17303335	0.0642	rs1242514	3.49	rs11078382	0.00596	3.63	-1.058	406	406	susie	0.024	0.0028	-0.6192	0.536	ENSG00000205309	Left_Ventricle	0
ES	AL	GTExv8.EUR.Heart_Left_Ventricle	./WEIGHTS//GTExv8.EUR.Heart_Left_Ventricle/ENSG00000072310.16.wgt.RDat	SREBF1	17	17837001	17837002	0.0483	rs1242514	3.49	rs4925118	0.0267	4.23	2.597	414	18	enet	0.038	0.00023	1.11013	0.267	ENSG00000072310	Left_Ventricle	0
ES	AL	GTExv8.EUR.Heart_Left_Ventricle	./WEIGHTS//GTExv8.EUR.Heart_Left_Ventricle/ENSG00000197815.4.wgt.RDat	ENSG00000197815	17	17858226	17858227	0.0457	rs1242514	3.49	rs6502629	-0.00227	-3.68	1.655	406	406	susie	0.017	0.01	-1.88594	0.0593	ENSG00000197815	Left_Ventricle	0
ES	AL	GTExv8.EUR.Heart_Left_Ventricle	./WEIGHTS//GTExv8.EUR.Heart_Left_Ventricle/ENSG00000171953.15.wgt.RDat	ATPAF2	17	18039208	18039209	0.2225	rs16960835	2.66	rs11656629	0.131	-6.65	0.332	333	333	susie	0.16	8.1e-14	0.6593	0.51	ENSG00000171953	Left_Ventricle	0
ES	AL	GTExv8.EUR.Heart_Left_Ventricle	./WEIGHTS//GTExv8.EUR.Heart_Left_Ventricle/ENSG00000108591.9.wgt.RDat	DRG2	17	18087885	18087886	0.1367	rs16960835	2.66	rs11656629	0.0482	-4.71	0.332	316	1	top1	0.048	3.7e-05	-0.332	0.74	ENSG00000108591	Left_Ventricle	0
ES	AL	GTExv8.EUR.Heart_Left_Ventricle	./WEIGHTS//GTExv8.EUR.Heart_Left_Ventricle/ENSG00000091536.16.wgt.RDat	MYO15A	17	18118581	18118582	0.139	rs16960835	2.66	rs854772	0.0411	-4.75	-0.358	307	18	enet	0.047	4.7e-05	0.56764	0.57	ENSG00000091536	Left_Ventricle	0
ES	AL	GTExv8.EUR.Heart_Left_Ventricle	./WEIGHTS//GTExv8.EUR.Heart_Left_Ventricle/ENSG00000091542.8.wgt.RDat	ALKBH5	17	18183077	18183078	0.1508	rs4449005	-3.05	rs12936694	0.127	6.78	-0.228	288	1	top1	0.13	1.8e-11	-0.228	0.82	ENSG00000091542	Left_Ventricle	0
ES	AL	GTExv8.EUR.Heart_Left_Ventricle	./WEIGHTS//GTExv8.EUR.Heart_Left_Ventricle/ENSG00000131899.10.wgt.RDat	LLGL1	17	18225586	18225587	0.1088	rs4449005	-3.05	rs2290502	0.0536	-4.91	0.399	270	270	susie	0.056	9.7e-06	-0.20218	0.84	ENSG00000131899	Left_Ventricle	0
ES	AL	GTExv8.EUR.Heart_Left_Ventricle	./WEIGHTS//GTExv8.EUR.Heart_Left_Ventricle/ENSG00000177427.12.wgt.RDat	MIEF2	17	18260533	18260534	0.1569	rs4449005	-3.05	rs2290507	0.062	-5.86	-0.896	262	262	susie	0.076	2.5e-07	0.35591	0.722	ENSG00000177427	Left_Ventricle	0
ES	AL	GTExv8.EUR.Heart_Left_Ventricle	./WEIGHTS//GTExv8.EUR.Heart_Left_Ventricle/ENSG00000177302.14.wgt.RDat	TOP3A	17	18315006	18315007	0.0788	rs4449005	-3.05	rs4925159	0.0215	-3.99	-0.482	261	5	lasso	0.023	0.0035	0.56371	0.573	ENSG00000177302	Left_Ventricle	0
ES	AL	GTExv8.EUR.Heart_Left_Ventricle	./WEIGHTS//GTExv8.EUR.Heart_Left_Ventricle/ENSG00000176974.19.wgt.RDat	SHMT1	17	18363562	18363563	0.3591	rs4449005	-3.05	rs4925159	0.237	8.86	-0.482	246	246	susie	0.29	8.8e-26	-0.33215	0.74	ENSG00000176974	Left_Ventricle	0
ES	AL	GTExv8.EUR.Heart_Left_Ventricle	./WEIGHTS//GTExv8.EUR.Heart_Left_Ventricle/ENSG00000233327.10.wgt.RDat	USP32P2	17	18523294	18523295	0.5462	rs4449005	-3.05	rs584300	0.267	9.45	0.075	274	45	enet	0.4	9.6e-39	-0.41913	0.675	ENSG00000233327	Left_Ventricle	0
ES	AL	GTExv8.EUR.Heart_Left_Ventricle	./WEIGHTS//GTExv8.EUR.Heart_Left_Ventricle/ENSG00000213077.5.wgt.RDat	ENSG00000213077	17	18526845	18526846	0.3871	rs4449005	-3.05	rs584300	0.178	8.1	0.075	273	273	susie	0.29	1.6e-26	-0.16496	0.869	ENSG00000213077	Left_Ventricle	0
ES	AL	GTExv8.EUR.Heart_Left_Ventricle	./WEIGHTS//GTExv8.EUR.Heart_Left_Ventricle/ENSG00000273018.5.wgt.RDat	FAM106A	17	18534061	18534062	0.5666	rs4449005	-3.05	rs584300	0.251	9.11	0.075	271	26	enet	0.39	1.8e-36	-0.44818	0.654	ENSG00000273018	Left_Ventricle	0
ES	AL	GTExv8.EUR.Heart_Left_Ventricle	./WEIGHTS//GTExv8.EUR.Heart_Left_Ventricle/ENSG00000154874.15.wgt.RDat	CCDC144B	17	18625607	18625608	0.1238	rs4449005	-3.05	rs854804	0.0583	5.6	-0.176	233	13	enet	0.099	3.3e-09	-0.03306	0.974	ENSG00000154874	Left_Ventricle	0
ES	AL	GTExv8.EUR.Heart_Left_Ventricle	./WEIGHTS//GTExv8.EUR.Heart_Left_Ventricle/ENSG00000264885.1.wgt.RDat	ENSG00000264885	17	18669460	18669461	0.1026	rs4449005	-3.05	rs4449005	0.00805	-3.74	-3.048	209	25	enet	0.028	0.0014	1.05529	0.291	ENSG00000264885	Left_Ventricle	0
ES	AL	GTExv8.EUR.Heart_Left_Ventricle	./WEIGHTS//GTExv8.EUR.Heart_Left_Ventricle/ENSG00000240445.3.wgt.RDat	FOXO3B	17	18672791	18672792	0.0963	rs4449005	-3.05	rs2270139	0.0516	4.94	0.915	208	1	top1	0.052	2e-05	0.915	0.36	ENSG00000240445	Left_Ventricle	0
ES	AL	GTExv8.EUR.Heart_Left_Ventricle	./WEIGHTS//GTExv8.EUR.Heart_Left_Ventricle/ENSG00000249459.8.wgt.RDat	ZNF286B	17	18682258	18682259	0.1009	rs4449005	-3.05	rs12936694	0.0278	3.64	-0.228	205	1	top1	0.028	0.0014	-0.228	0.82	ENSG00000249459	Left_Ventricle	0
ES	AL	GTExv8.EUR.Heart_Left_Ventricle	./WEIGHTS//GTExv8.EUR.Heart_Left_Ventricle/ENSG00000108448.20.wgt.RDat	TRIM16L	17	18697997	18697998	0.389	rs4449005	-3.05	rs12603319	0.236	-8.89	-1.665	195	195	susie	0.24	3e-21	1.665	0.0959	ENSG00000108448	Left_Ventricle	0
ES	AL	GTExv8.EUR.Heart_Left_Ventricle	./WEIGHTS//GTExv8.EUR.Heart_Left_Ventricle/ENSG00000171928.13.wgt.RDat	TVP23B	17	18780994	18780995	0.4607	rs4449005	-3.05	rs4630608	0.356	-10.81	2.29	160	160	susie	0.38	1.2e-35	-2.04472	0.0409	ENSG00000171928	Left_Ventricle	0
ES	AL	GTExv8.EUR.Heart_Left_Ventricle	./WEIGHTS//GTExv8.EUR.Heart_Left_Ventricle/ENSG00000141127.14.wgt.RDat	PRPSAP2	17	18856298	18856299	0.2726	rs4449005	-3.05	rs11078421	0.322	10.43	0.772	151	29	enet	0.35	6.3e-33	1.65962	0.097	ENSG00000141127	Left_Ventricle	0
ES	AL	GTExv8.EUR.Heart_Left_Ventricle	./WEIGHTS//GTExv8.EUR.Heart_Left_Ventricle/ENSG00000072134.15.wgt.RDat	EPN2	17	19215614	19215615	0.0632	rs2253611	-3.3	rs7501702	0.0628	4.73	0.432	243	1	top1	0.063	2.7e-06	0.43212	0.666	ENSG00000072134	Left_Ventricle	0
ES	AL	GTExv8.EUR.Heart_Left_Ventricle	./WEIGHTS//GTExv8.EUR.Heart_Left_Ventricle/ENSG00000072210.18.wgt.RDat	ALDH3A2	17	19648135	19648136	0.09	rs11656071	-3.57	rs4925026	0.0143	-4	0.126	271	17	enet	0.038	0.00025	0.15457	0.877	ENSG00000072210	Left_Ventricle	0
ES	AL	GTExv8.EUR.Heart_Left_Ventricle	./WEIGHTS//GTExv8.EUR.Heart_Left_Ventricle/ENSG00000083290.19.wgt.RDat	ULK2	17	19867935	19867936	0.2866	rs2253611	-3.3	rs17794370	0.0456	-5.22	-0.994	296	296	susie	0.064	2e-06	0.57515	0.565	ENSG00000083290	Left_Ventricle	0
ES	AL	GTExv8.EUR.Heart_Left_Ventricle	./WEIGHTS//GTExv8.EUR.Heart_Left_Ventricle/ENSG00000270091.1.wgt.RDat	ENSG00000270091	17	19897286	19897287	0.065	rs2253611	-3.3	rs860335	0.071	-5.22	0.05	294	1	top1	0.071	6e-07	-0.05	0.96	ENSG00000270091	Left_Ventricle	0
ES	AL	GTExv8.EUR.Heart_Left_Ventricle	./WEIGHTS//GTExv8.EUR.Heart_Left_Ventricle/ENSG00000154898.15.wgt.RDat	CCDC144CP	17	20321163	20321164	0.1247	rs12942716	1.75	rs9895295	0.117	6.62	0.113	171	1	top1	0.12	1.3e-10	0.113	0.91	ENSG00000154898	Left_Ventricle	0
ES	AL	GTExv8.EUR.Heart_Left_Ventricle	./WEIGHTS//GTExv8.EUR.Heart_Left_Ventricle/ENSG00000189423.11.wgt.RDat	USP32P3	17	20415546	20415547	0.2016	rs16962515	2.17	rs9895295	0.165	7.43	0.113	166	1	top1	0.16	1.2e-14	0.113	0.91	ENSG00000189423	Left_Ventricle	0
ES	AL	GTExv8.EUR.Heart_Left_Ventricle	./WEIGHTS//GTExv8.EUR.Heart_Left_Ventricle/ENSG00000124422.11.wgt.RDat	USP22	17	21043759	21043760	0.12	rs9912200	2.23	rs2291037	0.0699	5.93	-0.1	216	216	susie	0.1	1.8e-09	1.07439	0.283	ENSG00000124422	Left_Ventricle	0
ES	AL	GTExv8.EUR.Heart_Left_Ventricle	./WEIGHTS//GTExv8.EUR.Heart_Left_Ventricle/ENSG00000109016.17.wgt.RDat	DHRS7B	17	21123363	21123364	0.1386	rs9912200	2.23	rs6587128	0.0327	-4.33	1.341	220	23	enet	0.072	5.2e-07	-0.08983	0.928	ENSG00000109016	Left_Ventricle	0
ES	AL	GTExv8.EUR.Heart_Left_Ventricle	./WEIGHTS//GTExv8.EUR.Heart_Left_Ventricle/ENSG00000212719.10.wgt.RDat	LINC02693	17	21551679	21551680	0.1343	rs9892026	2.12	rs7405782	0.0147	-4.4	0.253	116	116	susie	0.033	0.00061	-0.19242	0.847	ENSG00000212719	Left_Ventricle	0
ES	AL	GTExv8.EUR.Heart_Left_Ventricle	./WEIGHTS//GTExv8.EUR.Heart_Left_Ventricle/ENSG00000232859.9.wgt.RDat	LYRM9	17	27893382	27893383	0.2172	rs12945695	-2.2	rs3751972	0.14	-7.17	0.789	307	307	susie	0.14	1.5e-12	-0.78502	0.432	ENSG00000232859	Left_Ventricle	0
ES	AL	GTExv8.EUR.Heart_Left_Ventricle	./WEIGHTS//GTExv8.EUR.Heart_Left_Ventricle/ENSG00000109084.13.wgt.RDat	TMEM97	17	28319094	28319095	0.187	rs17793752	-2.94	rs11080054	0.102	-6.98	0.86	265	19	enet	0.13	1.4e-11	-0.30805	0.758	ENSG00000109084	Left_Ventricle	0
ES	AL	GTExv8.EUR.Heart_Left_Ventricle	./WEIGHTS//GTExv8.EUR.Heart_Left_Ventricle/ENSG00000244045.12.wgt.RDat	TMEM199	17	28357580	28357581	0.0624	rs17793752	-2.94	rs17802736	0.037	4.69	-1.555	268	19	enet	0.051	2.3e-05	-2.35362	0.0186	ENSG00000244045	Left_Ventricle	0
ES	AL	GTExv8.EUR.Heart_Left_Ventricle	./WEIGHTS//GTExv8.EUR.Heart_Left_Ventricle/ENSG00000109072.13.wgt.RDat	VTN	17	28373090	28373091	0.0577	rs17793752	-2.94	rs2227721	0.0308	4.22	-0.583	267	267	susie	0.035	0.00036	-0.57151	0.568	ENSG00000109072	Left_Ventricle	0
ES	AL	GTExv8.EUR.Heart_Left_Ventricle	./WEIGHTS//GTExv8.EUR.Heart_Left_Ventricle/ENSG00000167525.13.wgt.RDat	PROCA1	17	28711853	28711854	0.1343	rs17793752	-2.94	rs2302206	0.0942	-6.3	1.44	310	15	lasso	0.14	1.3e-12	-0.72434	0.469	ENSG00000167525	Left_Ventricle	0
ES	AL	GTExv8.EUR.Heart_Left_Ventricle	./WEIGHTS//GTExv8.EUR.Heart_Left_Ventricle/ENSG00000160606.10.wgt.RDat	TLCD1	17	28727934	28727935	0.1774	rs17793752	-2.94	rs7224870	0.131	-7.03	0.412	310	1	top1	0.13	8.9e-12	-0.412	0.68	ENSG00000160606	Left_Ventricle	0
ES	AL	GTExv8.EUR.Heart_Left_Ventricle	./WEIGHTS//GTExv8.EUR.Heart_Left_Ventricle/ENSG00000173065.13.wgt.RDat	FAM222B	17	28842838	28842839	0.0387	rs17793752	-2.94	rs4795467	0.021	4.76	1.645	314	314	susie	0.044	7.5e-05	0.57807	0.563	ENSG00000173065	Left_Ventricle	0
ES	AL	GTExv8.EUR.Heart_Left_Ventricle	./WEIGHTS//GTExv8.EUR.Heart_Left_Ventricle/ENSG00000221995.5.wgt.RDat	ENSG00000221995	17	29078856	29078857	0.2245	rs17793752	-2.94	rs17654416	0.118	6.68	-1.645	320	320	susie	0.12	7.4e-11	-1.66557	0.0958	ENSG00000221995	Left_Ventricle	0
ES	AL	GTExv8.EUR.Heart_Left_Ventricle	./WEIGHTS//GTExv8.EUR.Heart_Left_Ventricle/ENSG00000167543.15.wgt.RDat	TP53I13	17	29566051	29566052	0.2634	rs9646435	3.22	rs3110496	0.105	-6.26	1.08	315	18	enet	0.12	1.2e-10	-1.06129	0.289	ENSG00000167543	Left_Ventricle	0
ES	AL	GTExv8.EUR.Heart_Left_Ventricle	./WEIGHTS//GTExv8.EUR.Heart_Left_Ventricle/ENSG00000198720.12.wgt.RDat	ANKRD13B	17	29589768	29589769	0.0496	rs9646435	3.22	rs3110496	-0.00201	3.55	1.08	315	3	lasso	0.0069	0.072	0.99183	0.321	ENSG00000198720	Left_Ventricle	0
ES	AL	GTExv8.EUR.Heart_Left_Ventricle	./WEIGHTS//GTExv8.EUR.Heart_Left_Ventricle/ENSG00000264538.6.wgt.RDat	SUZ12P1	17	30709298	30709299	0.2293	rs17879128	-1.91	rs11656419	0.247	-9.19	-0.013	289	289	susie	0.26	8.1e-23	-0.01395	0.989	ENSG00000264538	Left_Ventricle	0
ES	AL	GTExv8.EUR.Heart_Left_Ventricle	./WEIGHTS//GTExv8.EUR.Heart_Left_Ventricle/ENSG00000176390.11.wgt.RDat	CRLF3	17	30824775	30824776	0.0909	rs17879128	-1.91	rs7221691	0.0193	-4.64	0.824	279	279	susie	0.038	0.00022	0.2277	0.82	ENSG00000176390	Left_Ventricle	0
ES	AL	GTExv8.EUR.Heart_Left_Ventricle	./WEIGHTS//GTExv8.EUR.Heart_Left_Ventricle/ENSG00000176208.8.wgt.RDat	ATAD5	17	30831969	30831970	0.0361	rs17879128	-1.91	rs9915139	0.0239	3.91	-0.659	281	1	lasso	0.024	0.0029	-0.659	0.51	ENSG00000176208	Left_Ventricle	0
ES	AL	GTExv8.EUR.Heart_Left_Ventricle	./WEIGHTS//GTExv8.EUR.Heart_Left_Ventricle/ENSG00000131242.17.wgt.RDat	RAB11FIP4	17	31391623	31391624	0.3579	rs11658318	-2.58	rs2343165	0.0393	-5.41	1.036	360	360	susie	0.18	3.5e-16	0.32518	0.745	ENSG00000131242	Left_Ventricle	0
ES	AL	GTExv8.EUR.Heart_Left_Ventricle	./WEIGHTS//GTExv8.EUR.Heart_Left_Ventricle/ENSG00000172301.10.wgt.RDat	COPRS	17	31859336	31859337	0.1371	rs7225901	2.72	rs2344312	0.0282	-5.07	-0.842	320	320	susie	0.056	9.4e-06	0.95364	0.34	ENSG00000172301	Left_Ventricle	0
ES	AL	GTExv8.EUR.Heart_Left_Ventricle	./WEIGHTS//GTExv8.EUR.Heart_Left_Ventricle/ENSG00000141314.12.wgt.RDat	RHBDL3	17	32266175	32266176	0.1267	rs7225901	2.72	rs9907164	0.0378	4.73	-1.805	271	48	enet	0.058	5.8e-06	-0.38527	0.7	ENSG00000141314	Left_Ventricle	0
ES	AL	GTExv8.EUR.Heart_Left_Ventricle	./WEIGHTS//GTExv8.EUR.Heart_Left_Ventricle/ENSG00000006042.11.wgt.RDat	TMEM98	17	32927909	32927910	0.3592	rs4795742	2.72	rs2726131	0.177	-7.69	0.878	526	526	susie	0.27	7.7e-24	-1.16101	0.246	ENSG00000006042	Left_Ventricle	0
ES	AL	GTExv8.EUR.Heart_Left_Ventricle	./WEIGHTS//GTExv8.EUR.Heart_Left_Ventricle/ENSG00000279668.2.wgt.RDat	ENSG00000279668	17	34079099	34079100	0.2217	rs159291	-3.17	rs11657327	0.135	6.8	-0.659	736	3	lasso	0.14	2.7e-12	-0.91895	0.358	ENSG00000279668	Left_Ventricle	0
ES	AL	GTExv8.EUR.Heart_Left_Ventricle	./WEIGHTS//GTExv8.EUR.Heart_Left_Ventricle/ENSG00000181374.7.wgt.RDat	CCL13	17	34356451	34356452	0.1839	rs159291	-3.17	rs4795893	0.0132	4.06	-0.063	698	698	susie	0.026	0.0019	-0.11376	0.909	ENSG00000181374	Left_Ventricle	0
ES	AL	GTExv8.EUR.Heart_Left_Ventricle	./WEIGHTS//GTExv8.EUR.Heart_Left_Ventricle/ENSG00000132141.13.wgt.RDat	CCT6B	17	34961508	34961509	0.1726	rs10459951	3.11	rs234815	0.117	6.34	0.305	492	1	top1	0.12	1.3e-10	0.305	0.76	ENSG00000132141	Left_Ventricle	0
ES	AL	GTExv8.EUR.Heart_Left_Ventricle	./WEIGHTS//GTExv8.EUR.Heart_Left_Ventricle/ENSG00000005156.11.wgt.RDat	LIG3	17	34980493	34980494	0.3394	rs10459951	3.11	rs3135967	0.291	-10	-0.583	488	488	susie	0.3	6.9e-27	0.60035	0.548	ENSG00000005156	Left_Ventricle	0
ES	AL	GTExv8.EUR.Heart_Left_Ventricle	./WEIGHTS//GTExv8.EUR.Heart_Left_Ventricle/ENSG00000092871.16.wgt.RDat	RFFL	17	35089318	35089319	0.0956	rs10459951	3.69	rs10853174	0.114	-6.44	-0.553	432	432	susie	0.11	2e-10	0.5399	0.589	ENSG00000092871	Left_Ventricle	0
ES	AL	GTExv8.EUR.Heart_Left_Ventricle	./WEIGHTS//GTExv8.EUR.Heart_Left_Ventricle/ENSG00000166750.9.wgt.RDat	SLFN5	17	35243035	35243036	0.4414	rs8081729	-2.72	rs11080325	0.395	11.84	0.454	375	6	lasso	0.43	2.7e-42	-0.03436	0.973	ENSG00000166750	Left_Ventricle	0
ES	AL	GTExv8.EUR.Heart_Left_Ventricle	./WEIGHTS//GTExv8.EUR.Heart_Left_Ventricle/ENSG00000172716.16.wgt.RDat	SLFN11	17	35373700	35373701	0.0854	rs8081729	-2.72	rs17631940	0.00148	-3.44	-1.372	368	368	susie	0.027	0.0018	1.59518	0.111	ENSG00000172716	Left_Ventricle	0
ES	AL	GTExv8.EUR.Heart_Left_Ventricle	./WEIGHTS//GTExv8.EUR.Heart_Left_Ventricle/ENSG00000267547.1.wgt.RDat	ENSG00000267547	17	35404372	35404373	0.1763	rs8081729	-2.72	rs11869751	0.0855	5.4	0.628	367	367	susie	0.092	1.4e-08	0.58416	0.559	ENSG00000267547	Left_Ventricle	0
ES	AL	GTExv8.EUR.Heart_Left_Ventricle	./WEIGHTS//GTExv8.EUR.Heart_Left_Ventricle/ENSG00000205045.8.wgt.RDat	SLFN12L	17	35537860	35537861	0.087	rs8081729	-2.72	rs11080353	0.0284	3.93	0.739	403	1	top1	0.028	0.0013	0.739	0.46	ENSG00000205045	Left_Ventricle	0
ES	AL	GTExv8.EUR.Heart_Left_Ventricle	./WEIGHTS//GTExv8.EUR.Heart_Left_Ventricle/ENSG00000006125.17.wgt.RDat	AP2B1	17	35586898	35586899	0.1561	rs854477	-3.39	rs225303	0.0348	5.4	1.254	422	29	enet	0.076	2.2e-07	1.57872	0.114	ENSG00000006125	Left_Ventricle	0
ES	AL	GTExv8.EUR.Heart_Left_Ventricle	./WEIGHTS//GTExv8.EUR.Heart_Left_Ventricle/ENSG00000270885.1.wgt.RDat	RASL10B	17	35731648	35731649	0.1295	rs854477	-3.39	rs8074800	0.00838	4.25	1.405	389	21	enet	0.029	0.0011	1.01005	0.312	ENSG00000270885	Left_Ventricle	0
ES	AL	GTExv8.EUR.Heart_Left_Ventricle	./WEIGHTS//GTExv8.EUR.Heart_Left_Ventricle/ENSG00000270871.1.wgt.RDat	ENSG00000270871	17	35830292	35830293	0.0906	rs854477	-3.39	rs961135	0.000379	3.21	-2.086	343	343	susie	0.0047	0.11	-1.20943	0.226	ENSG00000270871	Left_Ventricle	0
ES	AL	GTExv8.EUR.Heart_Left_Ventricle	./WEIGHTS//GTExv8.EUR.Heart_Left_Ventricle/ENSG00000276409.4.wgt.RDat	CCL14	17	35986532	35986533	0.1149	rs854477	-3.39	rs9892586	0.0785	-5.6	0.51	292	1	top1	0.079	1.5e-07	-0.51	0.61	ENSG00000276409	Left_Ventricle	0
ES	AL	GTExv8.EUR.Heart_Left_Ventricle	./WEIGHTS//GTExv8.EUR.Heart_Left_Ventricle/ENSG00000278259.4.wgt.RDat	MYO19	17	36543434	36543435	0.159	rs854477	-3.39	rs11650008	0.118	7.14	0.496	330	330	susie	0.14	3.4e-12	0.38723	0.699	ENSG00000278259	Left_Ventricle	0
ES	AL	GTExv8.EUR.Heart_Left_Ventricle	./WEIGHTS//GTExv8.EUR.Heart_Left_Ventricle/ENSG00000278311.4.wgt.RDat	GGNBP2	17	36544887	36544888	0.0876	rs854477	-3.39	rs2074103	0.0399	4.57	0.013	330	330	susie	0.044	8.3e-05	-0.27018	0.787	ENSG00000278311	Left_Ventricle	0
ES	AL	GTExv8.EUR.Heart_Left_Ventricle	./WEIGHTS//GTExv8.EUR.Heart_Left_Ventricle/ENSG00000278535.4.wgt.RDat	DHRS11	17	36591797	36591798	0.1694	rs9913306	2.91	rs35712149	0.137	-7.04	-0.524	320	1	top1	0.14	2.6e-12	0.524	0.6	ENSG00000278535	Left_Ventricle	0
ES	AL	GTExv8.EUR.Heart_Left_Ventricle	./WEIGHTS//GTExv8.EUR.Heart_Left_Ventricle/ENSG00000278619.4.wgt.RDat	MRM1	17	36601571	36601572	0.0866	rs9913306	2.91	rs17138323	0.016	-4.26	1.227	318	11	enet	0.03	0.001	-0.94271	0.346	ENSG00000278619	Left_Ventricle	0
ES	AL	GTExv8.EUR.Heart_Left_Ventricle	./WEIGHTS//GTExv8.EUR.Heart_Left_Ventricle/ENSG00000275720.1.wgt.RDat	ENSG00000275720	17	36634068	36634069	0.2067	rs9913306	2.91	rs2028068	0.131	-7.41	-0.568	317	317	susie	0.14	1.8e-12	-0.00587	0.995	ENSG00000275720	Left_Ventricle	0
ES	AL	GTExv8.EUR.Heart_Left_Ventricle	./WEIGHTS//GTExv8.EUR.Heart_Left_Ventricle/ENSG00000276234.4.wgt.RDat	TADA2A	17	37406873	37406874	0.2487	rs763512	-2.21	rs7501983	0.196	8.24	0.305	357	357	susie	0.25	2.4e-22	0.10516	0.916	ENSG00000276234	Left_Ventricle	0
ES	AL	GTExv8.EUR.Heart_Left_Ventricle	./WEIGHTS//GTExv8.EUR.Heart_Left_Ventricle/ENSG00000276023.4.wgt.RDat	DUSP14	17	37489830	37489831	0.1603	rs763512	-2.21	rs4794755	0.0241	-4.65	-0.385	334	334	susie	0.033	0.00057	0.6486	0.517	ENSG00000276023	Left_Ventricle	0
ES	AL	GTExv8.EUR.Heart_Left_Ventricle	./WEIGHTS//GTExv8.EUR.Heart_Left_Ventricle/ENSG00000275066.4.wgt.RDat	SYNRG	17	37609495	37609496	0.286	rs763512	-2.21	rs2158235	0.293	9.85	0.292	304	1	lasso	0.29	1.3e-26	0.292	0.77	ENSG00000275066	Left_Ventricle	0
ES	AL	GTExv8.EUR.Heart_Left_Ventricle	./WEIGHTS//GTExv8.EUR.Heart_Left_Ventricle/ENSG00000278053.4.wgt.RDat	DDX52	17	37642307	37642308	0.1431	rs763512	-2.21	rs8081104	0.0679	-5.1	1.254	288	1	top1	0.068	1.1e-06	-1.254	0.21	ENSG00000278053	Left_Ventricle	0
ES	AL	GTExv8.EUR.Heart_Left_Ventricle	./WEIGHTS//GTExv8.EUR.Heart_Left_Ventricle/ENSG00000274512.5.wgt.RDat	TBC1D3L	17	37989047	37989048	0.5026	rs763512	-2.21	rs8066255	0.467	-12.48	-1.44	229	229	susie	0.47	6.8e-47	1.44	0.15	ENSG00000274512	Left_Ventricle	0
ES	AL	GTExv8.EUR.Heart_Left_Ventricle	./WEIGHTS//GTExv8.EUR.Heart_Left_Ventricle/ENSG00000278845.4.wgt.RDat	MRPL45	17	38297022	38297023	0.102	rs3760148	2.8	rs8066255	0.0652	5.41	-1.44	188	1	top1	0.065	1.7e-06	-1.44	0.15	ENSG00000278845	Left_Ventricle	0
ES	AL	GTExv8.EUR.Heart_Left_Ventricle	./WEIGHTS//GTExv8.EUR.Heart_Left_Ventricle/ENSG00000277258.4.wgt.RDat	PCGF2	17	38748377	38748378	0.2484	rs3760148	2.8	rs11658500	0.197	8.23	1.405	344	344	susie	0.2	7.8e-18	1.40501	0.16	ENSG00000277258	Left_Ventricle	0
ES	AL	GTExv8.EUR.Heart_Left_Ventricle	./WEIGHTS//GTExv8.EUR.Heart_Left_Ventricle/ENSG00000277791.4.wgt.RDat	PSMB3	17	38752735	38752736	0.1245	rs3760148	2.8	rs228272	0.0979	5.76	-0.915	347	1	top1	0.098	4.4e-09	-0.915	0.36	ENSG00000277791	Left_Ventricle	0
ES	AL	GTExv8.EUR.Heart_Left_Ventricle	./WEIGHTS//GTExv8.EUR.Heart_Left_Ventricle/ENSG00000276293.4.wgt.RDat	PIP4K2B	17	38800125	38800126	0.1684	rs3760148	2.8	rs3760144	0.0745	5.54	0.227	363	363	susie	0.079	1.4e-07	0.2152	0.83	ENSG00000276293	Left_Ventricle	0
ES	AL	GTExv8.EUR.Heart_Left_Ventricle	./WEIGHTS//GTExv8.EUR.Heart_Left_Ventricle/ENSG00000273559.4.wgt.RDat	CWC25	17	38825480	38825481	0.1052	rs3760148	2.8	rs228241	0.057	4.86	-0.553	365	365	susie	0.061	3.5e-06	-0.40662	0.684	ENSG00000273559	Left_Ventricle	0
ES	AL	GTExv8.EUR.Heart_Left_Ventricle	./WEIGHTS//GTExv8.EUR.Heart_Left_Ventricle/ENSG00000263874.2.wgt.RDat	LINC00672	17	38925167	38925168	0.2928	rs3760148	2.8	rs1733805	0.124	-6.84	0.305	356	356	susie	0.2	1.5e-17	-0.35333	0.724	ENSG00000263874	Left_Ventricle	0
ES	AL	GTExv8.EUR.Heart_Left_Ventricle	./WEIGHTS//GTExv8.EUR.Heart_Left_Ventricle/ENSG00000131771.13.wgt.RDat	PPP1R1B	17	39626739	39626740	0.1422	rs11078921	2.7	rs9635726	-0.0017	3.75	-2.108	329	13	enet	0.023	0.0032	-2.35014	0.0188	ENSG00000131771	Left_Ventricle	0
ES	AL	GTExv8.EUR.Heart_Left_Ventricle	./WEIGHTS//GTExv8.EUR.Heart_Left_Ventricle/ENSG00000131748.15.wgt.RDat	STARD3	17	39637064	39637065	0.1778	rs11078921	2.7	rs9892427	0.0177	4.66	-1.852	328	10	lasso	0.024	0.0029	-1.37515	0.169	ENSG00000131748	Left_Ventricle	0
ES	AL	GTExv8.EUR.Heart_Left_Ventricle	./WEIGHTS//GTExv8.EUR.Heart_Left_Ventricle/ENSG00000141744.3.wgt.RDat	PNMT	17	39667980	39667981	0.0691	rs11078921	2.7	rs2517955	0.0368	4.46	-2.183	323	323	susie	0.045	6.7e-05	-2.24421	0.0248	ENSG00000141744	Left_Ventricle	0
ES	AL	GTExv8.EUR.Heart_Left_Ventricle	./WEIGHTS//GTExv8.EUR.Heart_Left_Ventricle/ENSG00000141736.13.wgt.RDat	ERBB2	17	39688107	39688108	0.0456							321	0	top1	0.056	8.4e-06			ENSG00000141736	Left_Ventricle	0
ES	AL	GTExv8.EUR.Heart_Left_Ventricle	./WEIGHTS//GTExv8.EUR.Heart_Left_Ventricle/ENSG00000161395.13.wgt.RDat	PGAP3	17	39696796	39696797	0.2168	rs11078921	2.7	rs903502	0.208	9.21	-2.576	319	5	lasso	0.23	2.8e-20	-2.58672	0.00969	ENSG00000161395	Left_Ventricle	0
ES	AL	GTExv8.EUR.Heart_Left_Ventricle	./WEIGHTS//GTExv8.EUR.Heart_Left_Ventricle/ENSG00000073605.18.wgt.RDat	GSDMB	17	39918649	39918650	0.1054	rs11078921	2.7	rs9913769	0.0441	-3.99	0.075	291	1	top1	0.044	7.7e-05	-0.075	0.94	ENSG00000073605	Left_Ventricle	0
ES	AL	GTExv8.EUR.Heart_Left_Ventricle	./WEIGHTS//GTExv8.EUR.Heart_Left_Ventricle/ENSG00000167914.11.wgt.RDat	GSDMA	17	39953262	39953263	0.4927	rs11078921	2.7	rs3859192	0.318	-10.36	-1.058	298	1	top1	0.32	5.2e-29	1.058	0.29	ENSG00000167914	Left_Ventricle	0
ES	AL	GTExv8.EUR.Heart_Left_Ventricle	./WEIGHTS//GTExv8.EUR.Heart_Left_Ventricle/ENSG00000008838.19.wgt.RDat	MED24	17	40061214	40061215	0.1465	rs11078921	2.7	rs2302775	0.0658	4.9	0.896	303	1	top1	0.066	1.6e-06	0.896	0.37	ENSG00000008838	Left_Ventricle	0
ES	AL	GTExv8.EUR.Heart_Left_Ventricle	./WEIGHTS//GTExv8.EUR.Heart_Left_Ventricle/ENSG00000108349.16.wgt.RDat	CASC3	17	40140322	40140323	0.104	rs11078921	2.7	rs9894845	0.0584	-4.88	-0.412	309	1	top1	0.058	5.9e-06	0.412	0.68	ENSG00000108349	Left_Ventricle	0
ES	AL	GTExv8.EUR.Heart_Left_Ventricle	./WEIGHTS//GTExv8.EUR.Heart_Left_Ventricle/ENSG00000108352.11.wgt.RDat	RAPGEFL1	17	40177009	40177010	0.5233	rs11078921	2.7	rs1107651	0.269	9.94	0.025	295	6	lasso	0.3	2.1e-27	0.05519	0.956	ENSG00000108352	Left_Ventricle	0
ES	AL	GTExv8.EUR.Heart_Left_Ventricle	./WEIGHTS//GTExv8.EUR.Heart_Left_Ventricle/ENSG00000073584.18.wgt.RDat	SMARCE1	17	40648298	40648299	0.0822	rs4890120	2.59	rs4890093	0.0224	4.14	-0.553	396	1	top1	0.022	0.0038	-0.553	0.58	ENSG00000073584	Left_Ventricle	0
ES	AL	GTExv8.EUR.Heart_Left_Ventricle	./WEIGHTS//GTExv8.EUR.Heart_Left_Ventricle/ENSG00000167920.8.wgt.RDat	KRT10-AS1	17	40819161	40819162	0.1141	rs4890120	2.59	rs2469837	0.0504	-5.12	0.05	423	423	susie	0.057	7.5e-06	0.0696	0.945	ENSG00000167920	Left_Ventricle	0
ES	AL	GTExv8.EUR.Heart_Left_Ventricle	./WEIGHTS//GTExv8.EUR.Heart_Left_Ventricle/ENSG00000141698.16.wgt.RDat	NT5C3B	17	41836262	41836263	0.3206	rs17495782	2.04	rs9897034	0.402	11.56	-0.202	408	1	top1	0.4	2.1e-38	-0.202	0.84	ENSG00000141698	Left_Ventricle	0
ES	AL	GTExv8.EUR.Heart_Left_Ventricle	./WEIGHTS//GTExv8.EUR.Heart_Left_Ventricle/ENSG00000131473.16.wgt.RDat	ACLY	17	41930541	41930542	0.0594	rs17495782	2.04	rs4796744	0.0246	-4.25	0.215	400	1	top1	0.025	0.0026	-0.215	0.83	ENSG00000131473	Left_Ventricle	0
ES	AL	GTExv8.EUR.Heart_Left_Ventricle	./WEIGHTS//GTExv8.EUR.Heart_Left_Ventricle/ENSG00000187595.15.wgt.RDat	ZNF385C	17	42098478	42098479	0.0617	rs9891119	-2.04	rs9747327	0.0446	-4.6	0.426	319	319	susie	0.057	7e-06	-0.58174	0.561	ENSG00000187595	Left_Ventricle	0
ES	AL	GTExv8.EUR.Heart_Left_Ventricle	./WEIGHTS//GTExv8.EUR.Heart_Left_Ventricle/ENSG00000108771.12.wgt.RDat	DHX58	17	42112732	42112733	0.1392	rs9891119	-2.04	rs2074166	0.0954	-5.88	0.088	317	1	top1	0.095	7e-09	-0.088	0.93	ENSG00000108771	Left_Ventricle	0
ES	AL	GTExv8.EUR.Heart_Left_Ventricle	./WEIGHTS//GTExv8.EUR.Heart_Left_Ventricle/ENSG00000089558.8.wgt.RDat	KCNH4	17	42181277	42181278	0.0614	rs9891119	-2.04	rs11079035	0.0554	5.04	-0.126	322	322	susie	0.065	1.8e-06	-0.09871	0.921	ENSG00000089558	Left_Ventricle	0
ES	AL	GTExv8.EUR.Heart_Left_Ventricle	./WEIGHTS//GTExv8.EUR.Heart_Left_Ventricle/ENSG00000177469.12.wgt.RDat	CAVIN1	17	42423516	42423517	0.0783	rs9891119	-2.04	rs16967637	0.0581	4.9	-0.935	256	1	top1	0.058	6.3e-06	-0.935	0.35	ENSG00000177469	Left_Ventricle	0
ES	AL	GTExv8.EUR.Heart_Left_Ventricle	./WEIGHTS//GTExv8.EUR.Heart_Left_Ventricle/ENSG00000108784.9.wgt.RDat	NAGLU	17	42536171	42536172	0.3004	rs2670854	2.26	rs659497	0.114	-7	-1.647	247	247	susie	0.2	6.5e-18	1.5528	0.12	ENSG00000108784	Left_Ventricle	0
ES	AL	GTExv8.EUR.Heart_Left_Ventricle	./WEIGHTS//GTExv8.EUR.Heart_Left_Ventricle/ENSG00000108785.7.wgt.RDat	HSD17B1P1	17	42546763	42546764	0.0998	rs2670854	2.26	rs4793039	0.0873	-5.75	1.175	252	252	susie	0.092	1.4e-08	-0.97288	0.331	ENSG00000108785	Left_Ventricle	0
ES	AL	GTExv8.EUR.Heart_Left_Ventricle	./WEIGHTS//GTExv8.EUR.Heart_Left_Ventricle/ENSG00000108786.10.wgt.RDat	HSD17B1	17	42549213	42549214	0.1618	rs2670854	2.26	rs12952407	0.0688	-5.82	0.674	251	14	enet	0.099	3.3e-09	-0.93561	0.349	ENSG00000108786	Left_Ventricle	0
ES	AL	GTExv8.EUR.Heart_Left_Ventricle	./WEIGHTS//GTExv8.EUR.Heart_Left_Ventricle/ENSG00000037042.8.wgt.RDat	TUBG2	17	42659304	42659305	0.0805	rs2670854	2.26	rs2292749	0.0603	-5.57	-0.524	258	258	susie	0.089	2.1e-08	0.17123	0.864	ENSG00000037042	Left_Ventricle	0
ES	AL	GTExv8.EUR.Heart_Left_Ventricle	./WEIGHTS//GTExv8.EUR.Heart_Left_Ventricle/ENSG00000108797.11.wgt.RDat	CNTNAP1	17	42683917	42683918	0.0592	rs2670854	2.26	rs4028634	0.0678	-5.45	0	266	266	susie	0.07	7.3e-07	0.01279	0.99	ENSG00000108797	Left_Ventricle	0
ES	AL	GTExv8.EUR.Heart_Left_Ventricle	./WEIGHTS//GTExv8.EUR.Heart_Left_Ventricle/ENSG00000198496.10.wgt.RDat	NBR2	17	43125609	43125610	0.3574	rs565043	-2.48	rs12516	0.483	-12.95	1.254	243	243	susie	0.5	6.6e-51	-1.22168	0.222	ENSG00000198496	Left_Ventricle	0
ES	AL	GTExv8.EUR.Heart_Left_Ventricle	./WEIGHTS//GTExv8.EUR.Heart_Left_Ventricle/ENSG00000267002.2.wgt.RDat	ENSG00000267002	17	43171036	43171037	0.0935	rs565043	-2.48	rs9912587	-0.000468	-4.02	0.24	253	3	lasso	0.021	0.0049	-0.58596	0.558	ENSG00000267002	Left_Ventricle	0
ES	AL	GTExv8.EUR.Heart_Left_Ventricle	./WEIGHTS//GTExv8.EUR.Heart_Left_Ventricle/ENSG00000184988.8.wgt.RDat	TMEM106A	17	43211834	43211835	0.0595	rs565043	-2.48	rs4239149	0.0455	-5.05	1.311	263	263	susie	0.051	2.1e-05	-1.22514	0.221	ENSG00000184988	Left_Ventricle	0
ES	AL	GTExv8.EUR.Heart_Left_Ventricle	./WEIGHTS//GTExv8.EUR.Heart_Left_Ventricle/ENSG00000279602.1.wgt.RDat	ENSG00000279602	17	43361360	43361361	0.5677	rs565043	-2.48	rs3737559	0.105	-7.03	-1.036	301	301	susie	0.28	6.3e-25	1.37953	0.168	ENSG00000279602	Left_Ventricle	0
ES	AL	GTExv8.EUR.Heart_Left_Ventricle	./WEIGHTS//GTExv8.EUR.Heart_Left_Ventricle/ENSG00000067596.10.wgt.RDat	DHX8	17	43483864	43483865	0.1488	rs565043	-2.48	rs1463558	0.0246	-4.26	-0.789	326	1	top1	0.025	0.0026	0.789	0.43	ENSG00000067596	Left_Ventricle	0
ES	AL	GTExv8.EUR.Heart_Left_Ventricle	./WEIGHTS//GTExv8.EUR.Heart_Left_Ventricle/ENSG00000161647.18.wgt.RDat	MPP3	17	43833169	43833170	0.1576	rs8065686	2.59	rs1859048	0.0549	5.11	0.878	365	1	top1	0.055	1.1e-05	0.878	0.38	ENSG00000161647	Left_Ventricle	0
ES	AL	GTExv8.EUR.Heart_Left_Ventricle	./WEIGHTS//GTExv8.EUR.Heart_Left_Ventricle/ENSG00000141349.8.wgt.RDat	G6PC3	17	44070734	44070735	0.1555	rs3803869	2.76	rs423757	0.0519	5.08	0.038	361	1	top1	0.052	1.9e-05	0.038	0.97	ENSG00000141349	Left_Ventricle	0
ES	AL	GTExv8.EUR.Heart_Left_Ventricle	./WEIGHTS//GTExv8.EUR.Heart_Left_Ventricle/ENSG00000161664.6.wgt.RDat	ASB16	17	44170446	44170447	0.0656	rs11655190	-2.81	rs227580	0.0412	4.31	1.311	356	1	top1	0.041	0.00013	1.311	0.19	ENSG00000161664	Left_Ventricle	0
ES	AL	GTExv8.EUR.Heart_Left_Ventricle	./WEIGHTS//GTExv8.EUR.Heart_Left_Ventricle/ENSG00000267080.5.wgt.RDat	ASB16-AS1	17	44186716	44186717	0.1885	rs3897489	-2.85	rs2905981	0.146	-7.16	0.319	352	352	susie	0.15	2.5e-13	-0.23734	0.812	ENSG00000267080	Left_Ventricle	0
ES	AL	GTExv8.EUR.Heart_Left_Ventricle	./WEIGHTS//GTExv8.EUR.Heart_Left_Ventricle/ENSG00000260793.2.wgt.RDat	ENSG00000260793	17	44221914	44221915	0.1993	rs2906782	-3.1	rs7209801	0.0554	-4.82	0.025	343	10	lasso	0.065	1.9e-06	-0.63461	0.526	ENSG00000260793	Left_Ventricle	0
ES	AL	GTExv8.EUR.Heart_Left_Ventricle	./WEIGHTS//GTExv8.EUR.Heart_Left_Ventricle/ENSG00000013306.15.wgt.RDat	SLC25A39	17	44324869	44324870	0.3404	rs1859857	-3.12	rs4792935	0.122	-6.45	-1.645	341	341	susie	0.12	4.7e-11	1.78214	0.0747	ENSG00000013306	Left_Ventricle	0
ES	AL	GTExv8.EUR.Heart_Left_Ventricle	./WEIGHTS//GTExv8.EUR.Heart_Left_Ventricle/ENSG00000161692.17.wgt.RDat	DBF4B	17	44708607	44708608	0.4893	rs1859857	-3.12	rs16970944	0.337	-11.09	0.24	389	19	enet	0.37	3.7e-35	-1.1921	0.233	ENSG00000161692	Left_Ventricle	0
ES	AL	GTExv8.EUR.Heart_Left_Ventricle	./WEIGHTS//GTExv8.EUR.Heart_Left_Ventricle/ENSG00000267405.1.wgt.RDat	ENSG00000267405	17	44797782	44797783	0.0992	rs1859857	-3.12	rs4128658	-0.00307	-3.12	2.273	392	392	susie	0.017	0.01	-0.52529	0.599	ENSG00000267405	Left_Ventricle	0
ES	AL	GTExv8.EUR.Heart_Left_Ventricle	./WEIGHTS//GTExv8.EUR.Heart_Left_Ventricle/ENSG00000182963.9.wgt.RDat	GJC1	17	44830815	44830816	0.1507	rs1859857	-3.12	rs6503404	0.0735	5.78	-0.524	385	385	susie	0.086	4.1e-08	-0.02941	0.977	ENSG00000182963	Left_Ventricle	0
ES	AL	GTExv8.EUR.Heart_Left_Ventricle	./WEIGHTS//GTExv8.EUR.Heart_Left_Ventricle/ENSG00000131094.3.wgt.RDat	C1QL1	17	44968070	44968071	0.112	rs1859857	-3.12	rs8077267	0.0073	-4.29	-0.575	347	7	lasso	0.048	4e-05	-0.73515	0.462	ENSG00000131094	Left_Ventricle	0
ES	AL	GTExv8.EUR.Heart_Left_Ventricle	./WEIGHTS//GTExv8.EUR.Heart_Left_Ventricle/ENSG00000136448.11.wgt.RDat	NMT1	17	45051661	45051662	0.1873	rs1859857	-3.12	rs1053733	0.109	6.49	0.674	329	329	susie	0.12	8.5e-11	0.54018	0.589	ENSG00000136448	Left_Ventricle	0
ES	AL	GTExv8.EUR.Heart_Left_Ventricle	./WEIGHTS//GTExv8.EUR.Heart_Left_Ventricle/ENSG00000172992.11.wgt.RDat	DCAKD	17	45061108	45061109	0.2708	rs1859857	-3.12	rs7225329	0.281	-9.64	0.722	324	1	top1	0.28	2.5e-25	-0.722	0.47	ENSG00000172992	Left_Ventricle	0
ES	AL	GTExv8.EUR.Heart_Left_Ventricle	./WEIGHTS//GTExv8.EUR.Heart_Left_Ventricle/ENSG00000233483.2.wgt.RDat	EFCAB15P	17	45248835	45248836	0.1782	rs2337848	-3.04	rs8065345	0.0859	-5.51	0.151	255	20	enet	0.11	2.8e-10	0.19851	0.843	ENSG00000233483	Left_Ventricle	0
ES	AL	GTExv8.EUR.Heart_Left_Ventricle	./WEIGHTS//GTExv8.EUR.Heart_Left_Ventricle/ENSG00000159314.11.wgt.RDat	ARHGAP27	17	45434420	45434421	0.1431	rs8072451	3.19	rs4523963	0.13	6.61	-1.227	182	1	top1	0.13	1e-11	-1.227	0.22	ENSG00000159314	Left_Ventricle	0
ES	AL	GTExv8.EUR.Heart_Left_Ventricle	./WEIGHTS//GTExv8.EUR.Heart_Left_Ventricle/ENSG00000214425.7.wgt.RDat	LRRC37A4P	17	45550334	45550335	0.4603	rs8072451	3.19	rs17689471	0.553	-13.51	3.062	135	135	susie	0.55	3.4e-59	-3.0788	0.00208	ENSG00000214425	Left_Ventricle	0
ES	AL	GTExv8.EUR.Heart_Left_Ventricle	./WEIGHTS//GTExv8.EUR.Heart_Left_Ventricle/ENSG00000264070.1.wgt.RDat	DND1P1	17	45585870	45585871	0.401	rs8072451	3.19	rs17689471	0.524	13.09	3.062	117	1	top1	0.52	1.6e-54	3.062	0.0022	ENSG00000264070	Left_Ventricle	0
ES	AL	GTExv8.EUR.Heart_Left_Ventricle	./WEIGHTS//GTExv8.EUR.Heart_Left_Ventricle/ENSG00000280022.1.wgt.RDat	ENSG00000280022	17	45592620	45592621	0.2802	rs8072451	3.19	rs17689471	0.349	10.84	3.062	112	112	susie	0.36	4.5e-33	3.0809	0.00206	ENSG00000280022	Left_Ventricle	0
ES	AL	GTExv8.EUR.Heart_Left_Ventricle	./WEIGHTS//GTExv8.EUR.Heart_Left_Ventricle/ENSG00000263503.1.wgt.RDat	MAPK8IP1P2	17	45602339	45602340	0.3864	rs8072451	3.19	rs17689471	0.55	13.4	3.062	108	1	top1	0.55	1.6e-58	3.062	0.0022	ENSG00000263503	Left_Ventricle	0
ES	AL	GTExv8.EUR.Heart_Left_Ventricle	./WEIGHTS//GTExv8.EUR.Heart_Left_Ventricle/ENSG00000204650.14.wgt.RDat	LINC02210	17	45620327	45620328	0.4027	rs8072451	3.19	rs16940665	0.581	13.74	3.036	90	1	top1	0.58	1.6e-63	3.036	0.0024	ENSG00000204650	Left_Ventricle	0
ES	AL	GTExv8.EUR.Heart_Left_Ventricle	./WEIGHTS//GTExv8.EUR.Heart_Left_Ventricle/ENSG00000186868.15.wgt.RDat	MAPT	17	45894381	45894382	0.255	rs8072451	3.19	rs17689471	0.169	-7.52	3.062	31	22	enet	0.2	1.7e-17	-3.88687	0.000102	ENSG00000186868	Left_Ventricle	0
ES	AL	GTExv8.EUR.Heart_Left_Ventricle	./WEIGHTS//GTExv8.EUR.Heart_Left_Ventricle/ENSG00000214401.4.wgt.RDat	KANSL1-AS1	17	46193575	46193576	0.4275	rs8072451	3.19	rs17689471	0.583	13.81	3.062	29	17	enet	0.59	1.6e-64	3.14532	0.00166	ENSG00000214401	Left_Ventricle	0
ES	AL	GTExv8.EUR.Heart_Left_Ventricle	./WEIGHTS//GTExv8.EUR.Heart_Left_Ventricle/ENSG00000120071.13.wgt.RDat	KANSL1	17	46225388	46225389	0.415	rs8072451	3.19	rs17692129	0.132	-6.7	-2.732	46	12	enet	0.15	4e-13	3.10979	0.00187	ENSG00000120071	Left_Ventricle	0
ES	AL	GTExv8.EUR.Heart_Left_Ventricle	./WEIGHTS//GTExv8.EUR.Heart_Left_Ventricle/ENSG00000262539.1.wgt.RDat	ENSG00000262539	17	46260605	46260606	0.4327	rs17698176	-3.32	rs17689471	0.555	13.81	3.062	65	16	lasso	0.59	8.1e-65	3.09457	0.00197	ENSG00000262539	Left_Ventricle	0
ES	AL	GTExv8.EUR.Heart_Left_Ventricle	./WEIGHTS//GTExv8.EUR.Heart_Left_Ventricle/ENSG00000261575.2.wgt.RDat	ENSG00000261575	17	46267036	46267037	0.1085	rs17698176	-3.32	rs17689471	0.137	6.88	3.062	65	65	susie	0.14	2.3e-12	3.08327	0.00205	ENSG00000261575	Left_Ventricle	0
ES	AL	GTExv8.EUR.Heart_Left_Ventricle	./WEIGHTS//GTExv8.EUR.Heart_Left_Ventricle/ENSG00000176681.14.wgt.RDat	LRRC37A	17	46292732	46292733	0.6847	rs17698176	-3.32	rs17698176	0.18	8.37	-3.32	78	15	lasso	0.5	1.9e-50	-0.71984	0.472	ENSG00000176681	Left_Ventricle	0
ES	AL	GTExv8.EUR.Heart_Left_Ventricle	./WEIGHTS//GTExv8.EUR.Heart_Left_Ventricle/ENSG00000228696.8.wgt.RDat	ARL17B	17	46361796	46361797	0.5749	rs17698176	-3.32	rs17698176	0.108	6.21	-3.32	60	25	enet	0.16	7.3e-14	-1.55327	0.12	ENSG00000228696	Left_Ventricle	0
ES	AL	GTExv8.EUR.Heart_Left_Ventricle	./WEIGHTS//GTExv8.EUR.Heart_Left_Ventricle/ENSG00000260075.1.wgt.RDat	NSFP1	17	46372854	46372855	0.6355	rs2074405	3.44	rs17698176	0.33	10.43	-3.32	64	22	enet	0.39	1.5e-36	-2.50459	0.0123	ENSG00000260075	Left_Ventricle	0
ES	AL	GTExv8.EUR.Heart_Left_Ventricle	./WEIGHTS//GTExv8.EUR.Heart_Left_Ventricle/ENSG00000238083.7.wgt.RDat	LRRC37A2	17	46511510	46511511	0.4414	rs2074404	3.35	rs169201	0.45	12.2	3.011	135	135	susie	0.45	8.1e-45	3.22789	0.00125	ENSG00000238083	Left_Ventricle	0
ES	AL	GTExv8.EUR.Heart_Left_Ventricle	./WEIGHTS//GTExv8.EUR.Heart_Left_Ventricle/ENSG00000185829.17.wgt.RDat	ARL17A	17	46579681	46579682	0.4019	rs2074404	3.34	rs17692129	0.144	-8.08	-2.732	142	29	enet	0.25	1.2e-22	3.9338	8.36e-05	ENSG00000185829	Left_Ventricle	0
ES	AL	GTExv8.EUR.Heart_Left_Ventricle	./WEIGHTS//GTExv8.EUR.Heart_Left_Ventricle/ENSG00000073969.18.wgt.RDat	NSF	17	46590668	46590669	0.1473	rs2074404	3.34	rs35732828	0.106	6.34	-2.77	146	1	top1	0.11	9.7e-10	-2.77	0.00561	ENSG00000073969	Left_Ventricle	0
ES	AL	GTExv8.EUR.Heart_Left_Ventricle	./WEIGHTS//GTExv8.EUR.Heart_Left_Ventricle/ENSG00000108379.9.wgt.RDat	WNT3	17	46833057	46833058	0.1365	rs2074404	3.65	rs199498	0.104	6.61	3.344	255	18	enet	0.13	2.2e-11	2.8126	0.00491	ENSG00000108379	Left_Ventricle	0
ES	AL	GTExv8.EUR.Heart_Left_Ventricle	./WEIGHTS//GTExv8.EUR.Heart_Left_Ventricle/ENSG00000158955.10.wgt.RDat	WNT9B	17	46833200	46833201	0.2075	rs2074404	3.65	rs1530364	0.018	4.65	0.155	255	7	lasso	0.076	2.5e-07	-0.70266	0.482	ENSG00000158955	Left_Ventricle	0
ES	AL	GTExv8.EUR.Heart_Left_Ventricle	./WEIGHTS//GTExv8.EUR.Heart_Left_Ventricle/ENSG00000108433.16.wgt.RDat	GOSR2	17	46923074	46923075	0.0807	rs2074404	3.7	rs2074404	-0.00269	3.51	3.698	286	16	enet	0.0079	0.059	2.85513	0.0043	ENSG00000108433	Left_Ventricle	0
ES	AL	GTExv8.EUR.Heart_Left_Ventricle	./WEIGHTS//GTExv8.EUR.Heart_Left_Ventricle/ENSG00000262879.5.wgt.RDat	ENSG00000262879	17	47100322	47100323	0.2968	rs2074404	3.7	rs7221042	0.162	8.02	0.706	299	10	enet	0.2	1.4e-17	0.53591	0.592	ENSG00000262879	Left_Ventricle	0
ES	AL	GTExv8.EUR.Heart_Left_Ventricle	./WEIGHTS//GTExv8.EUR.Heart_Left_Ventricle/ENSG00000004897.11.wgt.RDat	CDC27	17	47189421	47189422	0.3315	rs2074404	3.59	rs11570579	0.0529	5.72	0.468	331	54	enet	0.14	1.7e-12	0.96342	0.335	ENSG00000004897	Left_Ventricle	0
ES	AL	GTExv8.EUR.Heart_Left_Ventricle	./WEIGHTS//GTExv8.EUR.Heart_Left_Ventricle/ENSG00000198336.9.wgt.RDat	MYL4	17	47200445	47200446	0.2112	rs2074404	3.6	rs858671	0.0162	-5.07	0.755	339	19	enet	0.096	6.8e-09	-0.21946	0.826	ENSG00000198336	Left_Ventricle	0
ES	AL	GTExv8.EUR.Heart_Left_Ventricle	./WEIGHTS//GTExv8.EUR.Heart_Left_Ventricle/ENSG00000259207.7.wgt.RDat	ITGB3	17	47253845	47253846	0.1314	rs2074404	3.54	rs4144743	0.0933	-5.84	-0.279	330	1	top1	0.093	1e-08	0.279	0.78	ENSG00000259207	Left_Ventricle	0
ES	AL	GTExv8.EUR.Heart_Left_Ventricle	./WEIGHTS//GTExv8.EUR.Heart_Left_Ventricle/ENSG00000263293.2.wgt.RDat	EFCAB13-DT	17	47318619	47318620	0.0417	rs11874	-3.19	rs3809863	0.0168	4.02	1.15	345	1	top1	0.017	0.011	1.15	0.25	ENSG00000263293	Left_Ventricle	0
ES	AL	GTExv8.EUR.Heart_Left_Ventricle	./WEIGHTS//GTExv8.EUR.Heart_Left_Ventricle/ENSG00000178852.15.wgt.RDat	EFCAB13	17	47323289	47323290	0.1907	rs11874	-3.19	rs11867253	0.085	-5.82	0.935	346	346	susie	0.1	3e-09	-0.77487	0.438	ENSG00000178852	Left_Ventricle	0
ES	AL	GTExv8.EUR.Heart_Left_Ventricle	./WEIGHTS//GTExv8.EUR.Heart_Left_Ventricle/ENSG00000228782.7.wgt.RDat	MRPL45P2	17	47492491	47492492	0.0647	rs1053800	2.75	rs12452796	0.059	-4.68	-0.824	358	1	lasso	0.062	3.3e-06	0.824	0.41	ENSG00000228782	Left_Ventricle	0
ES	AL	GTExv8.EUR.Heart_Left_Ventricle	./WEIGHTS//GTExv8.EUR.Heart_Left_Ventricle/ENSG00000141279.15.wgt.RDat	NPEPPS	17	47522941	47522942	0.0836	rs882163	3.08	rs4629024	0.0161	4.05	-0.468	366	366	susie	0.02	0.006	-0.86529	0.387	ENSG00000141279	Left_Ventricle	0
ES	AL	GTExv8.EUR.Heart_Left_Ventricle	./WEIGHTS//GTExv8.EUR.Heart_Left_Ventricle/ENSG00000198933.9.wgt.RDat	TBKBP1	17	47694080	47694081	0.1022	rs882163	3.08	rs2013383	0.0993	5.88	-1.598	412	1	top1	0.099	3.4e-09	-1.598	0.11	ENSG00000198933	Left_Ventricle	0
ES	AL	GTExv8.EUR.Heart_Left_Ventricle	./WEIGHTS//GTExv8.EUR.Heart_Left_Ventricle/ENSG00000159111.12.wgt.RDat	MRPL10	17	47831533	47831534	0.0545	rs882163	3.08	rs12602461	0.00293	-3.96	-0.305	384	21	enet	0.021	0.0053	1.88175	0.0599	ENSG00000159111	Left_Ventricle	0
ES	AL	GTExv8.EUR.Heart_Left_Ventricle	./WEIGHTS//GTExv8.EUR.Heart_Left_Ventricle/ENSG00000141294.9.wgt.RDat	LRRC46	17	47831626	47831627	0.1448	rs882163	3.08	rs2325752	0.0499	4.35	-2.366	384	1	top1	0.05	2.7e-05	-2.366	0.018	ENSG00000141294	Left_Ventricle	0
ES	AL	GTExv8.EUR.Heart_Left_Ventricle	./WEIGHTS//GTExv8.EUR.Heart_Left_Ventricle/ENSG00000141295.13.wgt.RDat	SCRN2	17	47841332	47841333	0.4934	rs882163	3.08	rs11079797	0.239	-8.99	-0.176	387	387	susie	0.38	2.9e-35	-0.40496	0.686	ENSG00000141295	Left_Ventricle	0
ES	AL	GTExv8.EUR.Heart_Left_Ventricle	./WEIGHTS//GTExv8.EUR.Heart_Left_Ventricle/ENSG00000189120.4.wgt.RDat	SP6	17	47855873	47855874	0.1196	rs882163	3.08	rs16949270	0.0752	-5.21	-1.774	387	3	lasso	0.075	2.8e-07	1.97043	0.0488	ENSG00000189120	Left_Ventricle	0
ES	AL	GTExv8.EUR.Heart_Left_Ventricle	./WEIGHTS//GTExv8.EUR.Heart_Left_Ventricle/ENSG00000264920.1.wgt.RDat	SP2-DT	17	47895811	47895812	0.0982	rs882163	3.08	rs2597169	0.048	5.22	-1.476	380	380	susie	0.055	1.2e-05	-1.43623	0.151	ENSG00000264920	Left_Ventricle	0
ES	AL	GTExv8.EUR.Heart_Left_Ventricle	./WEIGHTS//GTExv8.EUR.Heart_Left_Ventricle/ENSG00000108465.14.wgt.RDat	CDK5RAP3	17	47967809	47967810	0.1888	rs882163	3.08	rs17616799	0.133	-6.84	-2.308	388	388	susie	0.14	2.3e-12	2.03975	0.0414	ENSG00000108465	Left_Ventricle	0
ES	AL	GTExv8.EUR.Heart_Left_Ventricle	./WEIGHTS//GTExv8.EUR.Heart_Left_Ventricle/ENSG00000278765.1.wgt.RDat	ENSG00000278765	17	48067292	48067293	0.0567	rs882163	3.08	rs208008	0.0171	4.11	-2.044	425	425	susie	0.028	0.0014	-2.89118	0.00384	ENSG00000278765	Left_Ventricle	0
ES	AL	GTExv8.EUR.Heart_Left_Ventricle	./WEIGHTS//GTExv8.EUR.Heart_Left_Ventricle/ENSG00000002919.14.wgt.RDat	SNX11	17	48103356	48103357	0.1035	rs882163	3.08	rs1468270	0.0895	-6.06	-2.886	446	1	top1	0.089	2.1e-08	2.886	0.0039	ENSG00000002919	Left_Ventricle	0
ES	AL	GTExv8.EUR.Heart_Left_Ventricle	./WEIGHTS//GTExv8.EUR.Heart_Left_Ventricle/ENSG00000230148.8.wgt.RDat	HOXB-AS1	17	48544350	48544351	0.089	rs8073963	2.95	rs2229302	0.0275	-4.36	2.432	413	1	top1	0.028	0.0015	-2.432	0.015	ENSG00000230148	Left_Ventricle	0
ES	AL	GTExv8.EUR.Heart_Left_Ventricle	./WEIGHTS//GTExv8.EUR.Heart_Left_Ventricle/ENSG00000173917.10.wgt.RDat	HOXB2	17	48544988	48544989	0.0924	rs8073963	2.95	rs9904760	0.0176	-4.55	2.656	410	1	top1	0.018	0.0093	-2.656	0.00791	ENSG00000173917	Left_Ventricle	0
ES	AL	GTExv8.EUR.Heart_Left_Ventricle	./WEIGHTS//GTExv8.EUR.Heart_Left_Ventricle/ENSG00000170703.15.wgt.RDat	TTLL6	17	48817213	48817214	0.1162	rs8073963	2.95	rs532154	0.0612	5.16	-1.598	394	23	enet	0.088	2.8e-08	-0.94558	0.344	ENSG00000170703	Left_Ventricle	0
ES	AL	GTExv8.EUR.Heart_Left_Ventricle	./WEIGHTS//GTExv8.EUR.Heart_Left_Ventricle/ENSG00000159199.13.wgt.RDat	ATP5MC1	17	48892764	48892765	0.3363	rs8073963	2.95	rs1973404	0.359	-11.1	-1.015	392	392	susie	0.36	9.5e-34	0.95822	0.338	ENSG00000159199	Left_Ventricle	0
ES	AL	GTExv8.EUR.Heart_Left_Ventricle	./WEIGHTS//GTExv8.EUR.Heart_Left_Ventricle/ENSG00000204584.1.wgt.RDat	ENSG00000204584	17	49845909	49845910	0.2009	rs2197159	-4.02	rs16948388	0.124	7.13	-1.15	420	420	susie	0.14	1.4e-12	-1.0282	0.304	ENSG00000204584	Left_Ventricle	0
ES	AL	GTExv8.EUR.Heart_Left_Ventricle	./WEIGHTS//GTExv8.EUR.Heart_Left_Ventricle/ENSG00000108823.15.wgt.RDat	SGCA	17	50165984	50165985	0.1494	rs2586461	-2.73	rs2696297	0.0973	-5.89	-1.227	444	22	enet	0.12	1.8e-10	1.4333	0.152	ENSG00000108823	Left_Ventricle	0
ES	AL	GTExv8.EUR.Heart_Left_Ventricle	./WEIGHTS//GTExv8.EUR.Heart_Left_Ventricle/ENSG00000015532.9.wgt.RDat	XYLT2	17	50346091	50346092	0.0858	rs2586461	-2.73	rs3744526	0.0457	5	0.372	486	486	susie	0.057	8.1e-06	0.25337	0.8	ENSG00000015532	Left_Ventricle	0
ES	AL	GTExv8.EUR.Heart_Left_Ventricle	./WEIGHTS//GTExv8.EUR.Heart_Left_Ventricle/ENSG00000167107.12.wgt.RDat	ACSF2	17	50426157	50426158	0.3733	rs2586461	-2.73	rs2125903	0.353	-10.9	-1.036	484	484	susie	0.36	3e-33	1.02464	0.306	ENSG00000167107	Left_Ventricle	0
ES	AL	GTExv8.EUR.Heart_Left_Ventricle	./WEIGHTS//GTExv8.EUR.Heart_Left_Ventricle/ENSG00000136457.9.wgt.RDat	CHAD	17	50468965	50468966	0.1328	rs2586461	-2.73	rs557	0.023	-4.6	-0.722	481	481	susie	0.04	0.00015	0.89401	0.371	ENSG00000136457	Left_Ventricle	0
ES	AL	GTExv8.EUR.Heart_Left_Ventricle	./WEIGHTS//GTExv8.EUR.Heart_Left_Ventricle/ENSG00000006282.20.wgt.RDat	SPATA20	17	50546305	50546306	0.7587	rs2586461	-2.73	rs989128	0.571	-13.67	-1.015	465	465	susie	0.65	2.1e-75	1.69346	0.0904	ENSG00000006282	Left_Ventricle	0
ES	AL	GTExv8.EUR.Heart_Left_Ventricle	./WEIGHTS//GTExv8.EUR.Heart_Left_Ventricle/ENSG00000006283.17.wgt.RDat	CACNA1G	17	50561067	50561068	0.1002	rs2586461	-2.73	rs12936750	0.0218	-4.03	-0.553	456	456	susie	0.028	0.0014	0.64767	0.517	ENSG00000006283	Left_Ventricle	0
ES	AL	GTExv8.EUR.Heart_Left_Ventricle	./WEIGHTS//GTExv8.EUR.Heart_Left_Ventricle/ENSG00000108846.15.wgt.RDat	ABCC3	17	50634776	50634777	0.1297	rs2586461	-2.73	rs12604031	0.0998	5.84	-1.44	436	2	lasso	0.1	2.5e-09	-1.31005	0.19	ENSG00000108846	Left_Ventricle	0
ES	AL	GTExv8.EUR.Heart_Left_Ventricle	./WEIGHTS//GTExv8.EUR.Heart_Left_Ventricle/ENSG00000251665.1.wgt.RDat	ENSG00000251665	17	50947397	50947398	0.0845	rs1009706	2.34	rs7226130	0.0878	-5.68	1.254	433	1	top1	0.088	2.8e-08	-1.254	0.21	ENSG00000251665	Left_Ventricle	0
ES	AL	GTExv8.EUR.Heart_Left_Ventricle	./WEIGHTS//GTExv8.EUR.Heart_Left_Ventricle/ENSG00000239672.7.wgt.RDat	NME1	17	51153535	51153536	0.3382	rs11652016	-2.37	rs16949649	0.301	10	0.151	428	428	susie	0.33	6.6e-30	0.13791	0.89	ENSG00000239672	Left_Ventricle	0
ES	AL	GTExv8.EUR.Heart_Left_Ventricle	./WEIGHTS//GTExv8.EUR.Heart_Left_Ventricle/ENSG00000011260.13.wgt.RDat	UTP18	17	51260527	51260528	0.103	rs11652016	-2.37	rs4793692	0.0848	5.82	0.755	447	3	lasso	0.087	3.3e-08	0.74003	0.459	ENSG00000011260	Left_Ventricle	0
ES	AL	GTExv8.EUR.Heart_Left_Ventricle	./WEIGHTS//GTExv8.EUR.Heart_Left_Ventricle/ENSG00000141198.14.wgt.RDat	TOM1L1	17	54899386	54899387	0.072	rs4794562	2.97	rs17817901	0.0541	-4.86	0.739	476	1	top1	0.054	1.3e-05	-0.739	0.46	ENSG00000141198	Left_Ventricle	0
ES	AL	GTExv8.EUR.Heart_Left_Ventricle	./WEIGHTS//GTExv8.EUR.Heart_Left_Ventricle/ENSG00000279059.1.wgt.RDat	ENSG00000279059	17	54958425	54958426	0.0978	rs4794562	2.97	rs3087650	0.067	-5.63	0.739	496	6	lasso	0.081	1e-07	-0.71535	0.474	ENSG00000279059	Left_Ventricle	0
ES	AL	GTExv8.EUR.Heart_Left_Ventricle	./WEIGHTS//GTExv8.EUR.Heart_Left_Ventricle/ENSG00000166260.10.wgt.RDat	COX11	17	54968763	54968764	0.1698	rs4794562	2.97	rs17817829	0.142	-7.11	1.126	499	1	top1	0.14	1.1e-12	-1.126	0.26	ENSG00000166260	Left_Ventricle	0
ES	AL	GTExv8.EUR.Heart_Left_Ventricle	./WEIGHTS//GTExv8.EUR.Heart_Left_Ventricle/ENSG00000166263.13.wgt.RDat	STXBP4	17	54968785	54968786	0.1392	rs4794562	2.97	rs7222197	0.101	-5.89	1.036	499	1	top1	0.1	2.6e-09	-1.036	0.3	ENSG00000166263	Left_Ventricle	0
ES	AL	GTExv8.EUR.Heart_Left_Ventricle	./WEIGHTS//GTExv8.EUR.Heart_Left_Ventricle/ENSG00000108924.13.wgt.RDat	HLF	17	55265011	55265012	0.1155	rs4794562	2.97	rs11656277	0.0195	-4.32	2.82	539	6	lasso	0.024	0.0027	-2.32225	0.0202	ENSG00000108924	Left_Ventricle	0
ES	AL	GTExv8.EUR.Heart_Left_Ventricle	./WEIGHTS//GTExv8.EUR.Heart_Left_Ventricle/ENSG00000121064.12.wgt.RDat	SCPEP1	17	56978104	56978105	0.34	rs4793853	-3.31	rs2214565	0.292	-9.86	-1.2	501	1	top1	0.29	2e-26	1.2	0.23	ENSG00000121064	Left_Ventricle	0
ES	AL	GTExv8.EUR.Heart_Left_Ventricle	./WEIGHTS//GTExv8.EUR.Heart_Left_Ventricle/ENSG00000263004.1.wgt.RDat	AKAP1-DT	17	57085023	57085024	0.457	rs4793853	-3.27	rs3826296	0.331	-10.56	1.15	519	7	lasso	0.34	4.1e-31	-0.75884	0.448	ENSG00000263004	Left_Ventricle	0
ES	AL	GTExv8.EUR.Heart_Left_Ventricle	./WEIGHTS//GTExv8.EUR.Heart_Left_Ventricle/ENSG00000121101.15.wgt.RDat	TEX14	17	58692054	58692055	0.0856	rs7225148	-2.98	rs170024	0.0822	5.73	0.305	303	303	susie	0.09	2e-08	0.06437	0.949	ENSG00000121101	Left_Ventricle	0
ES	AL	GTExv8.EUR.Heart_Left_Ventricle	./WEIGHTS//GTExv8.EUR.Heart_Left_Ventricle/ENSG00000108395.13.wgt.RDat	TRIM37	17	59106596	59106597	0.0541	rs34678056	2.02	rs7221274	0.0308	4.34	-0.806	285	285	susie	0.04	0.00015	-0.40505	0.685	ENSG00000108395	Left_Ventricle	0
ES	AL	GTExv8.EUR.Heart_Left_Ventricle	./WEIGHTS//GTExv8.EUR.Heart_Left_Ventricle/ENSG00000182628.12.wgt.RDat	SKA2	17	59155268	59155269	0.0535	rs34678056	2.02	rs12949138	0.0439	-4.66	0.088	291	1	top1	0.044	7.9e-05	-0.088	0.93	ENSG00000182628	Left_Ventricle	0
ES	AL	GTExv8.EUR.Heart_Left_Ventricle	./WEIGHTS//GTExv8.EUR.Heart_Left_Ventricle/ENSG00000068489.12.wgt.RDat	PRR11	17	59155498	59155499	0.0884	rs34678056	2.02	rs2333465	-0.00278	3.25	0.896	291	291	susie	0.02	0.0059	1.13598	0.256	ENSG00000068489	Left_Ventricle	0
ES	AL	GTExv8.EUR.Heart_Left_Ventricle	./WEIGHTS//GTExv8.EUR.Heart_Left_Ventricle/ENSG00000175155.8.wgt.RDat	YPEL2	17	59331688	59331689	0.1139	rs8081468	3.22	rs1451509	0.0849	5.44	0.063	310	10	enet	0.09	1.8e-08	-0.77013	0.441	ENSG00000175155	Left_Ventricle	0
ES	AL	GTExv8.EUR.Heart_Left_Ventricle	./WEIGHTS//GTExv8.EUR.Heart_Left_Ventricle/ENSG00000189050.15.wgt.RDat	RNFT1	17	59964760	59964761	0.1023	rs1292060	3.24	rs7224006	0.088	-5.79	3.138	244	244	susie	0.091	1.6e-08	-3.15641	0.0016	ENSG00000189050	Left_Ventricle	0
ES	AL	GTExv8.EUR.Heart_Left_Ventricle	./WEIGHTS//GTExv8.EUR.Heart_Left_Ventricle/ENSG00000267302.5.wgt.RDat	RNFT1-DT	17	59964831	59964832	0.1466	rs1292060	3.24	rs7216675	0.0643	5.59	2.241	244	244	susie	0.076	2.6e-07	1.11619	0.264	ENSG00000267302	Left_Ventricle	0
ES	AL	GTExv8.EUR.Heart_Left_Ventricle	./WEIGHTS//GTExv8.EUR.Heart_Left_Ventricle/ENSG00000068097.14.wgt.RDat	HEATR6	17	60078930	60078931	0.3634	rs1292060	3.24	rs2087840	0.158	7.27	1.036	224	1	top1	0.16	4.7e-14	1.036	0.3	ENSG00000068097	Left_Ventricle	0
ES	AL	GTExv8.EUR.Heart_Left_Ventricle	./WEIGHTS//GTExv8.EUR.Heart_Left_Ventricle/ENSG00000121068.13.wgt.RDat	TBX2	17	61399895	61399896	0.1163	rs6504010	2.88	rs2109019	0.044	4.47	-0.468	317	1	top1	0.044	7.9e-05	-0.468	0.64	ENSG00000121068	Left_Ventricle	0
ES	AL	GTExv8.EUR.Heart_Left_Ventricle	./WEIGHTS//GTExv8.EUR.Heart_Left_Ventricle/ENSG00000267280.5.wgt.RDat	TBX2-AS1	17	61411554	61411555	0.2363	rs6504010	2.88	rs2109019	0.0829	5.34	-0.468	313	1	top1	0.083	6.9e-08	-0.468	0.64	ENSG00000267280	Left_Ventricle	0
ES	AL	GTExv8.EUR.Heart_Left_Ventricle	./WEIGHTS//GTExv8.EUR.Heart_Left_Ventricle/ENSG00000008283.15.wgt.RDat	CYB561	17	63446377	63446378	0.0955	rs6504151	1.65	rs7207214	0.0529	-5.49	0.954	257	7	enet	0.069	8.6e-07	-0.74172	0.458	ENSG00000008283	Left_Ventricle	0
ES	AL	GTExv8.EUR.Heart_Left_Ventricle	./WEIGHTS//GTExv8.EUR.Heart_Left_Ventricle/ENSG00000198909.7.wgt.RDat	MAP3K3	17	63622414	63622415	0.0638	rs2331413	-2.43	rs16947005	0.0488	5.07	1.372	276	276	susie	0.054	1.2e-05	1.17652	0.239	ENSG00000198909	Left_Ventricle	0
ES	AL	GTExv8.EUR.Heart_Left_Ventricle	./WEIGHTS//GTExv8.EUR.Heart_Left_Ventricle/ENSG00000198231.12.wgt.RDat	DDX42	17	63773775	63773776	0.0606	rs2331413	-2.43	rs2955250	0.0048	-3.89	1.282	316	1	top1	0.0048	0.11	-1.282	0.2	ENSG00000198231	Left_Ventricle	0
ES	AL	GTExv8.EUR.Heart_Left_Ventricle	./WEIGHTS//GTExv8.EUR.Heart_Left_Ventricle/ENSG00000087191.12.wgt.RDat	PSMC5	17	63827671	63827672	0.146	rs2331413	-2.43	rs3817182	0.139	-7.51	-0.739	328	13	enet	0.16	1.6e-14	0.43694	0.662	ENSG00000087191	Left_Ventricle	0
ES	AL	GTExv8.EUR.Heart_Left_Ventricle	./WEIGHTS//GTExv8.EUR.Heart_Left_Ventricle/ENSG00000108592.16.wgt.RDat	FTSJ3	17	63830011	63830012	0.3875	rs2331413	-2.43	rs6504180	0.513	-12.97	-1.015	330	1	top1	0.51	5.6e-53	1.015	0.31	ENSG00000108592	Left_Ventricle	0
ES	AL	GTExv8.EUR.Heart_Left_Ventricle	./WEIGHTS//GTExv8.EUR.Heart_Left_Ventricle/ENSG00000224383.7.wgt.RDat	PRR29	17	64001083	64001084	0.1315	rs17650301	-2.72	rs3764868	0.0804	-5.26	1.728	297	1	top1	0.08	1.1e-07	-1.728	0.084	ENSG00000224383	Left_Ventricle	0
ES	AL	GTExv8.EUR.Heart_Left_Ventricle	./WEIGHTS//GTExv8.EUR.Heart_Left_Ventricle/ENSG00000271605.5.wgt.RDat	MILR1	17	64449036	64449037	0.2218	rs17650301	-2.72	rs8068311	0.0767	5.12	1.511	208	208	susie	0.079	1.5e-07	1.34039	0.18	ENSG00000271605	Left_Ventricle	0
ES	AL	GTExv8.EUR.Heart_Left_Ventricle	./WEIGHTS//GTExv8.EUR.Heart_Left_Ventricle/ENSG00000214174.8.wgt.RDat	AMZ2P1	17	64975575	64975576	0.4027	rs17650301	-2.72	rs35020254	0.33	10.5	1.555	292	6	lasso	0.34	7e-31	1.65052	0.0988	ENSG00000214174	Left_Ventricle	0
ES	AL	GTExv8.EUR.Heart_Left_Ventricle	./WEIGHTS//GTExv8.EUR.Heart_Left_Ventricle/ENSG00000154229.11.wgt.RDat	PRKCA	17	66302635	66302636	0.4505	rs8073418	2.9	rs9892651	0.372	-11.05	-0.659	481	1	top1	0.37	7e-35	0.659	0.51	ENSG00000154229	Left_Ventricle	0
ES	AL	GTExv8.EUR.Heart_Left_Ventricle	./WEIGHTS//GTExv8.EUR.Heart_Left_Ventricle/ENSG00000171634.16.wgt.RDat	BPTF	17	67825523	67825524	0.0967	rs4558468	-3.29	rs4791284	0.0152	-4.13	-1.175	317	24	enet	0.031	0.00088	2.7846	0.00536	ENSG00000171634	Left_Ventricle	0
ES	AL	GTExv8.EUR.Heart_Left_Ventricle	./WEIGHTS//GTExv8.EUR.Heart_Left_Ventricle/ENSG00000182481.8.wgt.RDat	KPNA2	17	68035518	68035519	0.0971	rs4558468	-3.29	rs7222953	0.00261	3.57	0.292	319	24	enet	0.022	0.0043	1.28379	0.199	ENSG00000182481	Left_Ventricle	0
ES	AL	GTExv8.EUR.Heart_Left_Ventricle	./WEIGHTS//GTExv8.EUR.Heart_Left_Ventricle/ENSG00000274561.1.wgt.RDat	ENSG00000274561	17	68131461	68131462	0.097							0	0	enet	0.0021	0.2			ENSG00000274561	Left_Ventricle	0
ES	AL	GTExv8.EUR.Heart_Left_Ventricle	./WEIGHTS//GTExv8.EUR.Heart_Left_Ventricle/ENSG00000277476.1.wgt.RDat	ENSG00000277476	17	68133200	68133201	0.106	rs4558468	-3.29	rs7210299	0.0441	5.11	-1.103	323	9	enet	0.081	1e-07	-2.02051	0.0433	ENSG00000277476	Left_Ventricle	0
ES	AL	GTExv8.EUR.Heart_Left_Ventricle	./WEIGHTS//GTExv8.EUR.Heart_Left_Ventricle/ENSG00000278740.1.wgt.RDat	ENSG00000278740	17	68188546	68188547	0.2693	rs4558468	-3.29	rs4558468	0.0611	6.34	-3.293	341	11	lasso	0.16	2.6e-14	-2.72582	0.00641	ENSG00000278740	Left_Ventricle	0
ES	AL	GTExv8.EUR.Heart_Left_Ventricle	./WEIGHTS//GTExv8.EUR.Heart_Left_Ventricle/ENSG00000267731.1.wgt.RDat	ENSG00000267731	17	68189883	68189884	0.2586	rs4558468	-3.29	rs7210299	0.133	6.74	-1.103	342	342	susie	0.16	5.2e-14	-1.77791	0.0754	ENSG00000267731	Left_Ventricle	0
ES	AL	GTExv8.EUR.Heart_Left_Ventricle	./WEIGHTS//GTExv8.EUR.Heart_Left_Ventricle/ENSG00000070540.12.wgt.RDat	WIPI1	17	68457512	68457513	0.1896	rs4558468	-3.29	rs3897877	0.0862	-6.07	-0.412	431	5	lasso	0.099	3.8e-09	0.08872	0.929	ENSG00000070540	Left_Ventricle	0
ES	AL	GTExv8.EUR.Heart_Left_Ventricle	./WEIGHTS//GTExv8.EUR.Heart_Left_Ventricle/ENSG00000108946.14.wgt.RDat	PRKAR1A	17	68511779	68511780	0.2116	rs4558468	-3.29	rs11653260	0.0603	-5.93	-0.954	444	444	susie	0.1	1.5e-09	2.01202	0.0442	ENSG00000108946	Left_Ventricle	0
ES	AL	GTExv8.EUR.Heart_Left_Ventricle	./WEIGHTS//GTExv8.EUR.Heart_Left_Ventricle/ENSG00000267361.1.wgt.RDat	SEC24AP1	17	69095498	69095499	0.0703	rs17690945	-3.19	rs11077922	-0.00289	-2.96	-1.563	473	473	susie	0.012	0.028	0.84022	0.401	ENSG00000267361	Left_Ventricle	0
ES	AL	GTExv8.EUR.Heart_Left_Ventricle	./WEIGHTS//GTExv8.EUR.Heart_Left_Ventricle/ENSG00000154262.12.wgt.RDat	ABCA6	17	69141887	69141888	0.1121	rs17690945	-3.19	rs12453914	0.0197	-4.36	-0.659	464	40	enet	0.022	0.0043	-0.10146	0.919	ENSG00000154262	Left_Ventricle	0
ES	AL	GTExv8.EUR.Heart_Left_Ventricle	./WEIGHTS//GTExv8.EUR.Heart_Left_Ventricle/ENSG00000154265.15.wgt.RDat	ABCA5	17	69327243	69327244	0.0883	rs17690945	-3.19	rs997639	0.00488	3.16	0.176	364	364	susie	0.014	0.017	0.68449	0.494	ENSG00000154265	Left_Ventricle	0
ES	AL	GTExv8.EUR.Heart_Left_Ventricle	./WEIGHTS//GTExv8.EUR.Heart_Left_Ventricle/ENSG00000267365.1.wgt.RDat	KCNJ2-AS1	17	70169401	70169402	0.0881	rs4793497	2.33	rs1468472	0.00129	-4.31	-0.896	411	7	lasso	0.0045	0.12	1.12062	0.262	ENSG00000267365	Left_Ventricle	0
ES	AL	GTExv8.EUR.Heart_Left_Ventricle	./WEIGHTS//GTExv8.EUR.Heart_Left_Ventricle/ENSG00000226101.1.wgt.RDat	LINC02097	17	72072332	72072333	0.1424	rs8076087	3.66	rs9915657	0.0576	-4.86	-2.716	504	1	top1	0.058	6.8e-06	2.716	0.00661	ENSG00000226101	Left_Ventricle	0
ES	AL	GTExv8.EUR.Heart_Left_Ventricle	./WEIGHTS//GTExv8.EUR.Heart_Left_Ventricle/ENSG00000234899.9.wgt.RDat	SOX9-AS1	17	72237202	72237203	0.258	rs8076087	3.66	rs9894720	0.104	-5.94	-2.702	565	8	lasso	0.12	2.8e-11	2.93329	0.00335	ENSG00000234899	Left_Ventricle	0
ES	AL	GTExv8.EUR.Heart_Left_Ventricle	./WEIGHTS//GTExv8.EUR.Heart_Left_Ventricle/ENSG00000180616.8.wgt.RDat	SSTR2	17	73165011	73165012	0.1578	rs7206989	4.58	rs6501598	-0.0022	3.42	-0.164	560	560	susie	0.0016	0.22	-0.22669	0.821	ENSG00000180616	Left_Ventricle	0
ES	AL	GTExv8.EUR.Heart_Left_Ventricle	./WEIGHTS//GTExv8.EUR.Heart_Left_Ventricle/ENSG00000166685.11.wgt.RDat	COG1	17	73192631	73192632	0.0942	rs7206989	4.58	rs7211297	0.062	5.43	0.305	557	557	susie	0.073	4.1e-07	0.23104	0.817	ENSG00000166685	Left_Ventricle	0
ES	AL	GTExv8.EUR.Heart_Left_Ventricle	./WEIGHTS//GTExv8.EUR.Heart_Left_Ventricle/ENSG00000161513.11.wgt.RDat	FDXR	17	74873030	74873031	0.1832	rs11077764	-3.42	rs689639	0.0757	-5.57	-0.954	427	5	lasso	0.085	5.2e-08	1.0035	0.316	ENSG00000161513	Left_Ventricle	0
ES	AL	GTExv8.EUR.Heart_Left_Ventricle	./WEIGHTS//GTExv8.EUR.Heart_Left_Ventricle/ENSG00000167861.15.wgt.RDat	HID1	17	74973165	74973166	0.1162	rs11077764	-3.4	rs11650024	0.116	6.25	1.15	415	415	susie	0.12	1.4e-10	1.14957	0.25	ENSG00000167861	Left_Ventricle	0
ES	AL	GTExv8.EUR.Heart_Left_Ventricle	./WEIGHTS//GTExv8.EUR.Heart_Left_Ventricle/ENSG00000109089.7.wgt.RDat	CDR2L	17	74987631	74987632	0.0916	rs11077764	-3.39	rs12449492	0.0318	4.31	0.539	410	410	susie	0.042	0.00012	1.50453	0.132	ENSG00000109089	Left_Ventricle	0
ES	AL	GTExv8.EUR.Heart_Left_Ventricle	./WEIGHTS//GTExv8.EUR.Heart_Left_Ventricle/ENSG00000167862.9.wgt.RDat	MRPL58	17	75012669	75012670	0.1251	rs11077764	-3.4	rs902723	0.057	6.23	1.341	417	417	susie	0.099	3.5e-09	1.42766	0.153	ENSG00000167862	Left_Ventricle	0
ES	AL	GTExv8.EUR.Heart_Left_Ventricle	./WEIGHTS//GTExv8.EUR.Heart_Left_Ventricle/ENSG00000125458.6.wgt.RDat	NT5C	17	75130866	75130867	0.1351	rs820240	-3.42	rs35271045	0.0316	4.33	-0.824	397	1	top1	0.032	0.00073	-0.824	0.41	ENSG00000125458	Left_Ventricle	0
ES	AL	GTExv8.EUR.Heart_Left_Ventricle	./WEIGHTS//GTExv8.EUR.Heart_Left_Ventricle/ENSG00000125450.10.wgt.RDat	NUP85	17	75205658	75205659	0.3732	rs820240	-3.42	rs1478785	0.425	11.89	-1.175	378	378	susie	0.43	1.7e-41	-1.08619	0.277	ENSG00000125450	Left_Ventricle	0
ES	AL	GTExv8.EUR.Heart_Left_Ventricle	./WEIGHTS//GTExv8.EUR.Heart_Left_Ventricle/ENSG00000125447.16.wgt.RDat	GGA3	17	75261672	75261673	0.1385	rs820240	-3.42	rs4238979	0.0355	5.1	-1.282	376	1	top1	0.036	0.00036	-1.282	0.2	ENSG00000125447	Left_Ventricle	0
ES	AL	GTExv8.EUR.Heart_Left_Ventricle	./WEIGHTS//GTExv8.EUR.Heart_Left_Ventricle/ENSG00000125445.10.wgt.RDat	MRPS7	17	75261804	75261805	0.2778	rs820240	-3.42	rs6501772	0.339	-10.66	-1.08	376	376	susie	0.36	3.7e-33	1.3117	0.19	ENSG00000125445	Left_Ventricle	0
ES	AL	GTExv8.EUR.Heart_Left_Ventricle	./WEIGHTS//GTExv8.EUR.Heart_Left_Ventricle/ENSG00000182173.12.wgt.RDat	TSEN54	17	75516059	75516060	0.1269	rs820240	-3.42	rs35643020	0.0571	5.18	1.514	343	4	lasso	0.062	3e-06	1.43686	0.151	ENSG00000182173	Left_Ventricle	0
ES	AL	GTExv8.EUR.Heart_Left_Ventricle	./WEIGHTS//GTExv8.EUR.Heart_Left_Ventricle/ENSG00000073350.13.wgt.RDat	LLGL2	17	75525079	75525080	0.3249	rs820240	-3.42	rs35643020	0.161	7.37	1.514	341	341	susie	0.17	5.2e-15	1.31607	0.188	ENSG00000073350	Left_Ventricle	0
ES	AL	GTExv8.EUR.Heart_Left_Ventricle	./WEIGHTS//GTExv8.EUR.Heart_Left_Ventricle/ENSG00000266714.6.wgt.RDat	MYO15B	17	75588057	75588058	0.1769	rs820240	-3.42	rs746840	0.106	-6.08	-0.863	346	41	enet	0.15	4.8e-13	-0.34951	0.727	ENSG00000266714	Left_Ventricle	0
ES	AL	GTExv8.EUR.Heart_Left_Ventricle	./WEIGHTS//GTExv8.EUR.Heart_Left_Ventricle/ENSG00000141569.10.wgt.RDat	TRIM65	17	75897002	75897003	0.1469	rs3744037	-3.5	rs9908862	0.0682	5.54	-0.496	388	4	lasso	0.073	3.9e-07	-0.49384	0.621	ENSG00000141569	Left_Ventricle	0
ES	AL	GTExv8.EUR.Heart_Left_Ventricle	./WEIGHTS//GTExv8.EUR.Heart_Left_Ventricle/ENSG00000188878.19.wgt.RDat	FBF1	17	75941055	75941056	0.2234	rs3744037	-3.5	rs1135889	0.155	7.29	-0.253	399	2	lasso	0.16	5.7e-14	-0.14389	0.886	ENSG00000188878	Left_Ventricle	0
ES	AL	GTExv8.EUR.Heart_Left_Ventricle	./WEIGHTS//GTExv8.EUR.Heart_Left_Ventricle/ENSG00000257949.6.wgt.RDat	TEN1	17	75979363	75979364	0.5452	rs3744037	-3.5	rs2069528	0.374	-11.09	0.319	405	27	enet	0.38	1.4e-35	-0.27147	0.786	ENSG00000257949	Left_Ventricle	0
ES	AL	GTExv8.EUR.Heart_Left_Ventricle	./WEIGHTS//GTExv8.EUR.Heart_Left_Ventricle/ENSG00000250506.7.wgt.RDat	CDK3	17	76000905	76000906	0.2638	rs3744037	-3.5	rs2069528	0.133	-6.75	0.319	402	402	susie	0.17	2.5e-15	-1.05185	0.293	ENSG00000250506	Left_Ventricle	0
ES	AL	GTExv8.EUR.Heart_Left_Ventricle	./WEIGHTS//GTExv8.EUR.Heart_Left_Ventricle/ENSG00000167881.14.wgt.RDat	SRP68	17	76072652	76072653	0.1019	rs3744037	-3.5	rs2257020	0.0644	-4.85	-0.372	396	1	top1	0.064	2e-06	0.372	0.71	ENSG00000167881	Left_Ventricle	0
ES	AL	GTExv8.EUR.Heart_Left_Ventricle	./WEIGHTS//GTExv8.EUR.Heart_Left_Ventricle/ENSG00000141576.14.wgt.RDat	RNF157	17	76240372	76240373	0.178	rs3744037	-3.5	rs7225367	0.113	6.18	-0.722	419	1	top1	0.11	2.6e-10	-0.722	0.47	ENSG00000141576	Left_Ventricle	0
ES	AL	GTExv8.EUR.Heart_Left_Ventricle	./WEIGHTS//GTExv8.EUR.Heart_Left_Ventricle/ENSG00000129646.14.wgt.RDat	QRICH2	17	76307997	76307998	0.1759	rs3744037	-3.5	rs3803736	0.0148	4.54	-0.215	412	19	enet	0.034	0.0005	-0.25394	0.8	ENSG00000129646	Left_Ventricle	0
ES	AL	GTExv8.EUR.Heart_Left_Ventricle	./WEIGHTS//GTExv8.EUR.Heart_Left_Ventricle/ENSG00000161542.16.wgt.RDat	PRPSAP1	17	76384520	76384521	0.1764	rs3744037	-3.5	rs2279056	0.097	-5.79	-0.05	426	1	top1	0.097	5.3e-09	0.05	0.96	ENSG00000161542	Left_Ventricle	0
ES	AL	GTExv8.EUR.Heart_Left_Ventricle	./WEIGHTS//GTExv8.EUR.Heart_Left_Ventricle/ENSG00000214140.10.wgt.RDat	PRCD	17	76538063	76538064	0.1131	rs3744037	-3.5	rs752049	0.0641	4.99	0.113	503	503	susie	0.069	9e-07	-0.06856	0.945	ENSG00000214140	Left_Ventricle	0
ES	AL	GTExv8.EUR.Heart_Left_Ventricle	./WEIGHTS//GTExv8.EUR.Heart_Left_Ventricle/ENSG00000070731.10.wgt.RDat	ST6GALNAC2	17	76586955	76586956	0.154	rs3744037	-3.5	rs9890158	0.0983	-6.08	-1.341	513	1	top1	0.098	4.1e-09	1.341	0.18	ENSG00000070731	Left_Ventricle	0
ES	AL	GTExv8.EUR.Heart_Left_Ventricle	./WEIGHTS//GTExv8.EUR.Heart_Left_Ventricle/ENSG00000277382.1.wgt.RDat	ENSG00000277382	17	76709759	76709760	0.1001	rs3744037	-3.5	rs8067445	0.0576	-4.73	0.253	523	1	top1	0.058	6.8e-06	-0.253	0.8	ENSG00000277382	Left_Ventricle	0
ES	AL	GTExv8.EUR.Heart_Left_Ventricle	./WEIGHTS//GTExv8.EUR.Heart_Left_Ventricle/ENSG00000182534.13.wgt.RDat	MXRA7	17	76711015	76711016	0.6238	rs3744037	-3.5	rs4788942	0.54	13.27	-1.762	522	522	susie	0.64	4.5e-74	-1.38234	0.167	ENSG00000182534	Left_Ventricle	0
ES	AL	GTExv8.EUR.Heart_Left_Ventricle	./WEIGHTS//GTExv8.EUR.Heart_Left_Ventricle/ENSG00000204282.4.wgt.RDat	ENSG00000204282	17	78110456	78110457	0.2128	rs4789484	3.24	rs429216	0.156	-7.34	1.254	534	534	susie	0.16	6.7e-14	-1.33704	0.181	ENSG00000204282	Left_Ventricle	0
ES	AL	GTExv8.EUR.Heart_Left_Ventricle	./WEIGHTS//GTExv8.EUR.Heart_Left_Ventricle/ENSG00000141524.15.wgt.RDat	TMC6	17	78132357	78132358	0.2369	rs11658760	-3.38	rs429216	0.199	-8.19	1.254	534	534	susie	0.21	7.4e-19	-1.81	0.0703	ENSG00000141524	Left_Ventricle	0
ES	AL	GTExv8.EUR.Heart_Left_Ventricle	./WEIGHTS//GTExv8.EUR.Heart_Left_Ventricle/ENSG00000187775.16.wgt.RDat	DNAH17	17	78577393	78577394	0.1061	rs11658760	-3.05	rs618324	0.0699	-5.3	1.598	533	533	susie	0.074	3.6e-07	-1.37698	0.169	ENSG00000187775	Left_Ventricle	0
ES	AL	GTExv8.EUR.Heart_Left_Ventricle	./WEIGHTS//GTExv8.EUR.Heart_Left_Ventricle/ENSG00000108669.16.wgt.RDat	CYTH1	17	78782296	78782297	0.0837	rs9889754	-2.98	rs3088040	0.0225	4.58	2.17	582	582	susie	0.027	0.0018	1.91743	0.0552	ENSG00000108669	Left_Ventricle	0
ES	AL	GTExv8.EUR.Heart_Left_Ventricle	./WEIGHTS//GTExv8.EUR.Heart_Left_Ventricle/ENSG00000055483.19.wgt.RDat	USP36	17	78841440	78841441	0.1277	rs10852713	3.17	rs3744802	0.135	-6.78	2.387	624	1	top1	0.13	4.3e-12	-2.387	0.017	ENSG00000055483	Left_Ventricle	0
ES	AL	GTExv8.EUR.Heart_Left_Ventricle	./WEIGHTS//GTExv8.EUR.Heart_Left_Ventricle/ENSG00000265096.1.wgt.RDat	C1QTNF1-AS1	17	79027654	79027655	0.1456	rs9889754	-2.98	rs7213410	0.0355	-4.46	-1.126	611	19	enet	0.062	2.9e-06	1.5641	0.118	ENSG00000265096	Left_Ventricle	0
ES	AL	GTExv8.EUR.Heart_Left_Ventricle	./WEIGHTS//GTExv8.EUR.Heart_Left_Ventricle/ENSG00000167280.16.wgt.RDat	ENGASE	17	79074938	79074939	0.3906	rs10852713	3.01	rs3744182	0.0942	-6.43	-0.954	582	46	enet	0.14	2.5e-12	-0.41424	0.679	ENSG00000167280	Left_Ventricle	0
ES	AL	GTExv8.EUR.Heart_Left_Ventricle	./WEIGHTS//GTExv8.EUR.Heart_Left_Ventricle/ENSG00000141570.10.wgt.RDat	CBX8	17	79801682	79801683	0.1458	rs28360848	-3.1	rs1696757	0.0755	-5.35	-2.144	455	455	susie	0.08	1.3e-07	2.08248	0.0373	ENSG00000141570	Left_Ventricle	0
ES	AL	GTExv8.EUR.Heart_Left_Ventricle	./WEIGHTS//GTExv8.EUR.Heart_Left_Ventricle/ENSG00000141519.14.wgt.RDat	CCDC40	17	80036631	80036632	0.4787	rs28360848	-3.1	rs11650121	0.341	10.63	-0.739	400	400	susie	0.38	1e-35	-0.67452	0.5	ENSG00000141519	Left_Ventricle	0
ES	AL	GTExv8.EUR.Heart_Left_Ventricle	./WEIGHTS//GTExv8.EUR.Heart_Left_Ventricle/ENSG00000171298.12.wgt.RDat	GAA	17	80101555	80101556	0.4111	rs28360848	-3.1	rs12450199	0.199	-8.61	-1.476	433	4	lasso	0.27	5.4e-24	1.51459	0.13	ENSG00000171298	Left_Ventricle	0
ES	AL	GTExv8.EUR.Heart_Left_Ventricle	./WEIGHTS//GTExv8.EUR.Heart_Left_Ventricle/ENSG00000141543.9.wgt.RDat	EIF4A3	17	80147182	80147183	0.1415	rs28360848	-3.1	rs4889820	-0.00308	3.87	1.665	462	11	enet	0.008	0.058	-0.00456	0.996	ENSG00000141543	Left_Ventricle	0
ES	AL	GTExv8.EUR.Heart_Left_Ventricle	./WEIGHTS//GTExv8.EUR.Heart_Left_Ventricle/ENSG00000262580.5.wgt.RDat	ENSG00000262580	17	80205948	80205949	0.5053	rs28360848	-3.1	rs7503034	0.41	11.61	0.539	481	25	enet	0.46	2e-45	0.32008	0.749	ENSG00000262580	Left_Ventricle	0
ES	AL	GTExv8.EUR.Heart_Left_Ventricle	./WEIGHTS//GTExv8.EUR.Heart_Left_Ventricle/ENSG00000181045.14.wgt.RDat	SLC26A11	17	80219698	80219699	0.138	rs28360848	-3.1	rs6565649	0.106	-6.18	0.176	484	1	top1	0.11	1.1e-09	-0.176	0.86	ENSG00000181045	Left_Ventricle	0
ES	AL	GTExv8.EUR.Heart_Left_Ventricle	./WEIGHTS//GTExv8.EUR.Heart_Left_Ventricle/ENSG00000173821.19.wgt.RDat	RNF213	17	80260865	80260866	0.2297	rs28360848	-3.1	rs4890007	0.0114	3.96	-1.15	486	6	lasso	0.022	0.0042	-0.27128	0.786	ENSG00000173821	Left_Ventricle	0
ES	AL	GTExv8.EUR.Heart_Left_Ventricle	./WEIGHTS//GTExv8.EUR.Heart_Left_Ventricle/ENSG00000181409.11.wgt.RDat	AATK	17	81166076	81166077	0.1334	rs8068528	-2.89	rs7226359	0.00177	-3.8	-0.138	426	8	lasso	0.0057	0.092	0.1628	0.871	ENSG00000181409	Left_Ventricle	0
ES	AL	GTExv8.EUR.Heart_Left_Ventricle	./WEIGHTS//GTExv8.EUR.Heart_Left_Ventricle/ENSG00000224877.3.wgt.RDat	NDUFAF8	17	81239238	81239239	0.3453	rs8068528	-2.89	rs2255166	0.27	9.46	-1.598	430	1	top1	0.27	2.9e-24	-1.598	0.11	ENSG00000224877	Left_Ventricle	0
ES	AL	GTExv8.EUR.Heart_Left_Ventricle	./WEIGHTS//GTExv8.EUR.Heart_Left_Ventricle/ENSG00000157637.12.wgt.RDat	SLC38A10	17	81295546	81295547	0.2457	rs8068528	-2.89	rs6565550	0.0504	5.3	-0.755	407	407	susie	0.11	5e-10	0.72053	0.471	ENSG00000157637	Left_Ventricle	0
ES	AL	GTExv8.EUR.Heart_Left_Ventricle	./WEIGHTS//GTExv8.EUR.Heart_Left_Ventricle/ENSG00000262877.4.wgt.RDat	ENSG00000262877	17	81390255	81390256	0.2717	rs8068528	-2.89	rs11655604	0.185	-7.99	-0.496	358	40	enet	0.2	4.1e-18	-0.67523	0.5	ENSG00000262877	Left_Ventricle	0
ES	AL	GTExv8.EUR.Heart_Left_Ventricle	./WEIGHTS//GTExv8.EUR.Heart_Left_Ventricle/ENSG00000182446.13.wgt.RDat	NPLOC4	17	81637145	81637146	0.1778	rs7220048	2.26	rs3934711	0.0764	-5.12	-1.254	307	1	top1	0.076	2.3e-07	1.254	0.21	ENSG00000182446	Left_Ventricle	0
ES	AL	GTExv8.EUR.Heart_Left_Ventricle	./WEIGHTS//GTExv8.EUR.Heart_Left_Ventricle/ENSG00000182612.10.wgt.RDat	TSPAN10	17	81637170	81637171	0.1203	rs7220048	2.26	rs7406465	0.0509	5.19	-1.2	307	307	susie	0.064	2.3e-06	-1.05381	0.292	ENSG00000182612	Left_Ventricle	0
ES	AL	GTExv8.EUR.Heart_Left_Ventricle	./WEIGHTS//GTExv8.EUR.Heart_Left_Ventricle/ENSG00000185298.12.wgt.RDat	CCDC137	17	81666633	81666634	0.1515	rs899289	2.18	rs34675863	0.0277	-4.86	-0.568	316	316	susie	0.053	1.6e-05	0.60922	0.542	ENSG00000185298	Left_Ventricle	0
ES	AL	GTExv8.EUR.Heart_Left_Ventricle	./WEIGHTS//GTExv8.EUR.Heart_Left_Ventricle/ENSG00000214087.8.wgt.RDat	ARL16	17	81683923	81683924	0.6392	rs899289	2.34	rs11150805	0.523	-13.19	1.254	319	319	susie	0.53	4.5e-55	-1.25108	0.211	ENSG00000214087	Left_Ventricle	0
ES	AL	GTExv8.EUR.Heart_Left_Ventricle	./WEIGHTS//GTExv8.EUR.Heart_Left_Ventricle/ENSG00000169689.14.wgt.RDat	CENPX	17	82022917	82022918	0.3459	rs4074069	-2.35	rs3934983	0.272	-9.53	-1.227	313	1	top1	0.27	1.9e-24	1.227	0.22	ENSG00000169689	Left_Ventricle	0
ES	AL	GTExv8.EUR.Heart_Left_Ventricle	./WEIGHTS//GTExv8.EUR.Heart_Left_Ventricle/ENSG00000169683.7.wgt.RDat	LRRC45	17	82023301	82023302	0.2311	rs4074069	-2.35	rs4077073	0.0964	-6.92	-0.974	314	314	susie	0.14	1.3e-12	0.88901	0.374	ENSG00000169683	Left_Ventricle	0
ES	AL	GTExv8.EUR.Heart_Left_Ventricle	./WEIGHTS//GTExv8.EUR.Heart_Left_Ventricle/ENSG00000169750.8.wgt.RDat	RAC3	17	82031623	82031624	0.0906	rs4074069	-2.35	rs3934983	0.0216	-4.25	-1.227	311	3	lasso	0.028	0.0014	1.1284	0.259	ENSG00000169750	Left_Ventricle	0
ES	AL	GTExv8.EUR.Heart_Left_Ventricle	./WEIGHTS//GTExv8.EUR.Heart_Left_Ventricle/ENSG00000264569.1.wgt.RDat	DCXR-DT	17	82037904	82037905	0.0853	rs4074069	-2.35	rs28561791	-4.23e-05	3.52	-2.084	312	4	lasso	0.01	0.037	-1.38962	0.165	ENSG00000264569	Left_Ventricle	0
ES	AL	GTExv8.EUR.Heart_Left_Ventricle	./WEIGHTS//GTExv8.EUR.Heart_Left_Ventricle/ENSG00000176155.18.wgt.RDat	CCDC57	17	82212829	82212830	0.1418	rs4074069	-2.35	rs7406220	0.132	-7.15	-0.189	300	300	susie	0.15	2.4e-13	0.22385	0.823	ENSG00000176155	Left_Ventricle	0
ES	AL	GTExv8.EUR.Heart_Left_Ventricle	./WEIGHTS//GTExv8.EUR.Heart_Left_Ventricle/ENSG00000141574.7.wgt.RDat	SECTM1	17	82334073	82334074	0.1499	rs4074069	-2.35	rs11575031	0.0674	-5.09	-1.254	337	337	susie	0.07	6.7e-07	1.38894	0.165	ENSG00000141574	Left_Ventricle	0
ES	AL	GTExv8.EUR.Heart_Left_Ventricle	./WEIGHTS//GTExv8.EUR.Heart_Left_Ventricle/ENSG00000181408.3.wgt.RDat	UTS2R	17	82374229	82374230	0.339	rs4074069	-2.35	rs7502317	0.167	7.67	-0.789	346	9	lasso	0.19	1.4e-16	-0.60198	0.547	ENSG00000181408	Left_Ventricle	0
ES	AL	GTExv8.EUR.Heart_Left_Ventricle	./WEIGHTS//GTExv8.EUR.Heart_Left_Ventricle/ENSG00000181396.12.wgt.RDat	OGFOD3	17	82415626	82415627	0.2292	rs4074069	-2.35	rs4074069	0.111	-6.62	-2.346	363	7	lasso	0.14	2.3e-12	2.25943	0.0239	ENSG00000181396	Left_Ventricle	0
ES	AL	GTExv8.EUR.Heart_Left_Ventricle	./WEIGHTS//GTExv8.EUR.Heart_Left_Ventricle/ENSG00000169660.15.wgt.RDat	HEXD	17	82418317	82418318	0.2762	rs4074069	-2.35	rs6502108	0.238	9.22	-1.977	365	7	lasso	0.26	7e-23	-1.82231	0.0684	ENSG00000169660	Left_Ventricle	0
ES	AL	GTExv8.EUR.Heart_Left_Ventricle	./WEIGHTS//GTExv8.EUR.Heart_Left_Ventricle/ENSG00000178927.17.wgt.RDat	CYBC1	17	82450828	82450829	0.0981	rs4074069	-2.35	rs3751913	0.0755	-5.1	-0.915	401	1	top1	0.075	2.7e-07	0.915	0.36	ENSG00000178927	Left_Ventricle	0
ES	AL	GTExv8.EUR.Heart_Left_Ventricle	./WEIGHTS//GTExv8.EUR.Heart_Left_Ventricle/ENSG00000141562.17.wgt.RDat	NARF	17	82458179	82458180	0.2823	rs4074069	-2.35	rs8081734	0.261	-9.53	-1.372	399	1	top1	0.26	2.5e-23	1.372	0.17	ENSG00000141562	Left_Ventricle	0
ES	AL	GTExv8.EUR.Heart_Left_Ventricle	./WEIGHTS//GTExv8.EUR.Heart_Left_Ventricle/ENSG00000279744.1.wgt.RDat	ENSG00000279744	17	82462600	82462601	0.243	rs4074069	-2.35	rs7218534	0.219	-9.69	-1.227	400	400	susie	0.26	1e-23	1.27821	0.201	ENSG00000279744	Left_Ventricle	0
ES	AL	GTExv8.EUR.Heart_Left_Ventricle	./WEIGHTS//GTExv8.EUR.Heart_Left_Ventricle/ENSG00000141580.15.wgt.RDat	WDR45B	17	82648552	82648553	0.2193	rs10852789	2.54	rs2306757	0.0257	-4.59	-0.674	399	14	enet	0.051	2.2e-05	-0.16633	0.868	ENSG00000141580	Left_Ventricle	0
ES	AL	GTExv8.EUR.Heart_Left_Ventricle	./WEIGHTS//GTExv8.EUR.Heart_Left_Ventricle/ENSG00000141542.10.wgt.RDat	RAB40B	17	82698727	82698728	0.4846	rs10852789	2.54	rs2248467	0.289	9.85	-0.228	373	43	enet	0.33	6.4e-30	-0.26638	0.79	ENSG00000141542	Left_Ventricle	0
ES	AL	GTExv8.EUR.Heart_Left_Ventricle	./WEIGHTS//GTExv8.EUR.Heart_Left_Ventricle/ENSG00000263063.1.wgt.RDat	ENSG00000263063	17	82716254	82716255	0.1081	rs10852789	2.54	rs11869249	0.0644	5.63	-0.279	366	366	susie	0.069	9.3e-07	-0.25998	0.795	ENSG00000263063	Left_Ventricle	0
ES	AL	GTExv8.EUR.Heart_Left_Ventricle	./WEIGHTS//GTExv8.EUR.Heart_Left_Ventricle/ENSG00000141560.14.wgt.RDat	FN3KRP	17	82716682	82716683	0.2679	rs10852789	2.54	rs1046889	0.121	-6.56	-0.151	366	366	susie	0.22	4.2e-19	0.52436	0.6	ENSG00000141560	Left_Ventricle	0
ES	AL	GTExv8.EUR.Heart_Left_Ventricle	./WEIGHTS//GTExv8.EUR.Heart_Left_Ventricle/ENSG00000141556.20.wgt.RDat	TBCD	17	82752063	82752064	0.1614	rs10852789	2.54	rs11869930	0.112	6.2	-0.138	356	1	top1	0.11	3.3e-10	-0.138	0.89	ENSG00000141556	Left_Ventricle	0
ES	AL	GTExv8.EUR.Heart_Left_Ventricle	./WEIGHTS//GTExv8.EUR.Heart_Left_Ventricle/ENSG00000175711.8.wgt.RDat	B3GNTL1	17	83051809	83051810	0.2418	rs10852789	2.54	rs7405957	0.105	5.99	1.805	253	19	enet	0.16	7.9e-14	1.94652	0.0516	ENSG00000175711	Left_Ventricle	0
ES	AL	GTExv8.EUR.Heart_Left_Ventricle	./WEIGHTS//GTExv8.EUR.Heart_Left_Ventricle/ENSG00000176845.12.wgt.RDat	METRNL	17	83079690	83079691	0.3225							243	0	top1	0.17	1.8e-15			ENSG00000176845	Left_Ventricle	0
ES	AL	GTExv8.EUR.Heart_Left_Ventricle	./WEIGHTS//GTExv8.EUR.Heart_Left_Ventricle/ENSG00000274370.1.wgt.RDat	ENSG00000274370	17	83098376	83098377	0.1601	rs10852789	2.54	rs4986109	0.0247	4.55	-0.466	235	20	enet	0.059	5e-06	-0.31608	0.752	ENSG00000274370	Left_Ventricle	0
ES	AL	GTExv8.EUR.Heart_Left_Ventricle	./WEIGHTS//GTExv8.EUR.Heart_Left_Ventricle/ENSG00000261888.1.wgt.RDat	ENSG00000261888	17	83104254	83104255	0.2712	rs10852789	2.54	rs4986109	0.158	7.39	-0.487	231	231	susie	0.16	4.7e-14	-0.56832	0.57	ENSG00000261888	Left_Ventricle	0
ES	AL	GTExv8.EUR.Heart_Left_Ventricle	./WEIGHTS//GTExv8.EUR.Heart_Left_Ventricle/ENSG00000161980.5.wgt.RDat	POLR3K	16	51644	51645	0.1402	rs3785307	-2.51	rs216590	0.0219	4.69	0.524	231	18	enet	0.04	0.00015	0.59019	0.555065	ENSG00000161980	Left_Ventricle	0
ES	AL	GTExv8.EUR.Heart_Left_Ventricle	./WEIGHTS//GTExv8.EUR.Heart_Left_Ventricle/ENSG00000161981.10.wgt.RDat	SNRNP25	16	53009	53010	0.2359	rs3785307	-2.51	rs216590	0.213	8.75	0.524	231	1	top1	0.21	7.8e-19	0.524	0.600279	ENSG00000161981	Left_Ventricle	0
ES	AL	GTExv8.EUR.Heart_Left_Ventricle	./WEIGHTS//GTExv8.EUR.Heart_Left_Ventricle/ENSG00000007384.15.wgt.RDat	RHBDF1	16	76354	76355	0.049	rs3785307	-2.51	rs1013358	0.00142	-3.75	1.0942	242	242	susie	0.014	0.017	-1.01976	0.30784	ENSG00000007384	Left_Ventricle	0
ES	AL	GTExv8.EUR.Heart_Left_Ventricle	./WEIGHTS//GTExv8.EUR.Heart_Left_Ventricle/ENSG00000103148.15.wgt.RDat	NPRL3	16	138859	138860	0.6018	rs3785307	-2.51	rs2562164	0.351	-11.01	-0.482	271	36	enet	0.46	1.7e-45	0.41218	0.680206	ENSG00000103148	Left_Ventricle	0
ES	AL	GTExv8.EUR.Heart_Left_Ventricle	./WEIGHTS//GTExv8.EUR.Heart_Left_Ventricle/ENSG00000268836.1.wgt.RDat	ENSG00000268836	16	186293	186294	0.1128	rs3785307	-2.51	rs1203974	0.0308	4.16	-0.553	298	25	enet	0.041	0.00014	0.014	0.988829	ENSG00000268836	Left_Ventricle	0
ES	AL	GTExv8.EUR.Heart_Left_Ventricle	./WEIGHTS//GTExv8.EUR.Heart_Left_Ventricle/ENSG00000167930.15.wgt.RDat	FAM234A	16	234545	234546	0.1769	rs3785307	-2.51	rs2239739	0.0838	-6.09	0.412	321	5	lasso	0.096	6.2e-09	-0.36493	0.715165	ENSG00000167930	Left_Ventricle	0
ES	AL	GTExv8.EUR.Heart_Left_Ventricle	./WEIGHTS//GTExv8.EUR.Heart_Left_Ventricle/ENSG00000242173.8.wgt.RDat	ARHGDIG	16	271881	271882	0.3846	rs3785307	-2.51	rs366509	0.191	8.12	0.2633	336	336	susie	0.28	9.4e-25	-0.00661	0.994727	ENSG00000242173	Left_Ventricle	0
ES	AL	GTExv8.EUR.Heart_Left_Ventricle	./WEIGHTS//GTExv8.EUR.Heart_Left_Ventricle/ENSG00000076344.15.wgt.RDat	RGS11	16	275939	275940	0.4911	rs3785307	-2.51	rs2685126	0.199	8.27	-0.385	337	40	enet	0.24	3.5e-21	0.2304	0.817784	ENSG00000076344	Left_Ventricle	0
ES	AL	GTExv8.EUR.Heart_Left_Ventricle	./WEIGHTS//GTExv8.EUR.Heart_Left_Ventricle/ENSG00000185615.15.wgt.RDat	PDIA2	16	283151	283152	0.4214	rs3785307	-2.51	rs366509	0.193	8.04	0.2616	338	39	enet	0.19	3.9e-17	0.0693	0.94475	ENSG00000185615	Left_Ventricle	0
ES	AL	GTExv8.EUR.Heart_Left_Ventricle	./WEIGHTS//GTExv8.EUR.Heart_Left_Ventricle/ENSG00000103126.14.wgt.RDat	AXIN1	16	352672	352673	0.0976	rs3785307	-2.51	rs214249	0.00317	-3.88	-0.598	371	371	susie	0.0067	0.074	0.40604	0.684712	ENSG00000103126	Left_Ventricle	0
ES	AL	GTExv8.EUR.Heart_Left_Ventricle	./WEIGHTS//GTExv8.EUR.Heart_Left_Ventricle/ENSG00000236829.9.wgt.RDat	ENSG00000236829	16	382096	382097	0.1387	rs3785307	-2.51	rs431324	0.0743	5.1	1.845	378	1	top1	0.074	3.3e-07	1.845	0.065038	ENSG00000236829	Left_Ventricle	0
ES	AL	GTExv8.EUR.Heart_Left_Ventricle	./WEIGHTS//GTExv8.EUR.Heart_Left_Ventricle/ENSG00000129925.10.wgt.RDat	PGAP6	16	384395	384396	0.1857	rs3785307	-2.51	rs540	0.0287	5.37	1.67	379	8	enet	0.056	8.6e-06	0.86148	0.388976	ENSG00000129925	Left_Ventricle	0
ES	AL	GTExv8.EUR.Heart_Left_Ventricle	./WEIGHTS//GTExv8.EUR.Heart_Left_Ventricle/ENSG00000103202.12.wgt.RDat	NME4	16	396724	396725	0.2613	rs3785307	-2.51	rs4984871	0.184	-8.32	0.755	382	382	susie	0.21	5e-19	-0.10554	0.91595	ENSG00000103202	Left_Ventricle	0
ES	AL	GTExv8.EUR.Heart_Left_Ventricle	./WEIGHTS//GTExv8.EUR.Heart_Left_Ventricle/ENSG00000242612.6.wgt.RDat	DECR2	16	401825	401826	0.4337	rs3785307	-2.51	rs1204504	0.247	9.31	0.126	385	385	susie	0.31	3.8e-28	-0.56947	0.56904	ENSG00000242612	Left_Ventricle	0
ES	AL	GTExv8.EUR.Heart_Left_Ventricle	./WEIGHTS//GTExv8.EUR.Heart_Left_Ventricle/ENSG00000197562.9.wgt.RDat	RAB40C	16	589356	589357	0.3348	rs4984617	2.71	rs7203694	0.221	-8.62	-0.659	467	9	lasso	0.25	2.1e-22	0.63486	0.525522	ENSG00000197562	Left_Ventricle	0
ES	AL	GTExv8.EUR.Heart_Left_Ventricle	./WEIGHTS//GTExv8.EUR.Heart_Left_Ventricle/ENSG00000127578.6.wgt.RDat	WFIKKN1	16	630931	630932	0.2851	rs4984617	2.71	rs2269556	0.253	9.3	0.706	458	458	susie	0.25	1.1e-22	0.65803	0.510517	ENSG00000127578	Left_Ventricle	0
ES	AL	GTExv8.EUR.Heart_Left_Ventricle	./WEIGHTS//GTExv8.EUR.Heart_Left_Ventricle/ENSG00000130731.15.wgt.RDat	METTL26	16	636365	636366	0.2151	rs4984617	2.71	rs1139897	0.116	6.56	-0.553	458	30	enet	0.14	1e-12	-0.09953	0.920717	ENSG00000130731	Left_Ventricle	0
ES	AL	GTExv8.EUR.Heart_Left_Ventricle	./WEIGHTS//GTExv8.EUR.Heart_Left_Ventricle/ENSG00000172366.19.wgt.RDat	MCRIP2	16	636816	636817	0.0907	rs4984617	2.71	rs3848368	0.00286	3.44	0.385	458	458	susie	0.0078	0.06	1.03421	0.301038	ENSG00000172366	Left_Ventricle	0
ES	AL	GTExv8.EUR.Heart_Left_Ventricle	./WEIGHTS//GTExv8.EUR.Heart_Left_Ventricle/ENSG00000161996.18.wgt.RDat	WDR90	16	649324	649325	0.2814	rs4984617	2.71	rs4984907	0.177	8.18	-0.789	451	451	susie	0.25	6.3e-22	-0.48541	0.627383	ENSG00000161996	Left_Ventricle	0
ES	AL	GTExv8.EUR.Heart_Left_Ventricle	./WEIGHTS//GTExv8.EUR.Heart_Left_Ventricle/ENSG00000262528.2.wgt.RDat	ENSG00000262528	16	656193	656194	0.2142	rs4984617	2.71	rs3752496	0.107	-6.32	1.311	449	449	susie	0.11	4.9e-10	-1.2898	0.197119	ENSG00000262528	Left_Ventricle	0
ES	AL	GTExv8.EUR.Heart_Left_Ventricle	./WEIGHTS//GTExv8.EUR.Heart_Left_Ventricle/ENSG00000140983.13.wgt.RDat	RHOT2	16	668085	668086	0.1881	rs4984617	2.71	rs9934288	0.0617	-5.07	-0.013	446	1	top1	0.062	3.2e-06	0.013	0.989628	ENSG00000140983	Left_Ventricle	0
ES	AL	GTExv8.EUR.Heart_Left_Ventricle	./WEIGHTS//GTExv8.EUR.Heart_Left_Ventricle/ENSG00000103269.13.wgt.RDat	RHBDL1	16	675665	675666	0.1345	rs4984617	2.71	rs9934288	0.0812	-5.35	-0.013	443	443	susie	0.11	7.9e-10	0.15823	0.874274	ENSG00000103269	Left_Ventricle	0
ES	AL	GTExv8.EUR.Heart_Left_Ventricle	./WEIGHTS//GTExv8.EUR.Heart_Left_Ventricle/ENSG00000161999.11.wgt.RDat	JMJD8	16	684438	684439	0.2379	rs4984617	2.71	rs6597	0.0745	5.85	0.025	442	7	lasso	0.088	2.9e-08	-0.53418	0.593217	ENSG00000161999	Left_Ventricle	0
ES	AL	GTExv8.EUR.Heart_Left_Ventricle	./WEIGHTS//GTExv8.EUR.Heart_Left_Ventricle/ENSG00000103253.17.wgt.RDat	HAGHL	16	726935	726936	0.4697	rs4984617	2.71	rs9928077	0.355	10.8	-1.873	466	10	lasso	0.4	7e-38	-1.77342	0.07616	ENSG00000103253	Left_Ventricle	0
ES	AL	GTExv8.EUR.Heart_Left_Ventricle	./WEIGHTS//GTExv8.EUR.Heart_Left_Ventricle/ENSG00000103245.13.wgt.RDat	CIAO3	16	741328	741329	0.1506	rs4984617	2.71	rs2071951	0.165	7.56	-2.432	461	1	top1	0.17	1.2e-14	-2.432	0.015016	ENSG00000103245	Left_Ventricle	0
ES	AL	GTExv8.EUR.Heart_Left_Ventricle	./WEIGHTS//GTExv8.EUR.Heart_Left_Ventricle/ENSG00000103227.18.wgt.RDat	LMF1	16	970998	970999	0.2525	rs4984617	2.71	rs4984979	0.168	8.06	2.512	437	4	lasso	0.18	1.1e-15	2.52567	0.011548	ENSG00000103227	Left_Ventricle	0
ES	AL	GTExv8.EUR.Heart_Left_Ventricle	./WEIGHTS//GTExv8.EUR.Heart_Left_Ventricle/ENSG00000260807.6.wgt.RDat	CEROX1	16	981595	981596	0.0991	rs4984617	2.71	rs5029141	0.0363	-4.53	1.282	440	1	top1	0.036	0.00031	-1.282	0.199843	ENSG00000260807	Left_Ventricle	0
ES	AL	GTExv8.EUR.Heart_Left_Ventricle	./WEIGHTS//GTExv8.EUR.Heart_Left_Ventricle/ENSG00000261713.6.wgt.RDat	SSTR5-AS1	16	1078730	1078731	0.4415	rs2235624	-3.43	rs2076421	0.178	8.54	0.722	462	29	enet	0.28	5.8e-25	1.33444	0.18206	ENSG00000261713	Left_Ventricle	0
ES	AL	GTExv8.EUR.Heart_Left_Ventricle	./WEIGHTS//GTExv8.EUR.Heart_Left_Ventricle/ENSG00000162009.8.wgt.RDat	SSTR5	16	1078780	1078781	0.3208	rs2235624	-3.43	rs2076421	0.18	7.73	0.722	462	17	enet	0.2	9.2e-18	0.97183	0.331135	ENSG00000162009	Left_Ventricle	0
ES	AL	GTExv8.EUR.Heart_Left_Ventricle	./WEIGHTS//GTExv8.EUR.Heart_Left_Ventricle/ENSG00000116176.6.wgt.RDat	TPSG1	16	1225256	1225257	0.1111	rs2235624	-3.1	rs1054645	0.000355	3.2	0.824	445	445	susie	0.001	0.25	0.75072	0.452821	ENSG00000116176	Left_Ventricle	0
ES	AL	GTExv8.EUR.Heart_Left_Ventricle	./WEIGHTS//GTExv8.EUR.Heart_Left_Ventricle/ENSG00000197253.13.wgt.RDat	TPSB2	16	1230183	1230184	0.2919	rs2235624	-3.06	rs3897150	0.163	-7.74	1.282	446	7	lasso	0.17	8.5e-15	-1.21265	0.225265	ENSG00000197253	Left_Ventricle	0
ES	AL	GTExv8.EUR.Heart_Left_Ventricle	./WEIGHTS//GTExv8.EUR.Heart_Left_Ventricle/ENSG00000095917.13.wgt.RDat	TPSD1	16	1256058	1256059	0.5469	rs2235624	-3.08	rs9937881	0.149	7.96	-1.341	439	29	enet	0.37	1e-34	-0.11396	0.90927	ENSG00000095917	Left_Ventricle	0
ES	AL	GTExv8.EUR.Heart_Left_Ventricle	./WEIGHTS//GTExv8.EUR.Heart_Left_Ventricle/ENSG00000103275.19.wgt.RDat	UBE2I	16	1309413	1309414	0.2257	rs4984617	2.71	rs7302	0.148	-7.12	0.126	456	1	top1	0.15	3.1e-13	-0.126	0.899732	ENSG00000103275	Left_Ventricle	0
ES	AL	GTExv8.EUR.Heart_Left_Ventricle	./WEIGHTS//GTExv8.EUR.Heart_Left_Ventricle/ENSG00000279930.1.wgt.RDat	ENSG00000279930	16	1437153	1437154	0.3681	rs4984617	2.71	rs17135338	0.234	8.84	0.842	481	1	top1	0.23	8.7e-21	0.842	0.399788	ENSG00000279930	Left_Ventricle	0
ES	AL	GTExv8.EUR.Heart_Left_Ventricle	./WEIGHTS//GTExv8.EUR.Heart_Left_Ventricle/ENSG00000197599.12.wgt.RDat	CCDC154	16	1444555	1444556	0.2967	rs2235624	-2.88	rs12926089	0.143	7.62	0.878	470	470	susie	0.2	1.8e-17	0.63114	0.527949	ENSG00000197599	Left_Ventricle	0
ES	AL	GTExv8.EUR.Heart_Left_Ventricle	./WEIGHTS//GTExv8.EUR.Heart_Left_Ventricle/ENSG00000260051.1.wgt.RDat	ENSG00000260051	16	1451759	1451760	0.1979	rs2235624	-2.8	rs17135338	0.104	-6.3	0.842	471	471	susie	0.11	2e-10	-0.6004	0.548241	ENSG00000260051	Left_Ventricle	0
ES	AL	GTExv8.EUR.Heart_Left_Ventricle	./WEIGHTS//GTExv8.EUR.Heart_Left_Ventricle/ENSG00000103249.17.wgt.RDat	CLCN7	16	1475579	1475580	0.3255	rs2235624	-2.7	rs12932780	0.149	-7.83	0.994	478	478	susie	0.15	1.5e-13	-1.14023	0.254192	ENSG00000103249	Left_Ventricle	0
ES	AL	GTExv8.EUR.Heart_Left_Ventricle	./WEIGHTS//GTExv8.EUR.Heart_Left_Ventricle/ENSG00000187535.13.wgt.RDat	IFT140	16	1612109	1612110	0.0889	rs12324993	3.02	rs10083822	0.063	5.61	0.935	471	471	susie	0.074	3.3e-07	0.66136	0.508383	ENSG00000187535	Left_Ventricle	0
ES	AL	GTExv8.EUR.Heart_Left_Ventricle	./WEIGHTS//GTExv8.EUR.Heart_Left_Ventricle/ENSG00000206053.12.wgt.RDat	JPT2	16	1678255	1678256	0.1207	rs12324993	3.02	rs2235642	0.0529	-5.61	0.482	476	14	enet	0.083	6.5e-08	-0.1009	0.919632	ENSG00000206053	Left_Ventricle	0
ES	AL	GTExv8.EUR.Heart_Left_Ventricle	./WEIGHTS//GTExv8.EUR.Heart_Left_Ventricle/ENSG00000074071.14.wgt.RDat	MRPS34	16	1773154	1773155	0.0616	rs12324993	3.02	rs2437732	0.0376	-4.62	-0.215	464	1	top1	0.038	0.00025	0.215	0.829767	ENSG00000074071	Left_Ventricle	0
ES	AL	GTExv8.EUR.Heart_Left_Ventricle	./WEIGHTS//GTExv8.EUR.Heart_Left_Ventricle/ENSG00000063854.12.wgt.RDat	HAGH	16	1826939	1826940	0.3938	rs12324993	3.02	rs9806826	0.271	9.57	-0.176	465	13	enet	0.28	8.6e-25	0.11348	0.909649	ENSG00000063854	Left_Ventricle	0
ES	AL	GTExv8.EUR.Heart_Left_Ventricle	./WEIGHTS//GTExv8.EUR.Heart_Left_Ventricle/ENSG00000180185.11.wgt.RDat	FAHD1	16	1827194	1827195	0.4067	rs12324993	3.02	rs3743854	0.491	12.77	-1.036	465	465	susie	0.49	5.9e-50	-1.17234	0.241059	ENSG00000180185	Left_Ventricle	0
ES	AL	GTExv8.EUR.Heart_Left_Ventricle	./WEIGHTS//GTExv8.EUR.Heart_Left_Ventricle/ENSG00000140986.7.wgt.RDat	RPL3L	16	1957605	1957606	0.178							441	0	top1	0.12	1.6e-10			ENSG00000140986	Left_Ventricle	0
ES	AL	GTExv8.EUR.Heart_Left_Ventricle	./WEIGHTS//GTExv8.EUR.Heart_Left_Ventricle/ENSG00000255513.1.wgt.RDat	ENSG00000255513	16	1964094	1964095	0.5702	rs2516781	-3.03	rs338791	0.353	10.85	-1.405	440	1	top1	0.35	9.2e-33	-1.405	0.160021	ENSG00000255513	Left_Ventricle	0
ES	AL	GTExv8.EUR.Heart_Left_Ventricle	./WEIGHTS//GTExv8.EUR.Heart_Left_Ventricle/ENSG00000255198.4.wgt.RDat	SNHG9	16	1964958	1964959	0.4919	rs12324993	3.02	rs30254	0.226	8.74	-1.5508	439	15	enet	0.27	8.2e-24	-2.14586	0.031884	ENSG00000255198	Left_Ventricle	0
ES	AL	GTExv8.EUR.Heart_Left_Ventricle	./WEIGHTS//GTExv8.EUR.Heart_Left_Ventricle/ENSG00000127561.14.wgt.RDat	SYNGR3	16	1989659	1989660	0.152	rs2516781	-3.13	rs9930956	0.0371	4.87	1.058	420	6	lasso	0.057	7.3e-06	1.95287	0.050834	ENSG00000127561	Left_Ventricle	0
ES	AL	GTExv8.EUR.Heart_Left_Ventricle	./WEIGHTS//GTExv8.EUR.Heart_Left_Ventricle/ENSG00000167971.15.wgt.RDat	CASKIN1	16	2196524	2196525	0.1376	rs12324993	3.02	rs26828	0.0681	-5.38	1.036	342	1	top1	0.068	1e-06	-1.036	0.300202	ENSG00000167971	Left_Ventricle	0
ES	AL	GTExv8.EUR.Heart_Left_Ventricle	./WEIGHTS//GTExv8.EUR.Heart_Left_Ventricle/ENSG00000167965.17.wgt.RDat	MLST8	16	2204247	2204248	0.0769	rs12324993	3.02	rs3160	0.052	5.34	-0.8492	351	351	susie	0.053	1.6e-05	-1.02805	0.303925	ENSG00000167965	Left_Ventricle	0
ES	AL	GTExv8.EUR.Heart_Left_Ventricle	./WEIGHTS//GTExv8.EUR.Heart_Left_Ventricle/ENSG00000182685.7.wgt.RDat	BRICD5	16	2211949	2211950	0.2425	rs12324993	3.02	rs26849	0.111	6.65	0.722	348	17	enet	0.14	2.6e-12	0.83459	0.40395	ENSG00000182685	Left_Ventricle	0
ES	AL	GTExv8.EUR.Heart_Left_Ventricle	./WEIGHTS//GTExv8.EUR.Heart_Left_Ventricle/ENSG00000167969.12.wgt.RDat	ECI1	16	2252299	2252300	0.1588	rs12324993	3.02	rs11645942	0.0997	-5.78	0.482	339	1	top1	0.1	3.1e-09	-0.482	0.629806	ENSG00000167969	Left_Ventricle	0
ES	AL	GTExv8.EUR.Heart_Left_Ventricle	./WEIGHTS//GTExv8.EUR.Heart_Left_Ventricle/ENSG00000205937.11.wgt.RDat	RNPS1	16	2268411	2268412	0.1074	rs12324993	3.02	rs9796949	0.0598	-4.8	-1.311	341	1	top1	0.06	4.6e-06	1.311	0.189858	ENSG00000205937	Left_Ventricle	0
ES	AL	GTExv8.EUR.Heart_Left_Ventricle	./WEIGHTS//GTExv8.EUR.Heart_Left_Ventricle/ENSG00000261613.2.wgt.RDat	ENSG00000261613	16	2555997	2555998	0.7209	rs36232	2.84	rs11642783	0.404	11.67	-0.426	288	288	susie	0.51	5.4e-53	-0.14646	0.883556	ENSG00000261613	Left_Ventricle	0
ES	AL	GTExv8.EUR.Heart_Left_Ventricle	./WEIGHTS//GTExv8.EUR.Heart_Left_Ventricle/ENSG00000215154.6.wgt.RDat	ENSG00000215154	16	2603349	2603350	0.2502	rs36232	2.84	rs11642384	0.0457	6.57	0.385	293	14	enet	0.12	7.8e-11	-0.69256	0.488584	ENSG00000215154	Left_Ventricle	0
ES	AL	GTExv8.EUR.Heart_Left_Ventricle	./WEIGHTS//GTExv8.EUR.Heart_Left_Ventricle/ENSG00000260565.6.wgt.RDat	ERVK13-1	16	2673443	2673444	0.4221	rs4787273	-2.7	rs11648529	0.317	-10.21	-0.189	305	1	top1	0.32	5.9e-29	0.189	0.850093	ENSG00000260565	Left_Ventricle	0
ES	AL	GTExv8.EUR.Heart_Left_Ventricle	./WEIGHTS//GTExv8.EUR.Heart_Left_Ventricle/ENSG00000276791.1.wgt.RDat	ENSG00000276791	16	2777318	2777319	0.5913	rs4787273	-2.7	rs9925824	0.381	-11.36	1.645	305	305	susie	0.38	2.9e-36	-1.66851	0.095215	ENSG00000276791	Left_Ventricle	0
ES	AL	GTExv8.EUR.Heart_Left_Ventricle	./WEIGHTS//GTExv8.EUR.Heart_Left_Ventricle/ENSG00000263280.1.wgt.RDat	ENSG00000263280	16	2867617	2867618	0.2784	rs7184884	2.43	rs17660212	0.182	7.81	0.755	323	1	top1	0.18	4.3e-16	0.755	0.450249	ENSG00000263280	Left_Ventricle	0
ES	AL	GTExv8.EUR.Heart_Left_Ventricle	./WEIGHTS//GTExv8.EUR.Heart_Left_Ventricle/ENSG00000059122.16.wgt.RDat	FLYWCH1	16	2911936	2911937	0.8326	rs7184884	2.43	rs9928222	0.647	14.55	0.358	340	13	enet	0.65	4.9e-77	0.1594	0.873351	ENSG00000059122	Left_Ventricle	0
ES	AL	GTExv8.EUR.Heart_Left_Ventricle	./WEIGHTS//GTExv8.EUR.Heart_Left_Ventricle/ENSG00000262482.1.wgt.RDat	ENSG00000262482	16	2954275	2954276	0.0874	rs7184884	2.43	rs4786358	0.0425	-4.41	-0.44	342	1	top1	0.043	0.0001	0.44	0.659937	ENSG00000262482	Left_Ventricle	0
ES	AL	GTExv8.EUR.Heart_Left_Ventricle	./WEIGHTS//GTExv8.EUR.Heart_Left_Ventricle/ENSG00000272079.2.wgt.RDat	ENSG00000272079	16	3006119	3006120	0.5171	rs7184884	2.43	rs2526269	0.335	-10.57	-0.332	356	356	susie	0.34	7.3e-31	0.332	0.739889	ENSG00000272079	Left_Ventricle	0
ES	AL	GTExv8.EUR.Heart_Left_Ventricle	./WEIGHTS//GTExv8.EUR.Heart_Left_Ventricle/ENSG00000008516.16.wgt.RDat	MMP25	16	3046680	3046681	0.1292	rs7184884	2.43	rs7188573	0.0824	5.43	1.372	371	1	top1	0.082	7.6e-08	1.372	0.170063	ENSG00000008516	Left_Ventricle	0
ES	AL	GTExv8.EUR.Heart_Left_Ventricle	./WEIGHTS//GTExv8.EUR.Heart_Left_Ventricle/ENSG00000008517.16.wgt.RDat	IL32	16	3065296	3065297	0.2575	rs7184884	2.43	rs10438593	0.114	-6.31	0.69	374	12	enet	0.14	2.4e-12	-1.3471	0.177948	ENSG00000008517	Left_Ventricle	0
ES	AL	GTExv8.EUR.Heart_Left_Ventricle	./WEIGHTS//GTExv8.EUR.Heart_Left_Ventricle/ENSG00000263072.6.wgt.RDat	ZNF213-AS1	16	3134881	3134882	0.2393	rs8061554	-2.72	rs2550392	0.232	9	1.405	390	6	lasso	0.24	2.4e-21	1.47809	0.139383	ENSG00000263072	Left_Ventricle	0
ES	AL	GTExv8.EUR.Heart_Left_Ventricle	./WEIGHTS//GTExv8.EUR.Heart_Left_Ventricle/ENSG00000228146.7.wgt.RDat	CASP16P	16	3144242	3144243	0.2397	rs8061554	-2.72	rs1053997	0.191	-8.26	1.44	392	392	susie	0.2	2.5e-17	-1.39765	0.162219	ENSG00000228146	Left_Ventricle	0
ES	AL	GTExv8.EUR.Heart_Left_Ventricle	./WEIGHTS//GTExv8.EUR.Heart_Left_Ventricle/ENSG00000103313.12.wgt.RDat	MEFV	16	3256626	3256627	0.1116	rs8061554	-2.72	rs2075852	0.0444	-4.88	1.015	398	398	susie	0.06	4.4e-06	-1.54154	0.123184	ENSG00000103313	Left_Ventricle	0
ES	AL	GTExv8.EUR.Heart_Left_Ventricle	./WEIGHTS//GTExv8.EUR.Heart_Left_Ventricle/ENSG00000140993.10.wgt.RDat	TIGD7	16	3305728	3305729	0.1079	rs8061554	-2.72	rs220376	-1.03e-05	4.01	-1.44	387	387	susie	0.032	0.00067	-0.92664	0.354114	ENSG00000140993	Left_Ventricle	0
ES	AL	GTExv8.EUR.Heart_Left_Ventricle	./WEIGHTS//GTExv8.EUR.Heart_Left_Ventricle/ENSG00000122390.17.wgt.RDat	NAA60	16	3443610	3443611	0.1559	rs8061554	-2.72	rs13740	0.0772	-5.88	-0.613	345	8	enet	0.12	5.1e-11	0.25347	0.799903	ENSG00000122390	Left_Ventricle	0
ES	AL	GTExv8.EUR.Heart_Left_Ventricle	./WEIGHTS//GTExv8.EUR.Heart_Left_Ventricle/ENSG00000103351.12.wgt.RDat	CLUAP1	16	3500923	3500924	0.6363	rs12148974	3.34	rs12933120	0.42	11.8	-1.977	364	11	lasso	0.43	8.9e-42	-1.92041	0.054806	ENSG00000103351	Left_Ventricle	0
ES	AL	GTExv8.EUR.Heart_Left_Ventricle	./WEIGHTS//GTExv8.EUR.Heart_Left_Ventricle/ENSG00000167984.17.wgt.RDat	NLRC3	16	3577399	3577400	0.225	rs12148974	3.34	rs12933120	0.0426	-5.24	-1.977	360	49	enet	0.067	1.3e-06	1.50716	0.131771	ENSG00000167984	Left_Ventricle	0
ES	AL	GTExv8.EUR.Heart_Left_Ventricle	./WEIGHTS//GTExv8.EUR.Heart_Left_Ventricle/ENSG00000126602.10.wgt.RDat	TRAP1	16	3717596	3717597	0.2302	rs12148974	3.34	rs2072379	0.157	-7.31	1.103	395	14	enet	0.17	7.6e-15	-1.19563	0.231842	ENSG00000126602	Left_Ventricle	0
ES	AL	GTExv8.EUR.Heart_Left_Ventricle	./WEIGHTS//GTExv8.EUR.Heart_Left_Ventricle/ENSG00000262468.5.wgt.RDat	LINC01569	16	4253788	4253789	0.1537	rs12148974	3.34	rs757462	0.078	-5.53	0.496	379	1	top1	0.078	1.7e-07	-0.496	0.619894	ENSG00000262468	Left_Ventricle	0
ES	AL	GTExv8.EUR.Heart_Left_Ventricle	./WEIGHTS//GTExv8.EUR.Heart_Left_Ventricle/ENSG00000280063.1.wgt.RDat	ENSG00000280063	16	4348647	4348648	0.1088	rs12148974	3.34	rs7193204	0.0822	-5.95	2.097	397	397	susie	0.084	5.2e-08	-2.08561	0.037014	ENSG00000280063	Left_Ventricle	0
ES	AL	GTExv8.EUR.Heart_Left_Ventricle	./WEIGHTS//GTExv8.EUR.Heart_Left_Ventricle/ENSG00000153406.13.wgt.RDat	NMRAL1	16	4495762	4495763	0.5575	rs11645060	-3.04	rs4786501	0.539	13.28	1.2	422	5	lasso	0.54	4.1e-57	1.34181	0.179658	ENSG00000153406	Left_Ventricle	0
ES	AL	GTExv8.EUR.Heart_Left_Ventricle	./WEIGHTS//GTExv8.EUR.Heart_Left_Ventricle/ENSG00000089486.16.wgt.RDat	CDIP1	16	4538827	4538828	0.1038	rs11645060	-3.04	rs1051308	0.0839	-5.87	1.036	423	1	top1	0.084	5.8e-08	-1.036	0.300202	ENSG00000089486	Left_Ventricle	0
ES	AL	GTExv8.EUR.Heart_Left_Ventricle	./WEIGHTS//GTExv8.EUR.Heart_Left_Ventricle/ENSG00000102858.12.wgt.RDat	MGRN1	16	4616492	4616493	0.4984	rs11645060	-3.04	rs841225	0.37	-11.15	-2.387	417	417	susie	0.53	8.8e-56	2.43216	0.015009	ENSG00000102858	Left_Ventricle	0
ES	AL	GTExv8.EUR.Heart_Left_Ventricle	./WEIGHTS//GTExv8.EUR.Heart_Left_Ventricle/ENSG00000168101.14.wgt.RDat	NUDT16L1	16	4693693	4693694	0.1477	rs11645060	-3.04	rs859303	0.113	6.58	-1.935	391	1	top1	0.11	2.6e-10	-1.935	0.05299	ENSG00000168101	Left_Ventricle	0
ES	AL	GTExv8.EUR.Heart_Left_Ventricle	./WEIGHTS//GTExv8.EUR.Heart_Left_Ventricle/ENSG00000103199.13.wgt.RDat	ZNF500	16	4767623	4767624	0.3352	rs11645060	-3.04	rs12599765	0.215	8.6	-1.751	385	40	enet	0.23	4.1e-20	-1.75114	0.079923	ENSG00000103199	Left_Ventricle	0
ES	AL	GTExv8.EUR.Heart_Left_Ventricle	./WEIGHTS//GTExv8.EUR.Heart_Left_Ventricle/ENSG00000140623.13.wgt.RDat	SEPTIN12	16	4788395	4788396	0.196	rs11645060	-3.04	rs1982514	0.15	-7.17	1.711	386	1	top1	0.15	2.5e-13	-1.711	0.087081	ENSG00000140623	Left_Ventricle	0
ES	AL	GTExv8.EUR.Heart_Left_Ventricle	./WEIGHTS//GTExv8.EUR.Heart_Left_Ventricle/ENSG00000267077.1.wgt.RDat	ENSG00000267077	16	4796531	4796532	0.2312	rs11645060	-3.04	rs7546	0.108	6.31	-1.711	385	1	top1	0.11	6.6e-10	-1.711	0.087081	ENSG00000267077	Left_Ventricle	0
ES	AL	GTExv8.EUR.Heart_Left_Ventricle	./WEIGHTS//GTExv8.EUR.Heart_Left_Ventricle/ENSG00000103184.11.wgt.RDat	SEC14L5	16	4958316	4958317	0.3724	rs3760029	2.71	rs2302553	0.207	8.3	0.613	404	404	susie	0.25	6.7e-22	0.55591	0.57827	ENSG00000103184	Left_Ventricle	0
ES	AL	GTExv8.EUR.Heart_Left_Ventricle	./WEIGHTS//GTExv8.EUR.Heart_Left_Ventricle/ENSG00000103174.11.wgt.RDat	NAGPA	16	5034140	5034141	0.1782	rs1110474	-2.74	rs2340713	0.0979	5.91	-1.103	439	1	top1	0.098	4.4e-09	-1.103	0.270027	ENSG00000103174	Left_Ventricle	0
ES	AL	GTExv8.EUR.Heart_Left_Ventricle	./WEIGHTS//GTExv8.EUR.Heart_Left_Ventricle/ENSG00000067365.14.wgt.RDat	METTL22	16	8621682	8621683	0.2708	rs9928229	-2.99	rs7197351	0.116	-6.76	-2.543	615	615	susie	0.14	1e-12	2.24921	0.024499	ENSG00000067365	Left_Ventricle	0
ES	AL	GTExv8.EUR.Heart_Left_Ventricle	./WEIGHTS//GTExv8.EUR.Heart_Left_Ventricle/ENSG00000140650.11.wgt.RDat	PMM2	16	8788822	8788823	0.1087	rs9928229	-2.99	rs4985053	0.0575	5.28	1.282	549	6	enet	0.064	2.3e-06	1.06831	0.285381	ENSG00000140650	Left_Ventricle	0
ES	AL	GTExv8.EUR.Heart_Left_Ventricle	./WEIGHTS//GTExv8.EUR.Heart_Left_Ventricle/ENSG00000184857.7.wgt.RDat	TMEM186	16	8797647	8797648	0.2223	rs9928229	-2.99	rs11074924	0.0117	-5.27	1.476	550	26	enet	0.039	0.00018	-0.92827	0.353267	ENSG00000184857	Left_Ventricle	0
ES	AL	GTExv8.EUR.Heart_Left_Ventricle	./WEIGHTS//GTExv8.EUR.Heart_Left_Ventricle/ENSG00000183454.16.wgt.RDat	GRIN2A	16	10182753	10182754	0.117	rs2354414	3.34	rs6498070	-0.00307	3.31	0.954	636	8	lasso	0.0069	0.072	1.00241	0.316144	ENSG00000183454	Left_Ventricle	0
ES	AL	GTExv8.EUR.Heart_Left_Ventricle	./WEIGHTS//GTExv8.EUR.Heart_Left_Ventricle/ENSG00000175643.8.wgt.RDat	RMI2	16	11249648	11249649	0.3452	rs9937956	3.14	rs243327	0.284	9.88	-1.126	511	1	top1	0.28	1.3e-25	-1.126	0.260166	ENSG00000175643	Left_Ventricle	0
ES	AL	GTExv8.EUR.Heart_Left_Ventricle	./WEIGHTS//GTExv8.EUR.Heart_Left_Ventricle/ENSG00000188897.8.wgt.RDat	ENSG00000188897	16	11523587	11523588	0.1176	rs431918	-2.71	rs11641184	-0.00128	3.84	0.643	479	19	enet	0.00052	0.28	-0.02292	0.981716	ENSG00000188897	Left_Ventricle	0
ES	AL	GTExv8.EUR.Heart_Left_Ventricle	./WEIGHTS//GTExv8.EUR.Heart_Left_Ventricle/ENSG00000189067.12.wgt.RDat	LITAF	16	11636380	11636381	0.1896	rs431918	-2.71	rs7191330	0.11	-6.36	-0.279	468	2	lasso	0.12	1.5e-10	0.23638	0.813134	ENSG00000189067	Left_Ventricle	0
ES	AL	GTExv8.EUR.Heart_Left_Ventricle	./WEIGHTS//GTExv8.EUR.Heart_Left_Ventricle/ENSG00000184602.5.wgt.RDat	SNN	16	11668413	11668414	0.1687	rs11643074	-2.83	rs12926451	0.0431	-5.35	0.189	478	478	susie	0.061	4e-06	-0.20417	0.838224	ENSG00000184602	Left_Ventricle	0
ES	AL	GTExv8.EUR.Heart_Left_Ventricle	./WEIGHTS//GTExv8.EUR.Heart_Left_Ventricle/ENSG00000234719.8.wgt.RDat	NPIPB2	16	11976642	11976643	0.5887	rs11643074	-2.83	rs2869492	0.533	13.23	1.476	452	3	lasso	0.54	8.4e-57	1.47972	0.138949	ENSG00000234719	Left_Ventricle	0
ES	AL	GTExv8.EUR.Heart_Left_Ventricle	./WEIGHTS//GTExv8.EUR.Heart_Left_Ventricle/ENSG00000263257.1.wgt.RDat	ENSG00000263257	16	14418871	14418872	0.0848	rs3136056	2.52	rs1810125	-0.00271	-4.03	0.151	236	4	lasso	0.0085	0.052	0.03491	0.972155	ENSG00000263257	Left_Ventricle	0
ES	AL	GTExv8.EUR.Heart_Left_Ventricle	./WEIGHTS//GTExv8.EUR.Heart_Left_Ventricle/ENSG00000254852.8.wgt.RDat	NPIPA2	16	14748065	14748066	0.1726	rs11644601	2.02	rs7405315	0.0447	-4.89	-0.974	146	1	top1	0.045	6.9e-05	0.974	0.330057	ENSG00000254852	Left_Ventricle	0
ES	AL	GTExv8.EUR.Heart_Left_Ventricle	./WEIGHTS//GTExv8.EUR.Heart_Left_Ventricle/ENSG00000255277.3.wgt.RDat	ABCC6P2	16	14824701	14824702	0.0676	rs11644601	2.02	rs12934778	0.0286	-4.33	-1.058	122	122	susie	0.042	0.00011	1.07121	0.284075	ENSG00000255277	Left_Ventricle	0
ES	AL	GTExv8.EUR.Heart_Left_Ventricle	./WEIGHTS//GTExv8.EUR.Heart_Left_Ventricle/ENSG00000103512.14.wgt.RDat	NOMO1	16	14833680	14833681	0.2436	rs11644601	2.02	rs2966129	0.187	8.55	-0.674	122	3	lasso	0.25	1.6e-22	-0.87948	0.37914	ENSG00000103512	Left_Ventricle	0
ES	AL	GTExv8.EUR.Heart_Left_Ventricle	./WEIGHTS//GTExv8.EUR.Heart_Left_Ventricle/ENSG00000183458.13.wgt.RDat	PKD1P3	16	14911550	14911551	0.1836	rs11644601	2.02	rs2966129	0.0634	5.79	-0.674	102	25	enet	0.075	2.9e-07	-0.09568	0.923777	ENSG00000183458	Left_Ventricle	0
ES	AL	GTExv8.EUR.Heart_Left_Ventricle	./WEIGHTS//GTExv8.EUR.Heart_Left_Ventricle/ENSG00000183426.16.wgt.RDat	NPIPA1	16	14937413	14937414	0.7256	rs11644601	2.02	rs3198697	0.252	-9.12	1.645	103	30	enet	0.44	1.5e-43	-1.32418	0.185442	ENSG00000183426	Left_Ventricle	0
ES	AL	GTExv8.EUR.Heart_Left_Ventricle	./WEIGHTS//GTExv8.EUR.Heart_Left_Ventricle/ENSG00000179889.18.wgt.RDat	PDXDC1	16	14974590	14974591	0.11	rs11644601	2.02	rs4500751	0.0385	5	-0.935	107	17	enet	0.052	1.9e-05	-1.24562	0.212902	ENSG00000179889	Left_Ventricle	0
ES	AL	GTExv8.EUR.Heart_Left_Ventricle	./WEIGHTS//GTExv8.EUR.Heart_Left_Ventricle/ENSG00000261819.1.wgt.RDat	ENSG00000261819	16	14990159	14990160	0.2455	rs11644601	2.02	rs873781	0.0368	-4.52	-1.2	106	17	enet	0.071	6.5e-07	1.57045	0.116309	ENSG00000261819	Left_Ventricle	0
ES	AL	GTExv8.EUR.Heart_Left_Ventricle	./WEIGHTS//GTExv8.EUR.Heart_Left_Ventricle/ENSG00000275910.1.wgt.RDat	ENSG00000275910	16	15016389	15016390	0.1332	rs11644601	2.02	rs873781	0.0676	-5.07	-1.2	112	1	top1	0.068	1.1e-06	1.2	0.230139	ENSG00000275910	Left_Ventricle	0
ES	AL	GTExv8.EUR.Heart_Left_Ventricle	./WEIGHTS//GTExv8.EUR.Heart_Left_Ventricle/ENSG00000157045.8.wgt.RDat	NTAN1	16	15056078	15056079	0.2175	rs9927980	-2.43	rs11075253	0.165	-7.4	1.825	104	1	top1	0.16	1.2e-14	-1.825	0.068001	ENSG00000157045	Left_Ventricle	0
ES	AL	GTExv8.EUR.Heart_Left_Ventricle	./WEIGHTS//GTExv8.EUR.Heart_Left_Ventricle/ENSG00000085721.12.wgt.RDat	RRN3	16	15094316	15094317	0.3506	rs9927980	-2.43	rs692321	0.0942	-6.03	0.228	102	102	susie	0.25	2.5e-22	0.97141	0.331346	ENSG00000085721	Left_Ventricle	0
ES	AL	GTExv8.EUR.Heart_Left_Ventricle	./WEIGHTS//GTExv8.EUR.Heart_Left_Ventricle/ENSG00000260735.1.wgt.RDat	ENSG00000260735	16	15094410	15094411	0.213	rs9927980	-2.43	rs9923527	0.137	7.78	-0.954	102	10	enet	0.21	2.9e-18	-1.67564	0.093808	ENSG00000260735	Left_Ventricle	0
ES	AL	GTExv8.EUR.Heart_Left_Ventricle	./WEIGHTS//GTExv8.EUR.Heart_Left_Ventricle/ENSG00000188599.17.wgt.RDat	NPIPP1	16	15123497	15123498	0.381	rs7191720	-2.77	rs12934778	0.183	8	-1.058	102	102	susie	0.25	1.6e-22	-1.62992	0.103118	ENSG00000188599	Left_Ventricle	0
ES	AL	GTExv8.EUR.Heart_Left_Ventricle	./WEIGHTS//GTExv8.EUR.Heart_Left_Ventricle/ENSG00000250251.6.wgt.RDat	PKD1P6	16	15154563	15154564	0.4341	rs4781678	-2.98	rs2941256	0.0381	-5.09	-0.063	111	19	enet	0.15	1.2e-13	-1.06176	0.288343	ENSG00000250251	Left_Ventricle	0
ES	AL	GTExv8.EUR.Heart_Left_Ventricle	./WEIGHTS//GTExv8.EUR.Heart_Left_Ventricle/ENSG00000183793.13.wgt.RDat	NPIPA5	16	15381046	15381047	0.6361	rs10521101	-3.12	rs3198697	0.364	10.93	1.645	237	40	enet	0.42	7e-41	1.54048	0.123444	ENSG00000183793	Left_Ventricle	0
ES	AL	GTExv8.EUR.Heart_Left_Ventricle	./WEIGHTS//GTExv8.EUR.Heart_Left_Ventricle/ENSG00000156968.8.wgt.RDat	MPV17L	16	15395753	15395754	0.1147	rs10521101	-3.12	rs222907	0.0879	-5.44	-0.088	245	16	enet	0.093	1.1e-08	-0.02202	0.982431	ENSG00000156968	Left_Ventricle	0
ES	AL	GTExv8.EUR.Heart_Left_Ventricle	./WEIGHTS//GTExv8.EUR.Heart_Left_Ventricle/ENSG00000166780.10.wgt.RDat	BMERB1	16	15434294	15434295	0.1914	rs10521101	-3.12	rs11130	0.0269	4.98	-2.29	255	44	enet	0.052	2e-05	-2.17738	0.029452	ENSG00000166780	Left_Ventricle	0
ES	AL	GTExv8.EUR.Heart_Left_Ventricle	./WEIGHTS//GTExv8.EUR.Heart_Left_Ventricle/ENSG00000072864.14.wgt.RDat	NDE1	16	15643266	15643267	0.3039	rs10521101	-3.12	rs16967494	0.203	-8.45	-3.076	412	412	susie	0.22	1.6e-19	2.93192	0.003369	ENSG00000072864	Left_Ventricle	0
ES	AL	GTExv8.EUR.Heart_Left_Ventricle	./WEIGHTS//GTExv8.EUR.Heart_Left_Ventricle/ENSG00000263335.1.wgt.RDat	ENSG00000263335	16	15726673	15726674	0.5935	rs10521101	-3.12	rs16967494	0.533	13.22	-3.076	458	2	lasso	0.53	3.9e-56	-3.07097	0.002134	ENSG00000263335	Left_Ventricle	0
ES	AL	GTExv8.EUR.Heart_Left_Ventricle	./WEIGHTS//GTExv8.EUR.Heart_Left_Ventricle/ENSG00000103222.18.wgt.RDat	ABCC1	16	15949576	15949577	0.0782	rs10521101	-3.12	rs215108	0.0059	-4.18	0.454	439	439	susie	0.028	0.0014	-0.06379	0.949138	ENSG00000103222	Left_Ventricle	0
ES	AL	GTExv8.EUR.Heart_Left_Ventricle	./WEIGHTS//GTExv8.EUR.Heart_Left_Ventricle/ENSG00000091262.15.wgt.RDat	ABCC6	16	16223521	16223522	0.1126	rs16967494	-3.08	rs4780599	0.0503	4.81	-1.103	357	19	enet	0.079	1.5e-07	-0.77498	0.43835	ENSG00000091262	Left_Ventricle	0
ES	AL	GTExv8.EUR.Heart_Left_Ventricle	./WEIGHTS//GTExv8.EUR.Heart_Left_Ventricle/ENSG00000103226.17.wgt.RDat	NOMO3	16	16232494	16232495	0.4501	rs1050113	-2.63	rs2856553	0.0927	-6.91	0.8992	350	25	enet	0.22	1.5e-19	0.20766	0.835492	ENSG00000103226	Left_Ventricle	0
ES	AL	GTExv8.EUR.Heart_Left_Ventricle	./WEIGHTS//GTExv8.EUR.Heart_Left_Ventricle/ENSG00000227827.3.wgt.RDat	PKD1P2	16	16356223	16356224	0.3246							310	0	top1	0.28	1.9e-25			ENSG00000227827	Left_Ventricle	0
ES	AL	GTExv8.EUR.Heart_Left_Ventricle	./WEIGHTS//GTExv8.EUR.Heart_Left_Ventricle/ENSG00000170540.14.wgt.RDat	ARL6IP1	16	18801677	18801678	0.1313	rs12051270	-2.17	rs2291662	0.0443	-4.43	-0.1	222	11	lasso	0.047	4.7e-05	0.61748	0.536919	ENSG00000170540	Left_Ventricle	0
ES	AL	GTExv8.EUR.Heart_Left_Ventricle	./WEIGHTS//GTExv8.EUR.Heart_Left_Ventricle/ENSG00000170537.12.wgt.RDat	TMC7	16	18983933	18983934	0.0996	rs12051270	-2.17	rs6497309	0.0376	-4.66	-1.282	336	1	top1	0.038	0.00025	1.282	0.199843	ENSG00000170537	Left_Ventricle	0
ES	AL	GTExv8.EUR.Heart_Left_Ventricle	./WEIGHTS//GTExv8.EUR.Heart_Left_Ventricle/ENSG00000103550.13.wgt.RDat	KNOP1	16	19717693	19717694	0.4287	rs4780835	2.73	rs720176	0.467	12.34	-0.643	444	1	top1	0.47	1.4e-46	-0.643	0.520224	ENSG00000103550	Left_Ventricle	0
ES	AL	GTExv8.EUR.Heart_Left_Ventricle	./WEIGHTS//GTExv8.EUR.Heart_Left_Ventricle/ENSG00000183549.10.wgt.RDat	ACSM5	16	20409533	20409534	0.4946	rs4780835	2.73	rs7198481	0.376	11.27	-0.176	397	397	susie	0.38	2e-35	-0.2783	0.780779	ENSG00000183549	Left_Ventricle	0
ES	AL	GTExv8.EUR.Heart_Left_Ventricle	./WEIGHTS//GTExv8.EUR.Heart_Left_Ventricle/ENSG00000005189.19.wgt.RDat	REXO5	16	20806676	20806677	0.0921	rs4619385	2.81	rs9930784	0.0402	-3.97	1.722	392	1	top1	0.04	0.00015	-1.722	0.08507	ENSG00000005189	Left_Ventricle	0
ES	AL	GTExv8.EUR.Heart_Left_Ventricle	./WEIGHTS//GTExv8.EUR.Heart_Left_Ventricle/ENSG00000196678.13.wgt.RDat	ERI2	16	20896380	20896381	0.1229	rs4619385	2.81	rs5715	0.0751	-5.45	1.372	338	1	top1	0.075	2.9e-07	-1.372	0.170063	ENSG00000196678	Left_Ventricle	0
ES	AL	GTExv8.EUR.Heart_Left_Ventricle	./WEIGHTS//GTExv8.EUR.Heart_Left_Ventricle/ENSG00000158486.13.wgt.RDat	DNAH3	16	21159440	21159441	0.1177	rs4619385	2.81	rs12599283	0.0366	-4.47	1.015	270	1	top1	0.037	0.00029	-1.015	0.310106	ENSG00000158486	Left_Ventricle	0
ES	AL	GTExv8.EUR.Heart_Left_Ventricle	./WEIGHTS//GTExv8.EUR.Heart_Left_Ventricle/ENSG00000103316.10.wgt.RDat	CRYM	16	21303082	21303083	0.113	rs4619385	2.81	rs182710	0.0385	-4.73	-0.643	249	4	lasso	0.05	2.7e-05	0.93108	0.351811	ENSG00000103316	Left_Ventricle	0
ES	AL	GTExv8.EUR.Heart_Left_Ventricle	./WEIGHTS//GTExv8.EUR.Heart_Left_Ventricle/ENSG00000260306.1.wgt.RDat	ENSG00000260306	16	21795758	21795759	0.3413	rs16972550	-2.48	rs4783414	0.0739	-6.82	-1.476	136	136	susie	0.19	7.9e-17	1.61641	0.106006	ENSG00000260306	Left_Ventricle	0
ES	AL	GTExv8.EUR.Heart_Left_Ventricle	./WEIGHTS//GTExv8.EUR.Heart_Left_Ventricle/ENSG00000248124.7.wgt.RDat	RRN3P1	16	21820409	21820410	0.1111	rs16972550	-2.48	rs12920623	0.0731	-5.98	-2.108	141	141	susie	0.075	2.8e-07	2.02096	0.043284	ENSG00000248124	Left_Ventricle	0
ES	AL	GTExv8.EUR.Heart_Left_Ventricle	./WEIGHTS//GTExv8.EUR.Heart_Left_Ventricle/ENSG00000185864.16.wgt.RDat	NPIPB4	16	21866307	21866308	0.2712	rs16972550	-2.48	rs1055740	0.0143	3.68	-0.482	148	1	top1	0.014	0.017	-0.482	0.629806	ENSG00000185864	Left_Ventricle	0
ES	AL	GTExv8.EUR.Heart_Left_Ventricle	./WEIGHTS//GTExv8.EUR.Heart_Left_Ventricle/ENSG00000237296.9.wgt.RDat	SMG1P1	16	22437715	22437716	0.1546	rs16972550	-2.48	rs12446433	0.00632	3.89	-0.126	255	23	enet	0.045	7.1e-05	-0.40237	0.687409	ENSG00000237296	Left_Ventricle	0
ES	AL	GTExv8.EUR.Heart_Left_Ventricle	./WEIGHTS//GTExv8.EUR.Heart_Left_Ventricle/ENSG00000103404.14.wgt.RDat	USP31	16	23149269	23149270	0.1206	rs2010	-3.05	rs17740615	0.0362	-4.55	-1.227	470	470	susie	0.044	8e-05	1.18287	0.236862	ENSG00000103404	Left_Ventricle	0
ES	AL	GTExv8.EUR.Heart_Left_Ventricle	./WEIGHTS//GTExv8.EUR.Heart_Left_Ventricle/ENSG00000168434.12.wgt.RDat	COG7	16	23445960	23445961	0.057	rs2010	-3.05	rs250578	0.0176	3.97	1.175	442	1	top1	0.018	0.0093	1.175	0.239995	ENSG00000168434	Left_Ventricle	0
ES	AL	GTExv8.EUR.Heart_Left_Ventricle	./WEIGHTS//GTExv8.EUR.Heart_Left_Ventricle/ENSG00000103365.15.wgt.RDat	GGA2	16	23521994	23521995	0.3595	rs2010	-3.05	rs727238	0.107	6.86	0.755	433	433	susie	0.22	4.4e-19	0.24809	0.804065	ENSG00000103365	Left_Ventricle	0
ES	AL	GTExv8.EUR.Heart_Left_Ventricle	./WEIGHTS//GTExv8.EUR.Heart_Left_Ventricle/ENSG00000103356.15.wgt.RDat	EARS2	16	23557360	23557361	0.2073	rs2010	-3.05	rs7204714	0.153	-7.56	0.722	430	430	susie	0.17	7.7e-15	-0.67907	0.497096	ENSG00000103356	Left_Ventricle	0
ES	AL	GTExv8.EUR.Heart_Left_Ventricle	./WEIGHTS//GTExv8.EUR.Heart_Left_Ventricle/ENSG00000103353.15.wgt.RDat	UBFD1	16	23557731	23557732	0.2004	rs2010	-3.05	rs152458	0.102	5.99	0.088	430	430	susie	0.1	1.8e-09	-0.09592	0.923587	ENSG00000103353	Left_Ventricle	0
ES	AL	GTExv8.EUR.Heart_Left_Ventricle	./WEIGHTS//GTExv8.EUR.Heart_Left_Ventricle/ENSG00000004779.9.wgt.RDat	NDUFAB1	16	23596355	23596356	0.3448	rs3785383	2.91	rs152458	0.138	6.78	0.088	425	26	enet	0.16	2.6e-14	0.0605	0.95176	ENSG00000004779	Left_Ventricle	0
ES	AL	GTExv8.EUR.Heart_Left_Ventricle	./WEIGHTS//GTExv8.EUR.Heart_Left_Ventricle/ENSG00000166847.9.wgt.RDat	DCTN5	16	23641391	23641392	0.2372	rs3785383	2.91	rs249869	0.165	7.89	0.496	436	12	lasso	0.18	9.8e-16	0.07528	0.939996	ENSG00000166847	Left_Ventricle	0
ES	AL	GTExv8.EUR.Heart_Left_Ventricle	./WEIGHTS//GTExv8.EUR.Heart_Left_Ventricle/ENSG00000140750.16.wgt.RDat	ARHGAP17	16	25015665	25015666	0.106	rs12930727	-3.69	rs9937730	-1.59e-05	3.55	1.227	401	5	lasso	0.0006	0.28	2.20881	0.027188	ENSG00000140750	Left_Ventricle	0
ES	AL	GTExv8.EUR.Heart_Left_Ventricle	./WEIGHTS//GTExv8.EUR.Heart_Left_Ventricle/ENSG00000262587.2.wgt.RDat	ENSG00000262587	16	25031743	25031744	0.1206	rs12930727	-3.69	rs7405010	0.13	6.6	-0.2663	399	1	top1	0.13	1.2e-11	-0.26634	0.789977	ENSG00000262587	Left_Ventricle	0
ES	AL	GTExv8.EUR.Heart_Left_Ventricle	./WEIGHTS//GTExv8.EUR.Heart_Left_Ventricle/ENSG00000262700.1.wgt.RDat	ENSG00000262700	16	25093386	25093387	0.191	rs12930727	-3.69	rs10852276	0.0766	-5.25	-2.212	396	11	enet	0.088	2.7e-08	0.91186	0.361844	ENSG00000262700	Left_Ventricle	0
ES	AL	GTExv8.EUR.Heart_Left_Ventricle	./WEIGHTS//GTExv8.EUR.Heart_Left_Ventricle/ENSG00000155592.15.wgt.RDat	ZKSCAN2	16	25257930	25257931	0.1194	rs12930727	-3.69	rs2287799	0.0183	4.53	0.454	432	10	lasso	0.036	0.00035	0.7214	0.470664	ENSG00000155592	Left_Ventricle	0
ES	AL	GTExv8.EUR.Heart_Left_Ventricle	./WEIGHTS//GTExv8.EUR.Heart_Left_Ventricle/ENSG00000259954.1.wgt.RDat	IL21R-AS1	16	27453392	27453393	0.192	rs8059523	-3.52	rs232068	0.161	-8	0.176	519	519	susie	0.17	3e-15	-0.27755	0.781359	ENSG00000259954	Left_Ventricle	0
ES	AL	GTExv8.EUR.Heart_Left_Ventricle	./WEIGHTS//GTExv8.EUR.Heart_Left_Ventricle/ENSG00000176046.8.wgt.RDat	NUPR1	16	28539173	28539174	0.1638	rs4072401	2.54	rs11401	0.0248	4.13	1.372	206	4	lasso	0.035	0.00039	1.58447	0.113087	ENSG00000176046	Left_Ventricle	0
ES	AL	GTExv8.EUR.Heart_Left_Ventricle	./WEIGHTS//GTExv8.EUR.Heart_Left_Ventricle/ENSG00000197165.10.wgt.RDat	SULT1A2	16	28597108	28597109	0.2755	rs4072401	2.54	rs7186573	0.356	11.21	-0.878	186	186	susie	0.37	2.1e-34	-0.90772	0.364029	ENSG00000197165	Left_Ventricle	0
ES	AL	GTExv8.EUR.Heart_Left_Ventricle	./WEIGHTS//GTExv8.EUR.Heart_Left_Ventricle/ENSG00000196502.11.wgt.RDat	SULT1A1	16	28623624	28623625	0.1975	rs4072401	2.54	rs151228	0.108	-6.24	-0.088	182	39	enet	0.13	4.2e-12	-0.97135	0.331375	ENSG00000196502	Left_Ventricle	0
ES	AL	GTExv8.EUR.Heart_Left_Ventricle	./WEIGHTS//GTExv8.EUR.Heart_Left_Ventricle/ENSG00000184110.14.wgt.RDat	EIF3C	16	28688557	28688558	0.2415	rs4072401	2.54	rs2008514	0.0541	5.6	-0.113	201	22	enet	0.096	6.5e-09	0.58108	0.561184	ENSG00000184110	Left_Ventricle	0
ES	AL	GTExv8.EUR.Heart_Left_Ventricle	./WEIGHTS//GTExv8.EUR.Heart_Left_Ventricle/ENSG00000251417.2.wgt.RDat	ENSG00000251417	16	28802742	28802743	0.1357	rs4072401	2.54	rs8061877	0.0727	6.18	1.645	182	182	susie	0.1	2.9e-09	1.47127	0.141218	ENSG00000251417	Left_Ventricle	0
ES	AL	GTExv8.EUR.Heart_Left_Ventricle	./WEIGHTS//GTExv8.EUR.Heart_Left_Ventricle/ENSG00000178188.14.wgt.RDat	SH2B1	16	28846599	28846600	0.0819	rs4072401	2.54	rs12444171	0.0543	-5.31	0.038	182	182	susie	0.057	7.4e-06	-0.04587	0.963412	ENSG00000178188	Left_Ventricle	0
ES	AL	GTExv8.EUR.Heart_Left_Ventricle	./WEIGHTS//GTExv8.EUR.Heart_Left_Ventricle/ENSG00000261766.1.wgt.RDat	ENSG00000261766	16	28862529	28862530	0.038	rs4072401	2.54	rs40831	0.0207	-4.02	-0.954	182	2	lasso	0.03	0.00097	0.5989	0.549239	ENSG00000261766	Left_Ventricle	0
ES	AL	GTExv8.EUR.Heart_Left_Ventricle	./WEIGHTS//GTExv8.EUR.Heart_Left_Ventricle/ENSG00000176953.12.wgt.RDat	NFATC2IP	16	28950806	28950807	0.0455	rs4072401	2.54	rs3922668	0.00467	-3.77	-1.555	184	184	susie	0.011	0.032	1.34952	0.177169	ENSG00000176953	Left_Ventricle	0
ES	AL	GTExv8.EUR.Heart_Left_Ventricle	./WEIGHTS//GTExv8.EUR.Heart_Left_Ventricle/ENSG00000260953.1.wgt.RDat	ENSG00000260953	16	29264478	29264479	0.1848	rs4072401	2.54	rs3851775	0.132	-6.79	-1.514	161	13	enet	0.14	2e-12	1.13533	0.256237	ENSG00000260953	Left_Ventricle	0
ES	AL	GTExv8.EUR.Heart_Left_Ventricle	./WEIGHTS//GTExv8.EUR.Heart_Left_Ventricle/ENSG00000277999.1.wgt.RDat	ENSG00000277999	16	29272219	29272220	0.5504	rs4072401	2.54	rs7188661	0.415	-11.76	-1.44	162	24	enet	0.43	1.9e-41	1.39334	0.163516	ENSG00000277999	Left_Ventricle	0
ES	AL	GTExv8.EUR.Heart_Left_Ventricle	./WEIGHTS//GTExv8.EUR.Heart_Left_Ventricle/ENSG00000271699.5.wgt.RDat	SNX29P2	16	29350745	29350746	0.1625	rs4072401	2.54	rs4787478	0.0775	-5.85	-0.8576	165	31	enet	0.1	2.6e-09	1.29137	0.196575	ENSG00000271699	Left_Ventricle	0
ES	AL	GTExv8.EUR.Heart_Left_Ventricle	./WEIGHTS//GTExv8.EUR.Heart_Left_Ventricle/ENSG00000254634.4.wgt.RDat	SMG1P6	16	29447025	29447026	0.1045	rs1131543	2.39	rs257868	0.000945	3.77	1.044	164	21	enet	0.015	0.016	0.28544	0.775308	ENSG00000254634	Left_Ventricle	0
ES	AL	GTExv8.EUR.Heart_Left_Ventricle	./WEIGHTS//GTExv8.EUR.Heart_Left_Ventricle/ENSG00000169203.16.wgt.RDat	NPIPB12	16	29505998	29505999	0.047	rs187553	2.18	rs4420550	0.0426	-4.62	1.015	170	170	susie	0.051	2.2e-05	-1.03263	0.301777	ENSG00000169203	Left_Ventricle	0
ES	AL	GTExv8.EUR.Heart_Left_Ventricle	./WEIGHTS//GTExv8.EUR.Heart_Left_Ventricle/ENSG00000103485.17.wgt.RDat	QPRT	16	29679007	29679008	0.0978	rs3809624	2.48	rs12447415	0.0348	-5.04	-1.282	182	6	enet	0.064	2.1e-06	0.23635	0.813162	ENSG00000103485	Left_Ventricle	0
ES	AL	GTExv8.EUR.Heart_Left_Ventricle	./WEIGHTS//GTExv8.EUR.Heart_Left_Ventricle/ENSG00000280789.1.wgt.RDat	PAGR1	16	29815951	29815952	0.1316	rs3809624	2.48	rs4420550	-4.23e-05	3.51	1.015	155	17	enet	0.021	0.0048	0.63266	0.526954	ENSG00000280789	Left_Ventricle	0
ES	AL	GTExv8.EUR.Heart_Left_Ventricle	./WEIGHTS//GTExv8.EUR.Heart_Left_Ventricle/ENSG00000013364.18.wgt.RDat	MVP	16	29820393	29820394	0.1264	rs3809624	2.48	rs4788187	0.00111	3.34	-0.69	154	154	susie	0.02	0.0064	-0.6465	0.517956	ENSG00000013364	Left_Ventricle	0
ES	AL	GTExv8.EUR.Heart_Left_Ventricle	./WEIGHTS//GTExv8.EUR.Heart_Left_Ventricle/ENSG00000174938.14.wgt.RDat	SEZ6L2	16	29899546	29899547	0.1224	rs3809624	2.48	rs4787483	0.0587	4.96	0.553	177	13	enet	0.068	9.9e-07	-0.21192	0.832173	ENSG00000174938	Left_Ventricle	0
ES	AL	GTExv8.EUR.Heart_Left_Ventricle	./WEIGHTS//GTExv8.EUR.Heart_Left_Ventricle/ENSG00000169592.14.wgt.RDat	INO80E	16	29995293	29995294	0.1266	rs3809624	2.48	rs9932702	0.191	-8.03	-0.935	203	1	top1	0.19	7e-17	0.935	0.349788	ENSG00000169592	Left_Ventricle	0
ES	AL	GTExv8.EUR.Heart_Left_Ventricle	./WEIGHTS//GTExv8.EUR.Heart_Left_Ventricle/ENSG00000149927.17.wgt.RDat	DOC2A	16	30023269	30023270	0.0873	rs3809624	2.48	rs12933575	0.0439	-4.28	-1.739	215	1	top1	0.044	8e-05	1.739	0.082035	ENSG00000149927	Left_Ventricle	0
ES	AL	GTExv8.EUR.Heart_Left_Ventricle	./WEIGHTS//GTExv8.EUR.Heart_Left_Ventricle/ENSG00000149922.10.wgt.RDat	TBX6	16	30091886	30091887	0.283	rs3809624	2.48	rs3809624	0.105	-6.72	2.484	225	44	enet	0.17	3.9e-15	-2.14103	0.032271	ENSG00000149922	Left_Ventricle	0
ES	AL	GTExv8.EUR.Heart_Left_Ventricle	./WEIGHTS//GTExv8.EUR.Heart_Left_Ventricle/ENSG00000090238.11.wgt.RDat	YPEL3	16	30096243	30096244	0.1583	rs3809624	2.48	rs8060511	0.178	7.79	-1.919	225	1	top1	0.18	9.7e-16	-1.919	0.054984	ENSG00000090238	Left_Ventricle	0
ES	AL	GTExv8.EUR.Heart_Left_Ventricle	./WEIGHTS//GTExv8.EUR.Heart_Left_Ventricle/ENSG00000275371.1.wgt.RDat	ENSG00000275371	16	30110894	30110895	0.1437	rs3809624	2.48	rs11860935	0.0507	-4.32	-0.86	226	1	top1	0.051	2.4e-05	0.86	0.389789	ENSG00000275371	Left_Ventricle	0
ES	AL	GTExv8.EUR.Heart_Left_Ventricle	./WEIGHTS//GTExv8.EUR.Heart_Left_Ventricle/ENSG00000102886.14.wgt.RDat	GDPD3	16	30113855	30113856	0.1216	rs3809624	2.48	rs4787644	-0.00268	-3.54	-1.341	226	23	enet	0.0024	0.18	2.1365	0.032639	ENSG00000102886	Left_Ventricle	0
ES	AL	GTExv8.EUR.Heart_Left_Ventricle	./WEIGHTS//GTExv8.EUR.Heart_Left_Ventricle/ENSG00000198064.13.wgt.RDat	NPIPB13	16	30254509	30254510	0.0827	rs3809624	2.48	rs8051096	0.00111	-3.38	-1.227	211	18	enet	0.023	0.0032	1.15576	0.247777	ENSG00000198064	Left_Ventricle	0
ES	AL	GTExv8.EUR.Heart_Left_Ventricle	./WEIGHTS//GTExv8.EUR.Heart_Left_Ventricle/ENSG00000169217.8.wgt.RDat	CD2BP2	16	30355360	30355361	0.1961							204	0	lasso	0.11	5.6e-10			ENSG00000169217	Left_Ventricle	0
ES	AL	GTExv8.EUR.Heart_Left_Ventricle	./WEIGHTS//GTExv8.EUR.Heart_Left_Ventricle/ENSG00000278922.1.wgt.RDat	ENSG00000278922	16	30526917	30526918	0.1404	rs3809624	2.48	rs1557672	0.0264	-4.8	-1.282	185	7	lasso	0.056	9.4e-06	1.81697	0.069221	ENSG00000278922	Left_Ventricle	0
ES	AL	GTExv8.EUR.Heart_Left_Ventricle	./WEIGHTS//GTExv8.EUR.Heart_Left_Ventricle/ENSG00000103549.21.wgt.RDat	RNF40	16	30763117	30763118	0.1105	rs17839549	2.26	rs4889651	0.0515	4.74	-0.332	209	1	top1	0.052	2e-05	-0.332	0.739889	ENSG00000103549	Left_Ventricle	0
ES	AL	GTExv8.EUR.Heart_Left_Ventricle	./WEIGHTS//GTExv8.EUR.Heart_Left_Ventricle/ENSG00000099364.16.wgt.RDat	FBXL19	16	30924096	30924097	0.0949	rs17839549	2.26	rs12445568	0.0286	4.06	0.126	235	1	top1	0.029	0.0012	0.126	0.899732	ENSG00000099364	Left_Ventricle	0
ES	AL	GTExv8.EUR.Heart_Left_Ventricle	./WEIGHTS//GTExv8.EUR.Heart_Left_Ventricle/ENSG00000099377.13.wgt.RDat	HSD3B7	16	30988270	30988271	0.2091	rs11646911	-2.62	rs9938550	0.177	7.76	-0.189	234	14	lasso	0.18	6.1e-16	-0.26346	0.792197	ENSG00000099377	Left_Ventricle	0
ES	AL	GTExv8.EUR.Heart_Left_Ventricle	./WEIGHTS//GTExv8.EUR.Heart_Left_Ventricle/ENSG00000260911.2.wgt.RDat	ENSG00000260911	16	31043149	31043150	0.1131	rs11646911	-2.62	rs750952	0.14	6.92	-0.126	242	242	susie	0.14	1.6e-12	-0.0563	0.955101	ENSG00000260911	Left_Ventricle	0
ES	AL	GTExv8.EUR.Heart_Left_Ventricle	./WEIGHTS//GTExv8.EUR.Heart_Left_Ventricle/ENSG00000167395.10.wgt.RDat	ZNF646	16	31074421	31074422	0.0858	rs4889673	2.76	rs4889609	0.0265	4.65	0.05	243	14	enet	0.053	1.5e-05	0.73345	0.463281	ENSG00000167395	Left_Ventricle	0
ES	AL	GTExv8.EUR.Heart_Left_Ventricle	./WEIGHTS//GTExv8.EUR.Heart_Left_Ventricle/ENSG00000151006.7.wgt.RDat	PRSS53	16	31088962	31088963	0.0566	rs4889673	2.76	rs2884737	0.0702	5.1	-0.063	240	1	top1	0.07	7e-07	-0.063	0.949767	ENSG00000151006	Left_Ventricle	0
ES	AL	GTExv8.EUR.Heart_Left_Ventricle	./WEIGHTS//GTExv8.EUR.Heart_Left_Ventricle/ENSG00000167397.14.wgt.RDat	VKORC1	16	31095979	31095980	0.1621	rs4889673	2.76	rs2884737	0.182	7.85	-0.063	242	242	susie	0.18	4.1e-16	-0.06302	0.949751	ENSG00000167397	Left_Ventricle	0
ES	AL	GTExv8.EUR.Heart_Left_Ventricle	./WEIGHTS//GTExv8.EUR.Heart_Left_Ventricle/ENSG00000103510.19.wgt.RDat	KAT8	16	31115753	31115754	0.1332	rs4889673	2.76	rs12597511	0.052	-6.61	-0.553	244	15	enet	0.066	1.5e-06	-0.05698	0.954562	ENSG00000103510	Left_Ventricle	0
ES	AL	GTExv8.EUR.Heart_Left_Ventricle	./WEIGHTS//GTExv8.EUR.Heart_Left_Ventricle/ENSG00000140678.16.wgt.RDat	ITGAX	16	31355133	31355134	0.1296	rs4889673	2.76	rs11641624	0.0448	-4.65	-0.126	278	1	top1	0.045	6.8e-05	0.126	0.899732	ENSG00000140678	Left_Ventricle	0
ES	AL	GTExv8.EUR.Heart_Left_Ventricle	./WEIGHTS//GTExv8.EUR.Heart_Left_Ventricle/ENSG00000176723.9.wgt.RDat	ZNF843	16	31443159	31443160	0.1507	rs4889673	2.76	rs8045738	0.026	-4.87	1.555	279	9	enet	0.028	0.0015	-1.11739	0.263827	ENSG00000176723	Left_Ventricle	0
ES	AL	GTExv8.EUR.Heart_Left_Ventricle	./WEIGHTS//GTExv8.EUR.Heart_Left_Ventricle/ENSG00000140682.18.wgt.RDat	TGFB1I1	16	31472108	31472109	0.143	rs4889673	2.76	rs1135265	0.0792	5.42	-2.024	271	1	top1	0.079	1.4e-07	-2.024	0.04297	ENSG00000140682	Left_Ventricle	0
ES	AL	GTExv8.EUR.Heart_Left_Ventricle	./WEIGHTS//GTExv8.EUR.Heart_Left_Ventricle/ENSG00000197302.10.wgt.RDat	KRBOX5	16	31713228	31713229	0.1129	rs4889673	2.76	rs1528317	0.0533	-5.78	0.025	209	34	enet	0.082	8.3e-08	-0.33897	0.734633	ENSG00000197302	Left_Ventricle	0
ES	AL	GTExv8.EUR.Heart_Left_Ventricle	./WEIGHTS//GTExv8.EUR.Heart_Left_Ventricle/ENSG00000259810.2.wgt.RDat	ENSG00000259810	16	31788201	31788202	0.0797	rs4889673	2.76	rs4889555	0.0249	-3.86	0.496	193	193	susie	0.027	0.0018	-0.22152	0.824685	ENSG00000259810	Left_Ventricle	0
ES	AL	GTExv8.EUR.Heart_Left_Ventricle	./WEIGHTS//GTExv8.EUR.Heart_Left_Ventricle/ENSG00000171208.9.wgt.RDat	NETO2	16	47143996	47143997	0.0893	rs12445959	3.29	rs13333003	0.0118	4.04	-1.995	170	170	susie	0.021	0.0051	-1.80547	0.071002	ENSG00000171208	Left_Ventricle	0
ES	AL	GTExv8.EUR.Heart_Left_Ventricle	./WEIGHTS//GTExv8.EUR.Heart_Left_Ventricle/ENSG00000102910.13.wgt.RDat	LONP2	16	48244295	48244296	0.191	rs8055303	-2.93	rs8053839	0.0203	-4.6	0.253	232	5	lasso	0.026	0.002	-0.4672	0.640356	ENSG00000102910	Left_Ventricle	0
ES	AL	GTExv8.EUR.Heart_Left_Ventricle	./WEIGHTS//GTExv8.EUR.Heart_Left_Ventricle/ENSG00000155393.12.wgt.RDat	HEATR3	16	50065940	50065941	0.3845	rs17841343	2.72	rs2287197	0.386	-11.43	-0.05	374	16	enet	0.41	2.1e-39	0.17956	0.857495	ENSG00000155393	Left_Ventricle	0
ES	AL	GTExv8.EUR.Heart_Left_Ventricle	./WEIGHTS//GTExv8.EUR.Heart_Left_Ventricle/ENSG00000103479.15.wgt.RDat	RBL2	16	53433976	53433977	0.3324	rs4784312	-3.77	rs1131220	0.352	-10.91	-3.633	383	383	susie	0.36	1.6e-33	3.6437	0.000269	ENSG00000103479	Left_Ventricle	0
ES	AL	GTExv8.EUR.Heart_Left_Ventricle	./WEIGHTS//GTExv8.EUR.Heart_Left_Ventricle/ENSG00000279344.1.wgt.RDat	ENSG00000279344	16	53481549	53481550	0.1313	rs4784312	-3.77	rs1074182	0.0907	6.08	-3.643	387	1	top1	0.091	1.7e-08	-3.643	0.000269	ENSG00000279344	Left_Ventricle	0
ES	AL	GTExv8.EUR.Heart_Left_Ventricle	./WEIGHTS//GTExv8.EUR.Heart_Left_Ventricle/ENSG00000279722.1.wgt.RDat	ENSG00000279722	16	53489942	53489943	0.1576	rs4784312	-3.77	rs8045574	0.0866	6.43	-0.789	385	3	lasso	0.13	2e-11	1.19561	0.231847	ENSG00000279722	Left_Ventricle	0
ES	AL	GTExv8.EUR.Heart_Left_Ventricle	./WEIGHTS//GTExv8.EUR.Heart_Left_Ventricle/ENSG00000166971.16.wgt.RDat	AKTIP	16	53504410	53504411	0.0933	rs4784312	-3.77	rs7204496	0.0447	-4.48	-3.719	398	398	susie	0.046	5.8e-05	3.67931	0.000234	ENSG00000166971	Left_Ventricle	0
ES	AL	GTExv8.EUR.Heart_Left_Ventricle	./WEIGHTS//GTExv8.EUR.Heart_Left_Ventricle/ENSG00000140718.20.wgt.RDat	FTO	16	53701691	53701692	0.0987	rs4784312	-3.77	rs9930506	-0.00185	3.42	-1.08	455	455	susie	0.0012	0.24	-0.60252	0.546826	ENSG00000140718	Left_Ventricle	0
ES	AL	GTExv8.EUR.Heart_Left_Ventricle	./WEIGHTS//GTExv8.EUR.Heart_Left_Ventricle/ENSG00000260135.6.wgt.RDat	MMP2-AS1	16	55462296	55462297	0.2625	rs12708948	-2.62	rs1558670	0.202	8.42	-0.088	674	5	enet	0.22	1.6e-19	0.31939	0.749431	ENSG00000260135	Left_Ventricle	0
ES	AL	GTExv8.EUR.Heart_Left_Ventricle	./WEIGHTS//GTExv8.EUR.Heart_Left_Ventricle/ENSG00000087253.12.wgt.RDat	LPCAT2	16	55508997	55508998	0.1189	rs2631524	-2.58	rs16955473	0.0473	-4.05	0.454	668	1	top1	0.047	4.4e-05	-0.454	0.649829	ENSG00000087253	Left_Ventricle	0
ES	AL	GTExv8.EUR.Heart_Left_Ventricle	./WEIGHTS//GTExv8.EUR.Heart_Left_Ventricle/ENSG00000228695.10.wgt.RDat	CES1P1	16	55760565	55760566	0.6426	rs2397775	-2.24	rs28631692	0.145	8.22	0.319	548	30	enet	0.47	1.6e-46	-0.557	0.577528	ENSG00000228695	Left_Ventricle	0
ES	AL	GTExv8.EUR.Heart_Left_Ventricle	./WEIGHTS//GTExv8.EUR.Heart_Left_Ventricle/ENSG00000198848.12.wgt.RDat	CES1	16	55833336	55833337	0.4588	rs2397775	-2.24	rs28709456	0.117	-6.64	-0.482	512	75	enet	0.18	2.9e-16	0.03561	0.971596	ENSG00000198848	Left_Ventricle	0
ES	AL	GTExv8.EUR.Heart_Left_Ventricle	./WEIGHTS//GTExv8.EUR.Heart_Left_Ventricle/ENSG00000274031.1.wgt.RDat	ENSG00000274031	16	56466150	56466151	0.3296	rs10492886	3	rs8048568	0.203	8.25	0.305	461	461	susie	0.2	4.3e-18	0.33431	0.738142	ENSG00000274031	Left_Ventricle	0
ES	AL	GTExv8.EUR.Heart_Left_Ventricle	./WEIGHTS//GTExv8.EUR.Heart_Left_Ventricle/ENSG00000125124.11.wgt.RDat	BBS2	16	56520282	56520283	0.326	rs10492886	3	rs8060037	0.179	-7.74	-0.482	483	1	top1	0.18	7.9e-16	0.482	0.629806	ENSG00000125124	Left_Ventricle	0
ES	AL	GTExv8.EUR.Heart_Left_Ventricle	./WEIGHTS//GTExv8.EUR.Heart_Left_Ventricle/ENSG00000260549.1.wgt.RDat	MT1L	16	56617475	56617476	0.2751	rs10492886	3	rs11642055	0.169	-7.55	0.24	515	4	lasso	0.21	2.5e-18	-0.53051	0.595758	ENSG00000260549	Left_Ventricle	0
ES	AL	GTExv8.EUR.Heart_Left_Ventricle	./WEIGHTS//GTExv8.EUR.Heart_Left_Ventricle/ENSG00000169715.14.wgt.RDat	MT1E	16	56625474	56625475	0.156	rs10492886	3	rs2291957	0.0683	-5.11	0.878	520	22	enet	0.08	1.2e-07	0.0304	0.97575	ENSG00000169715	Left_Ventricle	0
ES	AL	GTExv8.EUR.Heart_Left_Ventricle	./WEIGHTS//GTExv8.EUR.Heart_Left_Ventricle/ENSG00000125170.10.wgt.RDat	DOK4	16	57487326	57487327	0.0907	rs821470	-2.51	rs496772	0.0801	5.66	-1.103	566	1	top1	0.08	1.2e-07	-1.103	0.270027	ENSG00000125170	Left_Ventricle	0
ES	AL	GTExv8.EUR.Heart_Left_Ventricle	./WEIGHTS//GTExv8.EUR.Heart_Left_Ventricle/ENSG00000135736.5.wgt.RDat	CCDC102A	16	57536598	57536599	0.1786	rs17373793	2.48	rs739816	0.141	-6.97	-0.063	547	15	enet	0.16	1.5e-14	0.40609	0.684675	ENSG00000135736	Left_Ventricle	0
ES	AL	GTExv8.EUR.Heart_Left_Ventricle	./WEIGHTS//GTExv8.EUR.Heart_Left_Ventricle/ENSG00000159648.11.wgt.RDat	TEPP	16	57976434	57976435	0.0773	rs2288014	2.79	rs12929493	0.00984	-4.44	0.86	540	18	enet	0.019	0.0068	0.03552	0.971663	ENSG00000159648	Left_Ventricle	0
ES	AL	GTExv8.EUR.Heart_Left_Ventricle	./WEIGHTS//GTExv8.EUR.Heart_Left_Ventricle/ENSG00000102996.4.wgt.RDat	MMP15	16	58025565	58025566	0.1505	rs17821543	-3.29	rs3743554	0.0107	3.99	0.399	548	548	susie	0.036	0.0003	-1.08519	0.277839	ENSG00000102996	Left_Ventricle	0
ES	AL	GTExv8.EUR.Heart_Left_Ventricle	./WEIGHTS//GTExv8.EUR.Heart_Left_Ventricle/ENSG00000103034.14.wgt.RDat	NDRG4	16	58462845	58462846	0.1625	rs8058781	-3.4	rs2090727	0.141	6.92	0.358	477	1	top1	0.14	1.3e-12	0.358	0.720343	ENSG00000103034	Left_Ventricle	0
ES	AL	GTExv8.EUR.Heart_Left_Ventricle	./WEIGHTS//GTExv8.EUR.Heart_Left_Ventricle/ENSG00000103037.11.wgt.RDat	SETD6	16	58515478	58515479	0.1756	rs8058781	-3.4	rs42945	0.186	8.05	0.151	473	1	top1	0.19	1.8e-16	0.151	0.879976	ENSG00000103037	Left_Ventricle	0
ES	AL	GTExv8.EUR.Heart_Left_Ventricle	./WEIGHTS//GTExv8.EUR.Heart_Left_Ventricle/ENSG00000276259.1.wgt.RDat	ENSG00000276259	16	58522969	58522970	0.113	rs8058781	-3.4	rs37060	0.0596	-5.84	0.44	470	470	susie	0.085	5.2e-08	-0.27557	0.78288	ENSG00000276259	Left_Ventricle	0
ES	AL	GTExv8.EUR.Heart_Left_Ventricle	./WEIGHTS//GTExv8.EUR.Heart_Left_Ventricle/ENSG00000125107.17.wgt.RDat	CNOT1	16	58629885	58629886	0.1395	rs8058781	-3.4	rs7187598	0.00127	3.57	-0.164	467	467	susie	0.0093	0.044	0.14984	0.880891	ENSG00000125107	Left_Ventricle	0
ES	AL	GTExv8.EUR.Heart_Left_Ventricle	./WEIGHTS//GTExv8.EUR.Heart_Left_Ventricle/ENSG00000125166.12.wgt.RDat	GOT2	16	58734356	58734357	0.1113	rs8058781	-3.4	rs9926182	0.0428	-5.96	0.44	455	14	enet	0.096	6.6e-09	-1.09185	0.274898	ENSG00000125166	Left_Ventricle	0
ES	AL	GTExv8.EUR.Heart_Left_Ventricle	./WEIGHTS//GTExv8.EUR.Heart_Left_Ventricle/ENSG00000269986.1.wgt.RDat	ENSG00000269986	16	63066989	63066990	0.1528	rs288647	-2.51	rs4949072	0.0768	-5.53	0.412	356	9	lasso	0.1	2.7e-09	-0.43133	0.666225	ENSG00000269986	Left_Ventricle	0
ES	AL	GTExv8.EUR.Heart_Left_Ventricle	./WEIGHTS//GTExv8.EUR.Heart_Left_Ventricle/ENSG00000261502.3.wgt.RDat	ENSG00000261502	16	63129653	63129654	0.1911	rs16965394	-1.74	rs153349	0.104	-6.17	0.468	349	5	lasso	0.12	5.9e-11	-0.58948	0.555542	ENSG00000261502	Left_Ventricle	0
ES	AL	GTExv8.EUR.Heart_Left_Ventricle	./WEIGHTS//GTExv8.EUR.Heart_Left_Ventricle/ENSG00000166546.13.wgt.RDat	BEAN1	16	66427296	66427297	0.1654	rs9302578	-3.05	rs12919440	0.0351	5.23	-1.476	501	50	enet	0.067	1.2e-06	-1.00287	0.315925	ENSG00000166546	Left_Ventricle	0
ES	AL	GTExv8.EUR.Heart_Left_Ventricle	./WEIGHTS//GTExv8.EUR.Heart_Left_Ventricle/ENSG00000261656.5.wgt.RDat	BEAN1-AS1	16	66479130	66479131	0.1173	rs9302578	-3.05	rs3785087	0.0243	-4.76	0.915	488	12	enet	0.029	0.0011	-0.78943	0.429863	ENSG00000261656	Left_Ventricle	0
ES	AL	GTExv8.EUR.Heart_Left_Ventricle	./WEIGHTS//GTExv8.EUR.Heart_Left_Ventricle/ENSG00000166548.15.wgt.RDat	TK2	16	66552543	66552544	0.0846	rs9302578	-3.05	rs16956600	0.0734	5.6	0.954	430	430	susie	0.081	9.1e-08	1.12779	0.259408	ENSG00000166548	Left_Ventricle	0
ES	AL	GTExv8.EUR.Heart_Left_Ventricle	./WEIGHTS//GTExv8.EUR.Heart_Left_Ventricle/ENSG00000159593.14.wgt.RDat	NAE1	16	66873255	66873256	0.0842	rs17617940	2.85	rs7188714	0.02	-3.82	2.346	329	3	lasso	0.021	0.0051	-1.81687	0.069237	ENSG00000159593	Left_Ventricle	0
ES	AL	GTExv8.EUR.Heart_Left_Ventricle	./WEIGHTS//GTExv8.EUR.Heart_Left_Ventricle/ENSG00000172831.11.wgt.RDat	CES2	16	66934443	66934444	0.1361	rs17617940	2.85	rs7202523	0.103	-6.25	2.512	315	315	susie	0.11	2.5e-10	-2.69731	0.00699	ENSG00000172831	Left_Ventricle	0
ES	AL	GTExv8.EUR.Heart_Left_Ventricle	./WEIGHTS//GTExv8.EUR.Heart_Left_Ventricle/ENSG00000102890.14.wgt.RDat	ELMO3	16	67199110	67199111	0.073	rs17617940	2.85	rs13338688	0.0603	4.86	-1.036	253	1	top1	0.06	4.2e-06	-1.036	0.300202	ENSG00000102890	Left_Ventricle	0
ES	AL	GTExv8.EUR.Heart_Left_Ventricle	./WEIGHTS//GTExv8.EUR.Heart_Left_Ventricle/ENSG00000135723.13.wgt.RDat	FHOD1	16	67247657	67247658	0.1633	rs17617940	2.85	rs4783585	0.123	-6.47	-1.015	233	1	lasso	0.13	1.2e-11	1.015	0.310106	ENSG00000135723	Left_Ventricle	0
ES	AL	GTExv8.EUR.Heart_Left_Ventricle	./WEIGHTS//GTExv8.EUR.Heart_Left_Ventricle/ENSG00000196155.12.wgt.RDat	PLEKHG4	16	67277509	67277510	0.0631	rs17617940	2.85	rs28473376	0.00284	3.78	-1.4204	232	18	lasso	0.026	0.002	-0.7836	0.433275	ENSG00000196155	Left_Ventricle	0
ES	AL	GTExv8.EUR.Heart_Left_Ventricle	./WEIGHTS//GTExv8.EUR.Heart_Left_Ventricle/ENSG00000159713.10.wgt.RDat	TPPP3	16	67393534	67393535	0.2009	rs17617940	2.85	rs7200919	0.0745	5.61	-1.555	229	12	enet	0.081	1.1e-07	-0.77041	0.441056	ENSG00000159713	Left_Ventricle	0
ES	AL	GTExv8.EUR.Heart_Left_Ventricle	./WEIGHTS//GTExv8.EUR.Heart_Left_Ventricle/ENSG00000159714.10.wgt.RDat	ZDHHC1	16	67416473	67416474	0.0485	rs17617940	2.85	rs16957304	0.044	3.98	-1.2	225	1	top1	0.044	7.8e-05	-1.2	0.230139	ENSG00000159714	Left_Ventricle	0
ES	AL	GTExv8.EUR.Heart_Left_Ventricle	./WEIGHTS//GTExv8.EUR.Heart_Left_Ventricle/ENSG00000159720.11.wgt.RDat	ATP6V0D1	16	67481236	67481237	0.0636	rs8058835	-2.24	rs8050731	0.00521	-3.93	-0.496	214	8	enet	0.021	0.0053	0.34241	0.732045	ENSG00000159720	Left_Ventricle	0
ES	AL	GTExv8.EUR.Heart_Left_Ventricle	./WEIGHTS//GTExv8.EUR.Heart_Left_Ventricle/ENSG00000039523.19.wgt.RDat	RIPOR1	16	67518417	67518418	0.0751	rs8058835	-2.24	rs255048	-0.00278	3.56	-0.164	215	215	susie	0.0095	0.043	0.15434	0.877338	ENSG00000039523	Left_Ventricle	0
ES	AL	GTExv8.EUR.Heart_Left_Ventricle	./WEIGHTS//GTExv8.EUR.Heart_Left_Ventricle/ENSG00000141084.10.wgt.RDat	RANBP10	16	67806651	67806652	0.0805	rs8058835	-2.24	rs7195415	0.0837	-5.53	-1.717	217	1	top1	0.084	6e-08	1.717	0.085979	ENSG00000141084	Left_Ventricle	0
ES	AL	GTExv8.EUR.Heart_Left_Ventricle	./WEIGHTS//GTExv8.EUR.Heart_Left_Ventricle/ENSG00000102904.14.wgt.RDat	TSNAXIP1	16	67806764	67806765	0.1261	rs8058835	-2.24	rs3809630	0.0448	4.4	0.138	217	1	top1	0.045	6.8e-05	0.138	0.89024	ENSG00000102904	Left_Ventricle	0
ES	AL	GTExv8.EUR.Heart_Left_Ventricle	./WEIGHTS//GTExv8.EUR.Heart_Left_Ventricle/ENSG00000072736.18.wgt.RDat	NFATC3	16	68084750	68084751	0.1761	rs1364344	2.46	rs2863979	0.0617	-5.85	1.254	259	259	susie	0.11	4.7e-10	0.07839	0.937514	ENSG00000072736	Left_Ventricle	0
ES	AL	GTExv8.EUR.Heart_Left_Ventricle	./WEIGHTS//GTExv8.EUR.Heart_Left_Ventricle/ENSG00000132600.16.wgt.RDat	PRMT7	16	68310973	68310974	0.1874	rs1111720	3.32	rs7190134	0.146	7.78	1.372	301	7	lasso	0.17	1.2e-14	1.13889	0.254751	ENSG00000132600	Left_Ventricle	0
ES	AL	GTExv8.EUR.Heart_Left_Ventricle	./WEIGHTS//GTExv8.EUR.Heart_Left_Ventricle/ENSG00000184939.15.wgt.RDat	ZFP90	16	68530089	68530090	0.0806	rs1111720	3.32	rs12925177	0.0346	-4.6	1.911	306	10	lasso	0.042	0.00012	-2.23799	0.025221	ENSG00000184939	Left_Ventricle	0
ES	AL	GTExv8.EUR.Heart_Left_Ventricle	./WEIGHTS//GTExv8.EUR.Heart_Left_Ventricle/ENSG00000103044.10.wgt.RDat	HAS3	16	69105563	69105564	0.1415	rs1111720	3.32	rs16958594	0.0245	4.54	-1.036	309	22	enet	0.049	3.3e-05	-1.31173	0.189611	ENSG00000103044	Left_Ventricle	0
ES	AL	GTExv8.EUR.Heart_Left_Ventricle	./WEIGHTS//GTExv8.EUR.Heart_Left_Ventricle/ENSG00000141076.17.wgt.RDat	UTP4	16	69131290	69131291	0.174	rs1111720	3.32	rs17624400	0.104	-6.18	-0.426	323	3	lasso	0.11	4e-10	-0.45366	0.650077	ENSG00000141076	Left_Ventricle	0
ES	AL	GTExv8.EUR.Heart_Left_Ventricle	./WEIGHTS//GTExv8.EUR.Heart_Left_Ventricle/ENSG00000168807.16.wgt.RDat	SNTB2	16	69187128	69187129	0.0407	rs2902323	3.02	rs12920476	0.0418	-4.36	1.2	318	1	top1	0.042	0.00012	-1.2	0.230139	ENSG00000168807	Left_Ventricle	0
ES	AL	GTExv8.EUR.Heart_Left_Ventricle	./WEIGHTS//GTExv8.EUR.Heart_Left_Ventricle/ENSG00000132604.10.wgt.RDat	TERF2	16	69408570	69408571	0.0554	rs2917670	-2.98	rs12922774	0.0245	-3.82	1.701	303	1	top1	0.024	0.0026	-1.701	0.088943	ENSG00000132604	Left_Ventricle	0
ES	AL	GTExv8.EUR.Heart_Left_Ventricle	./WEIGHTS//GTExv8.EUR.Heart_Left_Ventricle/ENSG00000226232.8.wgt.RDat	NPIPB14P	16	69996187	69996188	0.506	rs2917670	-2.98	rs4985488	0.402	11.51	0.24	197	197	susie	0.4	1.2e-38	0.27703	0.78176	ENSG00000226232	Left_Ventricle	0
ES	AL	GTExv8.EUR.Heart_Left_Ventricle	./WEIGHTS//GTExv8.EUR.Heart_Left_Ventricle/ENSG00000255185.5.wgt.RDat	PDXDC2P	16	70065944	70065945	0.638	rs2917670	-2.98	rs1808417	0.445	-12.07	0.583	188	12	lasso	0.45	9.9e-45	-0.36732	0.713379	ENSG00000255185	Left_Ventricle	0
ES	AL	GTExv8.EUR.Heart_Left_Ventricle	./WEIGHTS//GTExv8.EUR.Heart_Left_Ventricle/ENSG00000090857.13.wgt.RDat	PDPR	16	70113625	70113626	0.0776	rs2917670	-2.98	rs12447090	0.0117	-3.84	-0.319	189	3	lasso	0.013	0.021	-0.06725	0.946381	ENSG00000090857	Left_Ventricle	0
ES	AL	GTExv8.EUR.Heart_Left_Ventricle	./WEIGHTS//GTExv8.EUR.Heart_Left_Ventricle/ENSG00000261556.9.wgt.RDat	SMG1P7	16	70246609	70246610	0.4187	rs11075766	2.65	rs4985407	0.43	12	-0.69	198	198	susie	0.44	4.6e-43	-0.66741	0.504509	ENSG00000261556	Left_Ventricle	0
ES	AL	GTExv8.EUR.Heart_Left_Ventricle	./WEIGHTS//GTExv8.EUR.Heart_Left_Ventricle/ENSG00000223496.2.wgt.RDat	EXOSC6	16	70251929	70251930	0.6658	rs11075766	2.65	rs4985407	0.649	14.53	-0.69	199	5	lasso	0.65	2.4e-76	-0.69212	0.488859	ENSG00000223496	Left_Ventricle	0
ES	AL	GTExv8.EUR.Heart_Left_Ventricle	./WEIGHTS//GTExv8.EUR.Heart_Left_Ventricle/ENSG00000168872.16.wgt.RDat	DDX19A	16	70346828	70346829	0.101	rs11075766	2.65	rs2270844	0.00154	-3.33	0.824	191	191	susie	0.0024	0.18	0.17047	0.864637	ENSG00000168872	Left_Ventricle	0
ES	AL	GTExv8.EUR.Heart_Left_Ventricle	./WEIGHTS//GTExv8.EUR.Heart_Left_Ventricle/ENSG00000103051.18.wgt.RDat	COG4	16	70523564	70523565	0.2109	rs11075766	2.65	rs1463436	0.0346	-5.32	1.282	156	156	susie	0.13	2e-11	-1.73223	0.083233	ENSG00000103051	Left_Ventricle	0
ES	AL	GTExv8.EUR.Heart_Left_Ventricle	./WEIGHTS//GTExv8.EUR.Heart_Left_Ventricle/ENSG00000189091.12.wgt.RDat	SF3B3	16	70523787	70523788	0.1263	rs11075766	2.65	rs8053436	0.0953	-5.97	-0.025	156	1	top1	0.095	7.1e-09	0.025	0.980055	ENSG00000189091	Left_Ventricle	0
ES	AL	GTExv8.EUR.Heart_Left_Ventricle	./WEIGHTS//GTExv8.EUR.Heart_Left_Ventricle/ENSG00000157368.10.wgt.RDat	IL34	16	70579894	70579895	0.0821	rs11075766	2.65	rs11866403	0.0494	4.7	1.675	151	151	susie	0.052	2e-05	1.78026	0.075033	ENSG00000157368	Left_Ventricle	0
ES	AL	GTExv8.EUR.Heart_Left_Ventricle	./WEIGHTS//GTExv8.EUR.Heart_Left_Ventricle/ENSG00000103043.14.wgt.RDat	VAC14	16	70801160	70801161	0.2109	rs11075766	2.65	rs8061200	0.00485	3.66	0.44	200	17	enet	0.055	1e-05	-0.00467	0.996271	ENSG00000103043	Left_Ventricle	0
ES	AL	GTExv8.EUR.Heart_Left_Ventricle	./WEIGHTS//GTExv8.EUR.Heart_Left_Ventricle/ENSG00000167377.17.wgt.RDat	ZNF23	16	71463094	71463095	0.1896	rs8044168	3.05	rs2288487	0.0324	-4.93	-1.927	317	20	enet	0.09	2e-08	2.15896	0.030853	ENSG00000167377	Left_Ventricle	0
ES	AL	GTExv8.EUR.Heart_Left_Ventricle	./WEIGHTS//GTExv8.EUR.Heart_Left_Ventricle/ENSG00000040199.18.wgt.RDat	PHLPP2	16	71724700	71724701	0.1598	rs8044168	3.05	rs7195059	0.15	7.4	2.257	438	1	top1	0.15	2.5e-13	2.257	0.024008	ENSG00000040199	Left_Ventricle	0
ES	AL	GTExv8.EUR.Heart_Left_Ventricle	./WEIGHTS//GTExv8.EUR.Heart_Left_Ventricle/ENSG00000182149.20.wgt.RDat	IST1	16	71885232	71885233	0.1705	rs8044168	3.05	rs8052358	0.0799	-5.58	0.935	400	1	top1	0.08	1.2e-07	-0.935	0.349788	ENSG00000182149	Left_Ventricle	0
ES	AL	GTExv8.EUR.Heart_Left_Ventricle	./WEIGHTS//GTExv8.EUR.Heart_Left_Ventricle/ENSG00000102967.11.wgt.RDat	DHODH	16	72008587	72008588	0.2245	rs16973286	2.89	rs3213422	0.167	-7.51	-0.372	369	1	top1	0.17	8.3e-15	0.372	0.709893	ENSG00000102967	Left_Ventricle	0
ES	AL	GTExv8.EUR.Heart_Left_Ventricle	./WEIGHTS//GTExv8.EUR.Heart_Left_Ventricle/ENSG00000257017.8.wgt.RDat	HP	16	72054591	72054592	0.0733	rs3794689	-2.89	rs3764312	0.07	5.76	-0.468	358	1	top1	0.07	7.2e-07	-0.468	0.639785	ENSG00000257017	Left_Ventricle	0
ES	AL	GTExv8.EUR.Heart_Left_Ventricle	./WEIGHTS//GTExv8.EUR.Heart_Left_Ventricle/ENSG00000261701.6.wgt.RDat	HPR	16	72063223	72063224	0.2254	rs10500568	-2.96	rs4788460	0.0453	5.44	-1.645	359	32	enet	0.12	8.1e-11	-0.87177	0.383334	ENSG00000261701	Left_Ventricle	0
ES	AL	GTExv8.EUR.Heart_Left_Ventricle	./WEIGHTS//GTExv8.EUR.Heart_Left_Ventricle/ENSG00000259972.2.wgt.RDat	ENSG00000259972	16	74335345	74335346	0.1942	rs9928066	-2.82	rs9923084	0.0987	-6.3	1.555	355	5	lasso	0.1	2.6e-09	-1.48609	0.137256	ENSG00000259972	Left_Ventricle	0
ES	AL	GTExv8.EUR.Heart_Left_Ventricle	./WEIGHTS//GTExv8.EUR.Heart_Left_Ventricle/ENSG00000090863.11.wgt.RDat	GLG1	16	74607143	74607144	0.2327	rs2904226	-3.41	rs9932831	0.21	-8.67	-0.1	365	365	susie	0.22	5.9e-20	0.04825	0.961518	ENSG00000090863	Left_Ventricle	0
ES	AL	GTExv8.EUR.Heart_Left_Ventricle	./WEIGHTS//GTExv8.EUR.Heart_Left_Ventricle/ENSG00000168404.12.wgt.RDat	MLKL	16	74700959	74700960	0.0736	rs2904226	-3.41	rs9932977	0.094	-5.76	0.878	373	1	top1	0.094	9e-09	-0.878	0.379944	ENSG00000168404	Left_Ventricle	0
ES	AL	GTExv8.EUR.Heart_Left_Ventricle	./WEIGHTS//GTExv8.EUR.Heart_Left_Ventricle/ENSG00000103089.8.wgt.RDat	FA2H	16	74774830	74774831	0.1419	rs2904226	-3.41	rs3760055	0.0163	4.35	0.025	384	14	enet	0.063	2.4e-06	-0.21421	0.830383	ENSG00000103089	Left_Ventricle	0
ES	AL	GTExv8.EUR.Heart_Left_Ventricle	./WEIGHTS//GTExv8.EUR.Heart_Left_Ventricle/ENSG00000103091.14.wgt.RDat	WDR59	16	75000172	75000173	0.4067	rs2904226	-3.41	rs9937106	0.268	9.73	-3.09	395	21	enet	0.3	2.4e-27	-2.76257	0.005735	ENSG00000103091	Left_Ventricle	0
ES	AL	GTExv8.EUR.Heart_Left_Ventricle	./WEIGHTS//GTExv8.EUR.Heart_Left_Ventricle/ENSG00000184517.11.wgt.RDat	ZFP1	16	75148491	75148492	0.166	rs2904226	-3.41	rs9939124	0.0629	-5.35	-0.013	419	4	lasso	0.086	3.8e-08	0.05404	0.956903	ENSG00000184517	Left_Ventricle	0
ES	AL	GTExv8.EUR.Heart_Left_Ventricle	./WEIGHTS//GTExv8.EUR.Heart_Left_Ventricle/ENSG00000280152.1.wgt.RDat	ENSG00000280152	16	75249563	75249564	0.4856	rs2904226	-3.41	rs8051363	0.342	-10.65	-1.787	381	45	enet	0.39	3.4e-37	1.96467	0.049453	ENSG00000280152	Left_Ventricle	0
ES	AL	GTExv8.EUR.Heart_Left_Ventricle	./WEIGHTS//GTExv8.EUR.Heart_Left_Ventricle/ENSG00000261783.1.wgt.RDat	ENSG00000261783	16	75381259	75381260	0.3386	rs2904226	-3.41	rs166013	0.176	8.26	-0.722	353	1	top1	0.18	1.3e-15	-0.722	0.470294	ENSG00000261783	Left_Ventricle	0
ES	AL	GTExv8.EUR.Heart_Left_Ventricle	./WEIGHTS//GTExv8.EUR.Heart_Left_Ventricle/ENSG00000153774.8.wgt.RDat	CFDP1	16	75433484	75433485	0.0829	rs8043624	-2.95	rs10871308	0.0561	4.89	-0.935	347	347	susie	0.062	2.8e-06	-0.74028	0.459131	ENSG00000153774	Left_Ventricle	0
ES	AL	GTExv8.EUR.Heart_Left_Ventricle	./WEIGHTS//GTExv8.EUR.Heart_Left_Ventricle/ENSG00000135702.14.wgt.RDat	CHST5	16	75535246	75535247	0.0864	rs12932959	-2.59	rs2738799	0.0104	4.03	0.345	378	378	susie	0.016	0.013	0.1119	0.910903	ENSG00000135702	Left_Ventricle	0
ES	AL	GTExv8.EUR.Heart_Left_Ventricle	./WEIGHTS//GTExv8.EUR.Heart_Left_Ventricle/ENSG00000205084.10.wgt.RDat	TMEM231	16	75556285	75556286	0.1183	rs12932959	-2.59	rs2550911	0.0287	-4.37	0.126	380	380	susie	0.048	3.9e-05	0.07698	0.938643	ENSG00000205084	Left_Ventricle	0
[truncated: 31,525 more rows]
