# Supplementary material for: Genome-wide association analysis of left ventricular imaging-derived phenotypes identifies 72 risk loci and yields genetic insights into hypertrophic cardiomyopathy
Source: Nat Commun. 2023 Nov 30;14:7900. doi: 10.1038/s41467-023-43771-5 (PMC10689443; doi:10.1038/s41467-023-43771-5)
Supplement: Supplementary file 13 — Supplementary Data 10 [file 41467_2023_43771_MOESM13_ESM.xlsx]

## Sheet: Supplementary Data 10
Supplementary Data 10: MAGMA-defined genes at P < 2.64 x 10-6
Period	Trait	Gene	Chr	Start	Stop	NSNPS	NPARAM	N	ZSTAT	P	SYMBOL
ES	AS	ENSG00000177000	1	11845780	11866977	94	11	41769	4.8986	4.8256e-07	MTHFR
ES	AS	ENSG00000011021	1	11866207	11903201	213	14	41769	5.3791	3.7431e-08	CLCN6
ES	AS	ENSG00000163931	3	53258723	53290068	148	12	41769	5.0021	2.8358e-07	TKT
ES	AS	ENSG00000169398	8	141667999	142012315	605	12	41769	5.3727	3.8779e-08	PTK2
ES	AS	ENSG00000177082	15	85185999	85197574	32	6	41769	5.623	9.3828e-09	WDR73
ES	AS	ENSG00000197696	15	85198360	85201794	12	3	41769	5.6533	7.8707e-09	NMB
ES	AS	ENSG00000140612	15	85212775	85259947	108	17	41769	5.8538	2.4024e-09	SEC11A
ES	AS	ENSG00000166716	15	85291866	85349659	131	16	41769	6.2816	1.6754e-10	ZNF592
ES	AS	ENSG00000136383	15	85359911	85416713	157	25	41769	5.8072	3.1762e-09	ALPK3
ES	AS	ENSG00000166974	18	32556892	32723434	380	38	41769	6.7969	5.3434e-12	MAPRE2
ES	AS	ENSG00000099956	22	24129150	24176703	283	14	41769	5.6166	9.7394e-09	SMARCB1
ES	AS	ENSG00000099958	22	24176690	24181315	17	3	41769	5.5993	1.0763e-08	DERL3
ES	A	ENSG00000177000	1	11845780	11866977	94	11	41581	5.0882	1.8069e-07	MTHFR
ES	A	ENSG00000011021	1	11866207	11903201	213	14	41581	5.4186	3.0034e-08	CLCN6
ES	A	ENSG00000011523	2	65283500	65314138	107	14	41581	5.3538	4.3059e-08	CEP68
ES	A	ENSG00000138069	2	65297835	65357240	205	18	41581	4.8041	7.7709e-07	RAB1A
ES	A	ENSG00000222040	2	96778707	96781984	6	3	41581	4.7853	8.5366e-07	ADRA2B
ES	A	ENSG00000188886	2	96789589	96804175	21	4	41581	4.6558	1.6136e-06	ASTL
ES	A	ENSG00000163931	3	53258723	53290068	149	12	41581	5.1878	1.0639e-07	TKT
ES	A	ENSG00000156218	15	84322838	84708594	1091	40	41581	5.9842	1.0874e-09	ADAMTSL3
ES	A	ENSG00000259511	15	84841242	84850986	1	1	41581	5.6548	7.8e-09	UBE2Q2L
ES	A	ENSG00000176371	15	85144217	85171027	52	10	41581	6.2133	2.594e-10	ZSCAN2
ES	A	ENSG00000177082	15	85185999	85197574	32	6	41581	7.7104	6.2728e-15	WDR73
ES	A	ENSG00000197696	15	85198360	85201794	12	3	41581	6.7625	6.7836e-12	NMB
ES	A	ENSG00000140612	15	85212775	85259947	108	17	41581	7.0805	7.1793e-13	SEC11A
ES	A	ENSG00000166716	15	85291866	85349659	130	16	41581	6.9209	2.2444e-12	ZNF592
ES	A	ENSG00000136383	15	85359911	85416713	157	25	41581	7.8387	2.276e-15	ALPK3
ES	AL	ENSG00000177000	1	11845780	11866977	94	11	41646	4.7152	1.2075e-06	MTHFR
ES	AL	ENSG00000011021	1	11866207	11903201	213	14	41646	4.9452	3.8041e-07	CLCN6
ES	AL	ENSG00000173641	1	16340523	16346089	48	5	41646	5.0935	1.7571e-07	HSPB7
ES	AL	ENSG00000011523	2	65283500	65314138	107	14	41646	5.7265	5.1258e-09	CEP68
ES	AL	ENSG00000138069	2	65297835	65357240	205	18	41646	5.2247	8.7234e-08	RAB1A
ES	AL	ENSG00000187098	3	69788586	70017488	489	23	41646	5.5427	1.4894e-08	MITF
ES	AL	ENSG00000124762	6	36644305	36655116	39	8	41646	5.913	1.6799e-09	CDKN1A
ES	AL	ENSG00000078399	7	27202054	27210117	14	6	41646	4.6551	1.6193e-06	HOXA9
ES	AL	ENSG00000156218	15	84322838	84708594	1092	41	41646	6.1562	3.7265e-10	ADAMTSL3
ES	AL	ENSG00000259511	15	84841242	84850986	1	1	41646	7.22	2.6e-13	UBE2Q2L
ES	AL	ENSG00000176371	15	85144217	85171027	52	10	41646	6.6056	1.98e-11	ZSCAN2
ES	AL	ENSG00000177082	15	85185999	85197574	32	6	41646	7.7173	5.9397e-15	WDR73
ES	AL	ENSG00000197696	15	85198360	85201794	12	3	41646	6.6997	1.044e-11	NMB
ES	AL	ENSG00000140612	15	85212775	85259947	108	17	41646	6.1094	5e-10	SEC11A
ES	AL	ENSG00000166716	15	85291866	85349659	130	16	41646	6.1094	5e-10	ZNF592
ES	AL	ENSG00000136383	15	85359911	85416713	157	25	41646	7.2057	2.8877e-13	ALPK3
ES	AL	ENSG00000182511	15	91426925	91439006	38	7	41646	4.7806	8.7365e-07	FES
ES	IL	ENSG00000011523	2	65283500	65314138	107	14	41947	4.6681	1.5198e-06	CEP68
ES	IL	ENSG00000187098	3	69788586	70017488	489	23	41947	5.2862	6.2457e-08	MITF
ES	IL	ENSG00000124762	6	36644305	36655116	39	8	41947	4.9553	3.6101e-07	CDKN1A
ES	IL	ENSG00000175806	8	9911778	10286401	1609	68	41947	5.2684	6.8799e-08	MSRA
ES	IL	ENSG00000136574	8	11534468	11617511	248	35	41947	5.0565	2.1348e-07	GATA4
ES	IL	ENSG00000156218	15	84322838	84708594	1091	40	41947	5.8514	2.4375e-09	ADAMTSL3
ES	IL	ENSG00000259511	15	84841242	84850986	1	1	41947	6.5207	3.5e-11	UBE2Q2L
ES	IL	ENSG00000176371	15	85144217	85171027	52	10	41947	7.0291	1.0396e-12	ZSCAN2
ES	IL	ENSG00000177082	15	85185999	85197574	32	6	41947	7.7625	4.1633e-15	WDR73
ES	IL	ENSG00000197696	15	85198360	85201794	12	3	41947	8.0023	6.1062e-16	NMB
ES	IL	ENSG00000140612	15	85212775	85259947	108	17	41947	6.1094	5e-10	SEC11A
ES	IL	ENSG00000166716	15	85291866	85349659	130	16	41947	6.1094	5e-10	ZNF592
ES	IL	ENSG00000136383	15	85359911	85416713	157	25	41947	6.1094	5e-10	ALPK3
ES	I	ENSG00000011021	1	11866207	11903201	213	14	42094	4.7109	1.233e-06	CLCN6
ES	I	ENSG00000141376	17	58754814	59470199	915	49	42094	5.8462	2.5146e-09	BCAS3
ES	IS	ENSG00000142611	1	2985732	3355185	1252	139	41984	6.0873	5.7412e-10	PRDM16
ES	IS	ENSG00000177000	1	11845780	11866977	94	11	41984	5.85	2.4576e-09	MTHFR
ES	IS	ENSG00000011021	1	11866207	11903201	213	14	41984	6.4093	7.3085e-11	CLCN6
ES	IS	ENSG00000175206	1	11905766	11908402	19	4	41984	4.9843	3.1093e-07	NPPA
ES	IS	ENSG00000118729	1	116242628	116311402	344	19	41984	5.9566	1.2877e-09	CASQ2
ES	IS	ENSG00000135744	1	230838269	230850043	56	11	41984	4.7062	1.262e-06	AGT
ES	IS	ENSG00000068078	4	1795034	1810599	38	9	41984	4.9225	4.2716e-07	FGFR3
ES	IS	ENSG00000124762	6	36644305	36655116	39	8	41984	4.8172	7.2807e-07	CDKN1A
ES	IS	ENSG00000253426	8	9009252	9025646	23	3	41984	4.9321	4.0685e-07	RP11-10A14.4
ES	IS	ENSG00000123908	8	141541264	141645718	329	35	41984	4.9119	4.5093e-07	AGO2
ES	IS	ENSG00000169398	8	141667999	142012315	606	13	41984	5.9658	1.217e-09	PTK2
ES	IS	ENSG00000166317	10	75404639	75423561	16	2	41984	5.6383	8.5867e-09	SYNPO2L
ES	IS	ENSG00000176986	10	75504120	75531919	46	8	41984	5.5044	1.8525e-08	SEC24C
ES	IS	ENSG00000196968	10	75532049	75540009	13	3	41984	5.2333	8.3255e-08	FUT11
ES	IS	ENSG00000214655	10	75545340	75561551	8	3	41984	4.6854	1.397e-06	ZSWIM8
ES	IS	ENSG00000272916	10	75556272	75571409	18	4	41984	5.1357	1.4053e-07	RP11-574K11.31
ES	IS	ENSG00000166507	10	75561669	75571589	14	4	41984	4.9913	2.999e-07	NDST2
ES	IS	ENSG00000148660	10	75572259	75634343	85	10	41984	4.8162	7.3145e-07	CAMK2G
ES	IS	ENSG00000134571	11	47352957	47374253	45	12	41984	5.0118	2.6959e-07	MYBPC3
ES	IS	ENSG00000066336	11	47376411	47400127	83	8	41984	6.8426	3.8875e-12	SPI1
ES	IS	ENSG00000165915	11	47428683	47438047	21	4	41984	6.4996	4.0263e-11	SLC39A13
ES	IS	ENSG00000165916	11	47440320	47447993	17	3	41984	6.5428	3.0191e-11	PSMC3
ES	IS	ENSG00000165917	11	47459308	47470730	38	6	41984	5.3999	3.3335e-08	RAPSN
ES	IS	ENSG00000149187	11	47487496	47587121	138	23	41984	5.2119	9.3467e-08	CELF1
ES	IS	ENSG00000213619	11	47586888	47606114	19	7	41984	5.2631	7.0816e-08	NDUFS3
ES	IS	ENSG00000172247	11	47611216	47616211	5	3	41984	6.0322	8.0885e-10	C1QTNF4
ES	IS	ENSG00000109919	11	47638867	47664175	25	6	41984	5.9542	1.3069e-09	MTCH2
ES	IS	ENSG00000165923	11	47681143	47736941	109	12	41984	4.7126	1.2228e-06	AGBL2
ES	IS	ENSG00000109920	11	47738072	47788995	103	12	41984	4.7836	8.6092e-07	FNBP4
ES	IS	ENSG00000030066	11	47799639	47870107	143	13	41984	4.746	1.0373e-06	NUP160
ES	IS	ENSG00000197696	15	85198360	85201794	12	3	41984	4.6671	1.5271e-06	NMB
ES	IS	ENSG00000166716	15	85291866	85349659	130	16	41984	5.0156	2.644e-07	ZNF592
ES	IS	ENSG00000136383	15	85359911	85416713	157	25	41984	4.7217	1.1695e-06	ALPK3
ES	IS	ENSG00000108379	17	44839872	44910520	119	21	41984	4.7427	1.0547e-06	WNT3
ES	IS	ENSG00000141376	17	58754814	59470199	917	48	41984	4.7388	1.0748e-06	BCAS3
ES	IS	ENSG00000166974	18	32556892	32723434	381	37	41984	4.8881	5.091e-07	MAPRE2
ES	IS	ENSG00000149346	20	10415951	10617477	657	30	41984	5.2912	6.077e-08	SLX4IP
ES	IS	ENSG00000099956	22	24129150	24176703	282	14	41984	4.7152	1.2072e-06	SMARCB1
ES	IS	ENSG00000099958	22	24176690	24181315	17	3	41984	4.8863	5.1364e-07	DERL3
ED	IS	ENSG00000159314	17	43471275	43511787	107	6	42098	4.8499	6.1757e-07	ARHGAP27
ED	IS	ENSG00000228696	17	44352150	44439130	47	4	42098	6.1098	4.9864e-10	ARL17B
ED	IS	ENSG00000172247	11	47611216	47616211	5	3	42098	4.7559	9.8798e-07	C1QTNF4
ED	IS	ENSG00000120088	17	43699267	43913194	1104	9	42098	6.0978	5.3778e-10	CRHR1
ED	IS	ENSG00000108433	17	45000483	45105003	404	21	42098	5.4924	1.9831e-08	GOSR2
ED	IS	ENSG00000140443	15	99192200	99507759	920	96	42098	5.6395	8.5277e-09	IGF1R
ED	IS	ENSG00000120071	17	44107282	44302733	979	5	42098	6.1638	3.5514e-10	KANSL1
ED	IS	ENSG00000186868	17	43971748	44105700	803	5	42098	6.1078	5.0495e-10	MAPT
ED	IS	ENSG00000109919	11	47638867	47664175	25	6	42098	4.6835	1.4104e-06	MTCH2
ED	IS	ENSG00000073969	17	44668035	44834830	63	5	42098	5.797	3.3758e-09	NSF
ED	IS	ENSG00000225190	17	43513266	43568115	149	7	42098	4.8848	5.176e-07	PLEKHM1
ED	IS	ENSG00000142611	1	2985732	3355185	1252	139	42098	4.6922	1.3513e-06	PRDM16
ED	IS	ENSG00000165916	11	47440320	47447993	17	3	42098	5.2506	7.5806e-08	PSMC3
ED	IS	ENSG00000165917	11	47459308	47470730	38	6	42098	4.9243	4.2334e-07	RAPSN
ED	IS	ENSG00000262633	17	45000499	45124520	449	21	42098	5.4241	2.913e-08	RP11-156P1.2
ED	IS	ENSG00000165915	11	47428683	47438047	21	4	42098	5.4252	2.894e-08	SLC39A13
ED	IS	ENSG00000066336	11	47376411	47400127	83	8	42098	5.674	6.974e-09	SPI1
ED	IS	ENSG00000185294	17	43922256	43924438	17	2	42098	6.0109	9.2253e-10	SPPL2C
ED	IS	ENSG00000256762	17	44076616	44077060	1	1	42098	6.0465	7.4e-10	STH
ED	IS	ENSG00000108379	17	44839872	44910520	119	21	42098	6.3726	9.2901e-11	WNT3
ED	IS	ENSG00000166716	15	85291866	85349659	130	16	42098	4.7238	1.1572e-06	ZNF592
ED	I	ENSG00000228696	17	44352150	44439130	49	4	42122	4.6411	1.733e-06	ARL17B
ED	I	ENSG00000148660	10	75572259	75634343	85	10	42122	5.0834	1.8533e-07	CAMK2G
ED	I	ENSG00000124762	6	36644305	36655116	39	8	42122	5.6575	7.6783e-09	CDKN1A
ED	I	ENSG00000196968	10	75532049	75540009	13	3	42122	5.1607	1.2302e-07	FUT11
ED	I	ENSG00000140443	15	99192200	99507759	923	94	42122	5.173	1.1519e-07	IGF1R
ED	I	ENSG00000120071	17	44107282	44302733	979	5	42122	4.6493	1.6649e-06	KANSL1
ED	I	ENSG00000177791	10	75391412	75401515	20	4	42122	4.9003	4.7834e-07	MYOZ1
ED	I	ENSG00000166507	10	75561669	75571589	14	4	42122	5.1355	1.4067e-07	NDST2
ED	I	ENSG00000073969	17	44668035	44834830	63	5	42122	4.6799	1.4351e-06	NSF
ED	I	ENSG00000272916	10	75556272	75571409	18	4	42122	5.249	7.6454e-08	RP11-574K11.31
ED	I	ENSG00000176986	10	75504120	75531919	46	8	42122	5.3536	4.3103e-08	SEC24C
ED	I	ENSG00000166317	10	75404639	75423561	16	2	42122	5.8613	2.2963e-09	SYNPO2L
ED	I	ENSG00000108379	17	44839872	44910520	119	21	42122	5.1727	1.1537e-07	WNT3
ED	I	ENSG00000214655	10	75545340	75561551	8	3	42122	4.8794	5.3193e-07	ZSWIM8
ED	IL	ENSG00000136383	15	85359911	85416713	157	25	42194	5.031	2.4402e-07	ALPK3
ED	IL	ENSG00000159314	17	43471275	43511787	107	6	42194	4.7888	8.3911e-07	ARHGAP27
ED	IL	ENSG00000228696	17	44352150	44439130	49	4	42194	5.6916	6.2928e-09	ARL17B
ED	IL	ENSG00000120088	17	43699267	43913194	1103	9	42194	5.8148	3.0352e-09	CRHR1
ED	IL	ENSG00000141736	17	37844167	37886679	55	9	42194	4.873	5.4966e-07	ERBB2
ED	IL	ENSG00000134954	11	128328656	128457453	303	39	42194	4.7099	1.2394e-06	ETS1
ED	IL	ENSG00000140443	15	99192200	99507759	927	95	42194	4.6584	1.5933e-06	IGF1R
ED	IL	ENSG00000120071	17	44107282	44302733	979	5	42194	5.8148	3.0349e-09	KANSL1
ED	IL	ENSG00000186868	17	43971748	44105700	803	5	42194	5.7928	3.4601e-09	MAPT
ED	IL	ENSG00000197696	15	85198360	85201794	12	3	42194	5.1417	1.3612e-07	NMB
ED	IL	ENSG00000073969	17	44668035	44834830	63	5	42194	5.8422	2.5763e-09	NSF
ED	IL	ENSG00000161395	17	37827375	37853050	72	4	42194	4.7633	9.5211e-07	PGAP3
ED	IL	ENSG00000225190	17	43513266	43568115	149	7	42194	4.8113	7.4959e-07	PLEKHM1
ED	IL	ENSG00000140612	15	85212775	85259947	108	17	42194	5.5186	1.7087e-08	SEC11A
ED	IL	ENSG00000185294	17	43922256	43924438	17	2	42194	5.6007	1.0676e-08	SPPL2C
ED	IL	ENSG00000256762	17	44076616	44077060	1	1	42194	5.7816	3.7e-09	STH
ED	IL	ENSG00000177082	15	85185999	85197574	32	6	42194	5.2617	7.1381e-08	WDR73
ED	IL	ENSG00000108379	17	44839872	44910520	119	21	42194	5.5341	1.5643e-08	WNT3
ED	IL	ENSG00000166716	15	85291866	85349659	130	16	42194	5.7433	4.6411e-09	ZNF592
ED	AL	ENSG00000184220	3	99536678	99897447	499	26	41913	5.033	2.414e-07	CMSS1
ED	AL	ENSG00000168386	3	99548985	99833357	405	22	41913	4.9761	3.2447e-07	FILIP1L
ED	AL	ENSG00000140443	15	99192200	99507759	916	96	41913	4.7023	1.2859e-06	IGF1R
ED	AL	ENSG00000197696	15	85198360	85201794	12	3	41913	4.716	1.2029e-06	NMB
ED	AL	ENSG00000166716	15	85291866	85349659	130	16	41913	5.0937	1.7556e-07	ZNF592
ED	A	ENSG00000136383	15	85359911	85416713	157	25	41699	4.7123	1.225e-06	ALPK3
ED	A	ENSG00000228696	17	44352150	44439130	48	4	41699	5.0467	2.2472e-07	ARL17B
ED	A	ENSG00000120088	17	43699267	43913194	1104	9	41699	5.1894	1.0548e-07	CRHR1
ED	A	ENSG00000120071	17	44107282	44302733	979	5	41699	5.2282	8.559e-08	KANSL1
ED	A	ENSG00000186868	17	43971748	44105700	803	5	41699	5.3023	5.7183e-08	MAPT
ED	A	ENSG00000197696	15	85198360	85201794	12	3	41699	5.0789	1.898e-07	NMB
ED	A	ENSG00000073969	17	44668035	44834830	63	5	41699	5.2221	8.844e-08	NSF
ED	A	ENSG00000140612	15	85212775	85259947	108	17	41699	4.9484	3.7408e-07	SEC11A
ED	A	ENSG00000185294	17	43922256	43924438	17	2	41699	5.1435	1.3485e-07	SPPL2C
ED	A	ENSG00000256762	17	44076616	44077060	1	1	41699	5.2031	9.8e-08	STH
ED	A	ENSG00000177082	15	85185999	85197574	32	6	41699	5.1863	1.0726e-07	WDR73
ED	A	ENSG00000108379	17	44839872	44910520	119	21	41699	4.9577	3.5671e-07	WNT3
ED	A	ENSG00000166716	15	85291866	85349659	130	16	41699	5.9738	1.159e-09	ZNF592
ED	AS	ENSG00000077522	1	236849754	236927931	294	29	41826	4.7076	1.253e-06	ACTN2
ED	AS	ENSG00000136383	15	85359911	85416713	157	25	41826	5.333	4.8306e-08	ALPK3
ED	AS	ENSG00000228696	17	44352150	44439130	47	4	41826	5.047	2.2436e-07	ARL17B
ED	AS	ENSG00000120088	17	43699267	43913194	1102	9	41826	5.1368	1.3976e-07	CRHR1
ED	AS	ENSG00000169242	1	155099936	155107333	15	4	41826	5.0746	1.9414e-07	EFNA1
ED	AS	ENSG00000108433	17	45000483	45105003	404	21	41826	4.7503	1.0155e-06	GOSR2
ED	AS	ENSG00000140443	15	99192200	99507759	927	93	41826	6.4829	4.4989e-11	IGF1R
ED	AS	ENSG00000120071	17	44107282	44302733	979	5	41826	5.0659	2.0324e-07	KANSL1
ED	AS	ENSG00000166974	18	32556892	32723434	385	38	41826	5.727	5.1106e-09	MAPRE2
ED	AS	ENSG00000186868	17	43971748	44105700	803	5	41826	5.01	2.7215e-07	MAPT
ED	AS	ENSG00000185499	1	155158300	155162707	7	4	41826	5.35	4.3987e-08	MUC1
ED	AS	ENSG00000197696	15	85198360	85201794	12	3	41826	5.4984	1.9162e-08	NMB
ED	AS	ENSG00000165916	11	47440320	47447993	17	3	41826	5.1034	1.6681e-07	PSMC3
ED	AS	ENSG00000262633	17	45000499	45124520	449	21	41826	4.7438	1.0485e-06	RP11-156P1.2
ED	AS	ENSG00000140612	15	85212775	85259947	108	17	41826	5.3258	5.0244e-08	SEC11A
ED	AS	ENSG00000165915	11	47428683	47438047	21	4	41826	5.0367	2.3685e-07	SLC39A13
ED	AS	ENSG00000066336	11	47376411	47400127	83	8	41826	5.351	4.374e-08	SPI1
ED	AS	ENSG00000185294	17	43922256	43924438	17	2	41826	5.008	2.75e-07	SPPL2C
ED	AS	ENSG00000256762	17	44076616	44077060	1	1	41826	4.9912	3e-07	STH
ED	AS	ENSG00000169231	1	155165379	155178842	20	6	41826	5.1864	1.0719e-07	THBS3
ED	AS	ENSG00000177082	15	85185999	85197574	32	6	41826	5.1762	1.1325e-07	WDR73
ED	AS	ENSG00000108379	17	44839872	44910520	119	21	41826	4.7215	1.1708e-06	WNT3
ED	AS	ENSG00000166716	15	85291866	85349659	130	16	41826	5.9634	1.2355e-09	ZNF592
The 18,888 protein-coding genes were used in MAGMA. The mean of the summary statistic (𝝌2) of GWAS for the variants in a gene was used to determine the gene-based P-value (two sided). The Bonferroni method was used to calculate the P-value significance threshold, which is 2.64x10-6 when 0.05 is divided by the total number of genes (18,888).
