# Supplementary material for: Genome-wide association analysis of left ventricular imaging-derived phenotypes identifies 72 risk loci and yields genetic insights into hypertrophic cardiomyopathy
Source: Nat Commun. 2023 Nov 30;14:7900. doi: 10.1038/s41467-023-43771-5 (PMC10689443; doi:10.1038/s41467-023-43771-5)
Supplement: Supplementary file 14 — Supplementary Data 11 [file 41467_2023_43771_MOESM14_ESM.xlsx]

## Sheet: Supplementary Data 11
Supplementary Data 11:summary of significant genes
Period	Trait	Gene	Methond
ES	IS	SYNPO2L	Nearest gene
ES	IS	SPI1	Nearest gene
ES	IS	PARP16	Nearest gene
ES	IS	ZNF592	Nearest gene
ES	IS	MAPRE2	Nearest gene
ES	IS	CASQ2	Nearest gene
ES	IS	CLCN6	Nearest gene
ES	IS	CAPN9	Nearest gene
ES	IS	PRDM16	Nearest gene
ES	IS	SLX4IP	Nearest gene
ES	IS	LINC00322	Nearest gene
ES	IS	SMARCB1	Nearest gene
ES	IS	MYO18B	Nearest gene
ES	IS	CDKN1A	Nearest gene
ES	IS	HMGB1P46	Nearest gene
ES	IS	PTK2	Nearest gene
ES	IS	AGTRAP	cis-eqtl
ES	IS	CLCN6	cis-eqtl
ES	IS	NPPA	cis-eqtl
ES	IS	NPPB	cis-eqtl
ES	IS	CASQ2	cis-eqtl
ES	IS	AGT	cis-eqtl
ES	IS	CAPN9	cis-eqtl
ES	IS	C1orf198	cis-eqtl
ES	IS	NUDT13	cis-eqtl
ES	IS	ECD	cis-eqtl
ES	IS	DNAJC9	cis-eqtl
ES	IS	MRPS16	cis-eqtl
ES	IS	TTC18	cis-eqtl
ES	IS	MYOZ1	cis-eqtl
ES	IS	SYNPO2L	cis-eqtl
ES	IS	AGAP5	cis-eqtl
ES	IS	SEC24C	cis-eqtl
ES	IS	FUT11	cis-eqtl
ES	IS	PLAU	cis-eqtl
ES	IS	C10orf55	cis-eqtl
ES	IS	ACP2	cis-eqtl
ES	IS	MADD	cis-eqtl
ES	IS	SLC39A13	cis-eqtl
ES	IS	RAPSN	cis-eqtl
ES	IS	NDUFS3	cis-eqtl
ES	IS	C1QTNF4	cis-eqtl
ES	IS	MTCH2	cis-eqtl
ES	IS	PTPRJ	cis-eqtl
ES	IS	FOLH1	cis-eqtl
ES	IS	UBE2Q2L	cis-eqtl
ES	IS	GOLGA6L4	cis-eqtl
ES	IS	WDR73	cis-eqtl
ES	IS	NMB	cis-eqtl
ES	IS	ZNF592	cis-eqtl
ES	IS	ALPK3	cis-eqtl
ES	IS	MAPRE2	cis-eqtl
ES	IS	ZNF24	cis-eqtl
ES	IS	ZNF396	cis-eqtl
ES	IS	C18orf21	cis-eqtl
ES	IS	C22orf43	cis-eqtl
ES	IS	VPREB3	cis-eqtl
ES	IS	MMP11	cis-eqtl
ES	IS	SMARCB1	cis-eqtl
ES	IS	PRDM16	MAGMA
ES	IS	MTHFR	MAGMA
ES	IS	CLCN6	MAGMA
ES	IS	NPPA	MAGMA
ES	IS	CASQ2	MAGMA
ES	IS	AGT	MAGMA
ES	IS	FGFR3	MAGMA
ES	IS	CDKN1A	MAGMA
ES	IS	RP11-10A14.4	MAGMA
ES	IS	AGO2	MAGMA
ES	IS	PTK2	MAGMA
ES	IS	SYNPO2L	MAGMA
ES	IS	SEC24C	MAGMA
ES	IS	FUT11	MAGMA
ES	IS	ZSWIM8	MAGMA
ES	IS	RP11-574K11.31	MAGMA
ES	IS	NDST2	MAGMA
ES	IS	CAMK2G	MAGMA
ES	IS	MYBPC3	MAGMA
ES	IS	SPI1	MAGMA
ES	IS	SLC39A13	MAGMA
ES	IS	PSMC3	MAGMA
ES	IS	RAPSN	MAGMA
ES	IS	CELF1	MAGMA
ES	IS	NDUFS3	MAGMA
ES	IS	C1QTNF4	MAGMA
ES	IS	MTCH2	MAGMA
ES	IS	AGBL2	MAGMA
ES	IS	FNBP4	MAGMA
ES	IS	NUP160	MAGMA
ES	IS	NMB	MAGMA
ES	IS	ZNF592	MAGMA
ES	IS	ALPK3	MAGMA
ES	IS	WNT3	MAGMA
ES	IS	BCAS3	MAGMA
ES	IS	MAPRE2	MAGMA
ES	IS	SLX4IP	MAGMA
ES	IS	SMARCB1	MAGMA
ES	IS	DERL3	MAGMA
ES	IS	DUSP8P5	TWAS
ES	IS	NUP160	TWAS
ES	IS	CASQ2	TWAS
ES	IS	C1QTNF4	TWAS
ES	IS	ERICD	TWAS
ES	IS	SYNPO2L	TWAS
ES	IS	MYOZ1	TWAS
ES	IS	MMP11	TWAS
ES	IS	MAPRE2	TWAS
ES	IS	NMB	TWAS
ES	IS	CSPG4P12	TWAS
ES	IS	FUT11	TWAS
ES	IS	GOSR2	TWAS
ES	IS	UBE2Q2L	TWAS
ES	IS	VEGFC	TWAS
ES	IS	PSMC3	TWAS
ES	IS	WDR73	TWAS
ES	IS	WNT3	TWAS
ES	IS	SMARCB1	TWAS
ES	IS	NCR3LG1	TWAS
ES	IS	NUDT13	TWAS
ES	IS	ADCY5	TWAS
ES	IS	RPRML	TWAS
ES	IS	SLC39A13	TWAS
ES	IS	LRRC37A4P	TWAS
ES	I	BCAS3	Nearest gene
ES	I	MYO18B	Nearest gene
ES	I	CLCN6	MAGMA
ES	I	BCAS3	MAGMA
ES	I	MMP11	TWAS
ES	I	NMB	TWAS
ES	I	SMARCB1	TWAS
ES	I	CSPG4P12	TWAS
ES	I	PHACTR1	TWAS
ES	IL	ALPK3	Nearest gene
ES	IL	CTAGE1	Nearest gene
ES	IL	CEP68	Nearest gene
ES	IL	MITF	Nearest gene
ES	IL	CDKN1A	Nearest gene
ES	IL	MIR4662B	Nearest gene
ES	IL	ERI1	Nearest gene
ES	IL	CEP68	cis-eqtl
ES	IL	ACTR2	cis-eqtl
ES	IL	FRMD4B	cis-eqtl
ES	IL	CLDN23	cis-eqtl
ES	IL	MFHAS1	cis-eqtl
ES	IL	MTSS1	cis-eqtl
ES	IL	SQLE	cis-eqtl
ES	IL	UBE2Q2L	cis-eqtl
ES	IL	GOLGA6L4	cis-eqtl
ES	IL	WDR73	cis-eqtl
ES	IL	NMB	cis-eqtl
ES	IL	ZNF592	cis-eqtl
ES	IL	ALPK3	cis-eqtl
ES	IL	CEP68	MAGMA
ES	IL	MITF	MAGMA
ES	IL	CDKN1A	MAGMA
ES	IL	MSRA	MAGMA
ES	IL	GATA4	MAGMA
ES	IL	ADAMTSL3	MAGMA
ES	IL	UBE2Q2L	MAGMA
ES	IL	ZSCAN2	MAGMA
ES	IL	WDR73	MAGMA
ES	IL	NMB	MAGMA
ES	IL	SEC11A	MAGMA
ES	IL	ZNF592	MAGMA
ES	IL	ALPK3	MAGMA
ES	IL	GOLGA2P7	TWAS
ES	IL	DNM1P51	TWAS
ES	IL	LINC00933	TWAS
ES	IL	WDR73	TWAS
ES	IL	NMB	TWAS
ES	IL	ALPK3	TWAS
ES	IL	CSPG4P12	TWAS
ES	IL	FAM89B	TWAS
ES	IL	FDFT1	TWAS
ES	IL	MTSS1	TWAS
ES	IL	LINC00964	TWAS
ES	IL	SQLE	TWAS
ES	IL	CEP68	TWAS
ES	IL	UBE2Q2L	TWAS
ES	IL	RN7SL417P	TWAS
ES	IL	DNAJC4	TWAS
ES	IL	UBE2Q2P1	TWAS
ES	AL	BAG3	Nearest gene
ES	AL	ATP2B1	Nearest gene
ES	AL	ZNF592	Nearest gene
ES	AL	CLCN6	Nearest gene
ES	AL	CEP68	Nearest gene
ES	AL	MITF	Nearest gene
ES	AL	RPL7AP33	Nearest gene
ES	AL	CDKN1A	Nearest gene
ES	AL	MIR4662B	Nearest gene
ES	AL	XPO7	Nearest gene
ES	AL	AGTRAP	cis-eqtl
ES	AL	CLCN6	cis-eqtl
ES	AL	NPPA	cis-eqtl
ES	AL	NPPB	cis-eqtl
ES	AL	CEP68	cis-eqtl
ES	AL	ACTR2	cis-eqtl
ES	AL	FRMD4B	cis-eqtl
ES	AL	BNIP1	cis-eqtl
ES	AL	NKX2-5	cis-eqtl
ES	AL	DMTN	cis-eqtl
ES	AL	BIN3	cis-eqtl
ES	AL	MTSS1	cis-eqtl
ES	AL	SQLE	cis-eqtl
ES	AL	POC1B	cis-eqtl
ES	AL	GALNT4	cis-eqtl
ES	AL	ADAMTSL3	cis-eqtl
ES	AL	UBE2Q2L	cis-eqtl
ES	AL	GOLGA6L4	cis-eqtl
ES	AL	WDR73	cis-eqtl
ES	AL	NMB	cis-eqtl
ES	AL	ZNF592	cis-eqtl
ES	AL	ALPK3	cis-eqtl
ES	AL	MTHFR	MAGMA
ES	AL	CLCN6	MAGMA
ES	AL	HSPB7	MAGMA
ES	AL	CEP68	MAGMA
ES	AL	RAB1A	MAGMA
ES	AL	MITF	MAGMA
ES	AL	CDKN1A	MAGMA
ES	AL	HOXA9	MAGMA
ES	AL	ADAMTSL3	MAGMA
ES	AL	UBE2Q2L	MAGMA
ES	AL	ZSCAN2	MAGMA
ES	AL	WDR73	MAGMA
ES	AL	NMB	MAGMA
ES	AL	SEC11A	MAGMA
ES	AL	ZNF592	MAGMA
ES	AL	ALPK3	MAGMA
ES	AL	FES	MAGMA
ES	AL	UBE2Q2L	TWAS
ES	AL	GOLGA2P7	TWAS
ES	AL	DNM1P51	TWAS
ES	AL	LINC00933	TWAS
ES	AL	WDR73	TWAS
ES	AL	NMB	TWAS
ES	AL	ALPK3	TWAS
ES	AL	CSPG4P12	TWAS
ES	AL	MTSS1	TWAS
ES	AL	LINC00964	TWAS
ES	AL	SQLE	TWAS
ES	AL	CEP68	TWAS
ES	AL	CLCNKA	TWAS
ES	AL	MMP11	TWAS
ES	AL	RN7SL417P	TWAS
ES	AL	FES	TWAS
ES	AL	PDZRN3-AS1	TWAS
ES	AL	PDZRN3	TWAS
ES	AL	HSPB7	TWAS
ES	AL	UBE2Q2P1	TWAS
ES	A	ALPK3	Nearest gene
ES	A	MTHFR	Nearest gene
ES	A	CEP68	Nearest gene
ES	A	MTHFR	MAGMA
ES	A	CLCN6	MAGMA
ES	A	CEP68	MAGMA
ES	A	RAB1A	MAGMA
ES	A	ADRA2B	MAGMA
ES	A	ASTL	MAGMA
ES	A	TKT	MAGMA
ES	A	ADAMTSL3	MAGMA
ES	A	UBE2Q2L	MAGMA
ES	A	ZSCAN2	MAGMA
ES	A	WDR73	MAGMA
ES	A	NMB	MAGMA
ES	A	SEC11A	MAGMA
ES	A	ZNF592	MAGMA
ES	A	ALPK3	MAGMA
ES	A	GOLGA2P7	TWAS
ES	A	LINC00933	TWAS
ES	A	WDR73	TWAS
ES	A	NMB	TWAS
ES	A	CSPG4P12	TWAS
ES	A	CEP68	TWAS
ES	A	SPATS2L	TWAS
ES	A	UBE2Q2L	TWAS
ES	A	RN7SL417P	TWAS
ES	A	DNM1P51	TWAS
ES	A	ALPK3	TWAS
ES	A	UBE2Q2P1	TWAS
ES	AS	SEC11A	Nearest gene
ES	AS	MAPRE2	Nearest gene
ES	AS	SMARCB1	Nearest gene
ES	AS	SPCS3	Nearest gene
ES	AS	FGF5	Nearest gene
ES	AS	HMGB1P46	Nearest gene
ES	AS	PTK2	Nearest gene
ES	AS	VEGFC	cis-eqtl
ES	AS	UBE2Q2L	cis-eqtl
ES	AS	GOLGA6L4	cis-eqtl
ES	AS	WDR73	cis-eqtl
ES	AS	NMB	cis-eqtl
ES	AS	ZNF592	cis-eqtl
ES	AS	ALPK3	cis-eqtl
ES	AS	MAPRE2	cis-eqtl
ES	AS	ZNF24	cis-eqtl
ES	AS	ZNF396	cis-eqtl
ES	AS	C18orf21	cis-eqtl
ES	AS	C22orf43	cis-eqtl
ES	AS	VPREB3	cis-eqtl
ES	AS	MMP11	cis-eqtl
ES	AS	SMARCB1	cis-eqtl
ES	AS	MTHFR	MAGMA
ES	AS	CLCN6	MAGMA
ES	AS	TKT	MAGMA
ES	AS	PTK2	MAGMA
ES	AS	WDR73	MAGMA
ES	AS	NMB	MAGMA
ES	AS	SEC11A	MAGMA
ES	AS	ZNF592	MAGMA
ES	AS	ALPK3	MAGMA
ES	AS	MAPRE2	MAGMA
ES	AS	SMARCB1	MAGMA
ES	AS	DERL3	MAGMA
ES	AS	MMP11	TWAS
ES	AS	SMARCB1	TWAS
ES	AS	WDR73	TWAS
ES	AS	NMB	TWAS
ES	AS	ALPK3	TWAS
ES	AS	CSPG4P12	TWAS
ES	AS	LINC00964	TWAS
ES	AS	SQLE	TWAS
ES	AS	MAPRE2	TWAS
ES	AS	UBE2Q2L	TWAS
ES	AS	MTSS1	TWAS
ES	AS	ERICD	TWAS
ES	AS	VEGFC	TWAS
ES	AS	CEP68	TWAS
ED	IS	ACP2	cis-eqtl
ED	IS	ADAM15	cis-eqtl
ED	IS	ALPK3	cis-eqtl
ED	IS	ARL17B	Nearest gene
ED	IS	ATP6V1G1	cis-eqtl
ED	IS	C1QTNF4	cis-eqtl
ED	IS	CASQ2	TWAS
ED	IS	CEP68	TWAS
ED	IS	LINC02210-CRHR1	Nearest gene
ED	IS	DCST2	cis-eqtl
ED	IS	DND1P1	TWAS
ED	IS	EFNA1	cis-eqtl
ED	IS	EFNA3	cis-eqtl
ED	IS	FAM189B	cis-eqtl
ED	IS	FOLH1	cis-eqtl
ED	IS	GBA	cis-eqtl
ED	IS	GOLGA6L4	cis-eqtl
ED	IS	GOSR2	TWAS
ED	IS	RPRML	Nearest gene
ED	IS	IGF1R	cis-eqtl
ED	IS	IGF1R	TWAS
ED	IS	KANSL1-AS1	TWAS
ED	IS	LINC02210	TWAS
ED	IS	LRRC37A2	TWAS
ED	IS	LRRC37A4P	TWAS
ED	IS	MADD	cis-eqtl
ED	IS	MAPK8IP1P2	TWAS
ED	IS	MAPT	TWAS
ED	IS	MTCH2	cis-eqtl
ED	IS	MUC1	cis-eqtl
ED	IS	NDUFS3	cis-eqtl
ED	IS	NMB	cis-eqtl
ED	IS	PRDM16	Nearest gene
ED	IS	PTPRJ	cis-eqtl
ED	IS	RIT1	cis-eqtl
ED	IS	SLC39A13	cis-eqtl
ED	IS	SPI1	Nearest gene
ED	IS	THBS3	cis-eqtl
ED	IS	UBE2Q2L	cis-eqtl
ED	IS	WDR73	cis-eqtl
ED	IS	WNT3	TWAS
ED	IS	ZNF592	cis-eqtl
ED	I	SMTN	Nearest gene
ED	I	SYNPO2L	Nearest gene
ED	I	CDKN1A	Nearest gene
ED	I	MYOZ1	TWAS
ED	I	IGF1R	TWAS
ED	I	GOSR2	TWAS
ED	I	WNT3	TWAS
ED	I	DND1P1	TWAS
ED	I	MAPK8IP1P2	TWAS
ED	I	LRRC37A4P	TWAS
ED	I	LINC02210	TWAS
ED	I	KANSL1-AS1	TWAS
ED	IL	LINC02210-CRHR1	Nearest gene
ED	IL	MAPT	Nearest gene
ED	IL	SEC11A	Nearest gene
ED	IL	MAPT	TWAS
ED	IL	KANSL1-AS1	TWAS
ED	IL	DND1P1	TWAS
ED	IL	MAPK8IP1P2	TWAS
ED	IL	LRRC37A4P	TWAS
ED	IL	LINC02210	TWAS
ED	IL	WNT3	TWAS
ED	IL	NMB	TWAS
ED	IL	LRRC37A2	TWAS
ED	IL	PGAP3	TWAS
ED	IL	MMP11	TWAS
ED	IL	PNMT	TWAS
ED	IL	WDR73	TWAS
ED	IL	GOSR2	TWAS
ED	IL	BMP8A	TWAS
ED	IL	ARL17A	TWAS
ED	IL	IGF1R	TWAS
ED	AL	HCRTR2	Nearest gene
ED	AL	IGF1R	Nearest gene
ED	AL	POC1B-GALNT4	Nearest gene
ED	AL	ZNF592	Nearest gene
ED	AL	ARHGAP27	cis-eqtl
ED	AL	PLEKHM1	cis-eqtl
ED	AL	MAPT	cis-eqtl
ED	AL	KANSL1	cis-eqtl
ED	AL	ARL17B	cis-eqtl
ED	AL	LRRC37A	cis-eqtl
ED	AL	LRRC37A2	cis-eqtl
ED	AL	ARL17A	cis-eqtl
ED	AL	NSF	cis-eqtl
ED	AL	WNT3	cis-eqtl
ED	AL	NMB	TWAS
ED	AL	FAM83B	TWAS
ED	AL	MAPT	TWAS
ED	A	ATP2B1	Nearest gene
ED	A	ARL17B	Nearest gene
ED	A	ZNF592	Nearest gene
ED	A	WNT9B	cis-eqtl
ED	A	CDC27	cis-eqtl
ED	A	MYL4	cis-eqtl
ED	A	ITGB3	cis-eqtl
ED	A	SNX11	cis-eqtl
ED	A	MAPRE2	cis-eqtl
ED	A	ZNF24	cis-eqtl
ED	A	ZNF396	cis-eqtl
ED	A	C18orf21	cis-eqtl
ED	A	POC1B	cis-eqtl
ED	A	GALNT4	cis-eqtl
ED	A	ADAMTSL3	cis-eqtl
ED	A	UBE2Q2L	cis-eqtl
ED	A	GOLGA6L4	cis-eqtl
ED	A	WDR73	cis-eqtl
ED	A	NMB	cis-eqtl
ED	A	ZNF592	cis-eqtl
ED	A	ALPK3	cis-eqtl
ED	A	ARHGAP27	cis-eqtl
ED	A	NMB	TWAS
ED	A	LRRC37A4P	TWAS
ED	A	KANSL1-AS1	TWAS
ED	A	DND1P1	TWAS
ED	A	MAPK8IP1P2	TWAS
ED	A	LINC02210	TWAS
ED	A	GOSR2	TWAS
ED	A	LRRC37A2	TWAS
ED	A	MAPT	TWAS
ED	A	WDR73	TWAS
ED	A	WNT3	TWAS
ED	A	CSPG4P12	TWAS
ED	AS	GOSR2	Nearest gene
ED	AS	HSPA4	Nearest gene
ED	AS	IGF1R	Nearest gene
ED	AS	MAPRE2	Nearest gene
ED	AS	MAPT-AS1	Nearest gene
ED	AS	MUC1	Nearest gene
ED	AS	TEX48	Nearest gene
ED	AS	SPI1	Nearest gene
ED	AS	ZNF592	Nearest gene
ED	AS	PLEKHM1	cis-eqtl
ED	AS	MAPT	cis-eqtl
ED	AS	KANSL1	cis-eqtl
ED	AS	ARL17B	cis-eqtl
ED	AS	LRRC37A	cis-eqtl
ED	AS	LRRC37A2	cis-eqtl
ED	AS	ARL17A	cis-eqtl
ED	AS	NSF	cis-eqtl
ED	AS	WNT3	cis-eqtl
ED	AS	FAM83B	cis-eqtl
ED	AS	POC1B	cis-eqtl
ED	AS	GALNT4	cis-eqtl
ED	AS	UBE2Q2L	cis-eqtl
ED	AS	GOLGA6L4	cis-eqtl
ED	AS	WDR73	cis-eqtl
ED	AS	NMB	cis-eqtl
ED	AS	ZNF592	cis-eqtl
ED	AS	ALPK3	cis-eqtl
ED	AS	IGF1R	cis-eqtl
ED	AS	ACP2	cis-eqtl
ED	AS	MADD	cis-eqtl
ED	AS	SLC39A13	cis-eqtl
ED	AS	RAPSN	cis-eqtl
ED	AS	NDUFS3	cis-eqtl
ED	AS	C1QTNF4	cis-eqtl
ED	AS	MTCH2	cis-eqtl
ED	AS	PTPRJ	cis-eqtl
ED	AS	FOLH1	cis-eqtl
ED	AS	ARHGAP27	cis-eqtl
ED	AS	PLEKHM1	cis-eqtl
ED	AS	MAPT	cis-eqtl
ED	AS	KANSL1	cis-eqtl
ED	AS	ARL17B	cis-eqtl
ED	AS	LRRC37A	cis-eqtl
ED	AS	LRRC37A2	cis-eqtl
ED	AS	ARL17A	cis-eqtl
ED	AS	NSF	cis-eqtl
ED	AS	WNT3	cis-eqtl
ED	AS	WNT9B	cis-eqtl
ED	AS	CDC27	cis-eqtl
ED	AS	MYL4	cis-eqtl
ED	AS	ITGB3	cis-eqtl
ED	AS	MRPL10	cis-eqtl
ED	AS	SNX11	cis-eqtl
ED	AS	IGF1R	TWAS
ED	AS	NMB	TWAS
ED	AS	KANSL1-AS1	TWAS
ED	AS	ALPK3	TWAS
ED	AS	MAPT	TWAS
ED	AS	LRRC37A4P	TWAS
ED	AS	DND1P1	TWAS
ED	AS	MAPK8IP1P2	TWAS
ED	AS	LINC02210	TWAS
ED	AS	GOSR2	TWAS
ED	AS	GOLGA2P7	TWAS
ED	AS	CASQ2	TWAS
ED	AS	EFNA1	TWAS
ED	IS	ARHGAP27	MAGMA
ED	IS	ARL17B	MAGMA
ED	IS	C1QTNF4	MAGMA
ED	IS	CRHR1	MAGMA
ED	IS	GOSR2	MAGMA
ED	IS	IGF1R	MAGMA
ED	IS	KANSL1	MAGMA
ED	IS	MAPT	MAGMA
ED	IS	MTCH2	MAGMA
ED	IS	NSF	MAGMA
ED	IS	PLEKHM1	MAGMA
ED	IS	PRDM16	MAGMA
ED	IS	PSMC3	MAGMA
ED	IS	RAPSN	MAGMA
ED	IS	RP11-156P1.2	MAGMA
ED	IS	SLC39A13	MAGMA
ED	IS	SPI1	MAGMA
ED	IS	SPPL2C	MAGMA
ED	IS	STH	MAGMA
ED	IS	WNT3	MAGMA
ED	IS	ZNF592	MAGMA
ED	I	ARL17B	MAGMA
ED	I	CAMK2G	MAGMA
ED	I	CDKN1A	MAGMA
ED	I	FUT11	MAGMA
ED	I	IGF1R	MAGMA
ED	I	KANSL1	MAGMA
ED	I	MYOZ1	MAGMA
ED	I	NDST2	MAGMA
ED	I	NSF	MAGMA
ED	I	RP11-574K11.31	MAGMA
ED	I	SEC24C	MAGMA
ED	I	SYNPO2L	MAGMA
ED	I	WNT3	MAGMA
ED	I	ZSWIM8	MAGMA
ED	IL	ALPK3	MAGMA
ED	IL	ARHGAP27	MAGMA
ED	IL	ARL17B	MAGMA
ED	IL	CRHR1	MAGMA
ED	IL	ERBB2	MAGMA
ED	IL	ETS1	MAGMA
ED	IL	IGF1R	MAGMA
ED	IL	KANSL1	MAGMA
ED	IL	MAPT	MAGMA
ED	IL	NMB	MAGMA
ED	IL	NSF	MAGMA
ED	IL	PGAP3	MAGMA
ED	IL	PLEKHM1	MAGMA
ED	IL	SEC11A	MAGMA
ED	IL	SPPL2C	MAGMA
ED	IL	STH	MAGMA
ED	IL	WDR73	MAGMA
ED	IL	WNT3	MAGMA
ED	IL	ZNF592	MAGMA
ED	AL	CMSS1	MAGMA
ED	AL	FILIP1L	MAGMA
ED	AL	IGF1R	MAGMA
ED	AL	NMB	MAGMA
ED	AL	ZNF592	MAGMA
ED	A	ALPK3	MAGMA
ED	A	ARL17B	MAGMA
ED	A	CRHR1	MAGMA
ED	A	KANSL1	MAGMA
ED	A	MAPT	MAGMA
ED	A	NMB	MAGMA
ED	A	NSF	MAGMA
ED	A	SEC11A	MAGMA
ED	A	SPPL2C	MAGMA
ED	A	STH	MAGMA
ED	A	WDR73	MAGMA
ED	A	WNT3	MAGMA
ED	A	ZNF592	MAGMA
ED	AS	ACTN2	MAGMA
ED	AS	ALPK3	MAGMA
ED	AS	ARL17B	MAGMA
ED	AS	CRHR1	MAGMA
ED	AS	EFNA1	MAGMA
ED	AS	GOSR2	MAGMA
ED	AS	IGF1R	MAGMA
ED	AS	KANSL1	MAGMA
ED	AS	MAPRE2	MAGMA
ED	AS	MAPT	MAGMA
ED	AS	MUC1	MAGMA
ED	AS	NMB	MAGMA
ED	AS	PSMC3	MAGMA
ED	AS	RP11-156P1.2	MAGMA
ED	AS	SEC11A	MAGMA
ED	AS	SLC39A13	MAGMA
ED	AS	SPI1	MAGMA
ED	AS	SPPL2C	MAGMA
ED	AS	STH	MAGMA
ED	AS	THBS3	MAGMA
ED	AS	WDR73	MAGMA
ED	AS	WNT3	MAGMA
ED	AS	ZNF592	MAGMA
