# Supplementary material for: Genome-wide association analysis of left ventricular imaging-derived phenotypes identifies 72 risk loci and yields genetic insights into hypertrophic cardiomyopathy
Source: Nat Commun. 2023 Nov 30;14:7900. doi: 10.1038/s41467-023-43771-5 (PMC10689443; doi:10.1038/s41467-023-43771-5)
Supplement: Supplementary file 15 — Supplementary Data 12 [file 41467_2023_43771_MOESM15_ESM.xlsx]

## Sheet: Supplementary Data 12
Supplementary Data 12: Significantly enriched gene ontology (GO) terms
Period	Term	Database	ID	Input number	Background number	P	Corrected P	Input
ES	sarcomere organization	Gene Ontology	GO:0045214	5	38	1.71832e-07	0.000109113	SYNPO2L|MYOZ1|NKX2-5|CAPN9|CASQ2
ES	actin binding	Gene Ontology	GO:0003779	7	266	1.65535e-05	0.00262786	PTK2|PHACTR1|DMTN|MYO18B|MYBPC3|SYNPO2L|MYOZ1
ES	Z disc	Gene Ontology	GO:0030018	5	127	4.49029e-05	0.00475222	SYNPO2L|BAG3|MYO18B|MYOZ1|CASQ2
ES	actin cytoskeleton	Gene Ontology	GO:0015629	6	245	9.97891e-05	0.00844881	DMTN|MTSS1|MSRA|SYNPO2L|MYOZ1|ACTR2
ES	cardiac muscle contraction	Gene Ontology	GO:0060048	3	44	0.000358739	0.0146967	NKX2-5|MYBPC3|CASQ2
ES	cell growth involved in cardiac muscle cell development	Gene Ontology	GO:0061049	2	9	0.000457516	0.0176074	GATA4|NPPA
ES	heart morphogenesis	Gene Ontology	GO:0003007	4	39	7.81506e-06	0.00198503	SYNPO2L|PTK2|MYBPC3|NKX2-5
ES	cardiac ventricle formation	Gene Ontology	GO:0003211	1	5	0.0174045	0.101595	NKX2-5
ES	heart development	Gene Ontology	GO:0007507	3	189	0.018934	0.101595	HSPB7|CDKN1A|ALPK3
ED	sarcomere organization	Gene Ontology	GO:0045214	4	38	3.05838e-06	0.000801296	SYNPO2L|ACTN2|MYOZ1|CASQ2
ED	actin binding	Gene Ontology	GO:0003779	6	266	4.76503e-05	0.00554862	GBAP1|GBA|SMTN|MAPT|SYNPO2L|MYOZ1
ED	Z disc	Gene Ontology	GO:0030018	4	127	0.000272671	0.0129891	SYNPO2L|ACTN2|MYOZ1|CASQ2
ED	cardiac muscle cell development	Gene Ontology	GO:0055013	2	9	0.000299925	0.0136662	ACTN2|ALPK3
ED	cardiac muscle contraction	Gene Ontology	GO:0060048	2	44	0.00534855	0.0554978	MYL4|CASQ2
ED	heart development	Gene Ontology	GO:0007507	3	189	0.0107695	0.0822587	ERBB2|CDKN1A|ALPK3
ED	actin cytoskeleton	Gene Ontology	GO:0015629	3	245	0.0211995	0.0832102	SYNPO2L|SMTN|MYOZ1
Pathway enrichment analyses of Gene Ontology terms were performed at http://kobas.cbi.pku.edu.cn. Significantly enriched GO terms (P < 0.05, two-sided) were identified from the analyses of significant genes for end systole and end diastole
