# Supplementary material for: Genome-wide association analysis of left ventricular imaging-derived phenotypes identifies 72 risk loci and yields genetic insights into hypertrophic cardiomyopathy
Source: Nat Commun. 2023 Nov 30;14:7900. doi: 10.1038/s41467-023-43771-5 (PMC10689443; doi:10.1038/s41467-023-43771-5)
Supplement: Supplementary file 16 — Supplementary Data 13 [file 41467_2023_43771_MOESM16_ESM.xlsx]

## Sheet: Supplementary Table 14
Supplementary Data 13: Tissue-specific enrichment
Period	Trait	Tissue	NGenes	Beta	Beta_STD	SE	P
ES	IS	Adipose-Subcutaneous	17224	0.011439	0.022801	0.011213	0.15383
ES	IS	Adipose-Visceral-Omentum	17224	0.0071318	0.013834	0.011583	0.26904
ES	IS	Adrenal-Gland	17224	0.013146	0.025348	0.010441	0.104
ES	IS	Artery-Aorta	17224	0.018641	0.038001	0.010733	0.041216
ES	IS	Artery-Coronary	17224	0.026683	0.053047	0.012405	0.015745
ES	IS	Artery-Tibial	17224	0.023449	0.04823	0.010463	0.012514
ES	IS	Bladder	17224	0.0054167	0.010541	0.013553	0.3447
ES	IS	Brain-Amygdala	17224	-0.0056045	-0.009537	0.0081068	0.75531
ES	IS	Brain-Anterior-cingulate-cortex-BA24	17224	-0.007019	-0.012385	0.0074776	0.82604
ES	IS	Brain-Caudate-basal-ganglia	17224	-0.0048264	-0.0083265	0.0081591	0.72291
ES	IS	Brain-Cerebellar-Hemisphere	17224	-0.010657	-0.02137	0.0063417	0.95356
ES	IS	Brain-Cerebellum	17224	-0.0090395	-0.01793	0.0065333	0.91675
ES	IS	Brain-Cortex	17224	-0.0076111	-0.013864	0.0074052	0.84797
ES	IS	Brain-Frontal-Cortex-BA9	17224	-0.0095097	-0.017501	0.0071374	0.90862
ES	IS	Brain-Hippocampus	17224	-0.0072177	-0.012208	0.0082478	0.80924
ES	IS	Brain-Hypothalamus	17224	-0.011885	-0.020431	0.0084013	0.9214
ES	IS	Brain-Nucleus-accumbens-basal-ganglia	17224	-0.0078826	-0.01366	0.0078676	0.8418
ES	IS	Brain-Putamen-basal-ganglia	17224	-0.00481	-0.008176	0.0082221	0.72073
ES	IS	Brain-Spinal-cord-cervical-c-1	17224	-0.010275	-0.018446	0.0089683	0.87404
ES	IS	Brain-Substantia-nigra	17224	-0.0087957	-0.015123	0.0089042	0.83837
ES	IS	Breast-Mammary-Tissue	17224	0.0077846	0.014947	0.013152	0.27696
ES	IS	Cells-Cultured-fibroblasts	17224	-0.0040431	-0.0086571	0.0067989	0.72396
ES	IS	Cells-EBV-transformed-lymphocytes	17224	-0.012303	-0.026839	0.0050931	0.99214
ES	IS	Cervix-Ectocervix	17224	0.0040763	0.0079776	0.012541	0.37258
ES	IS	Cervix-Endocervix	17224	0.016693	0.032992	0.011979	0.081748
ES	IS	Colon-Sigmoid	17224	0.026616	0.052005	0.013128	0.021313
ES	IS	Colon-Transverse	17224	0.010106	0.018553	0.012052	0.20089
ES	IS	Esophagus-Gastroesophageal-Junction	17224	0.036482	0.071732	0.013372	0.0031872
ES	IS	Esophagus-Mucosa	17224	-0.014818	-0.028615	0.0078911	0.96979
ES	IS	Esophagus-Muscularis	17224	0.032451	0.063936	0.012967	0.0061707
ES	IS	Fallopian-Tube	17224	0.031408	0.060822	0.012312	0.0053752
ES	IS	Heart-Atrial-Appendage	17224	0.048289	0.08662	0.009795	4.1541e-07
ES	IS	Heart-Left-Ventricle	17224	0.04605	0.076823	0.0093495	4.2517e-07
ES	IS	Kidney-Cortex	17224	0.0064134	0.011256	0.009356	0.24652
ES	IS	Kidney-Medulla	17224	0.016064	0.029666	0.0096171	0.047437
ES	IS	Liver	17224	0.0013213	0.0023781	0.0066577	0.42134
ES	IS	Lung	17224	0.0014331	0.002766	0.0094787	0.43991
ES	IS	Minor-Salivary-Gland	17224	-0.022252	-0.041348	0.0099123	0.98761
ES	IS	Muscle-Skeletal	17224	0.018184	0.034388	0.0071525	0.0055103
ES	IS	Nerve-Tibial	17224	0.009485	0.01906	0.010478	0.18268
ES	IS	Ovary	17224	0.01603	0.032456	0.01003	0.055017
ES	IS	Pancreas	17224	-0.0038937	-0.006508	0.0087249	0.6723
ES	IS	Pituitary	17224	0.0016958	0.0031565	0.0092791	0.4275
ES	IS	Prostate	17224	-0.013539	-0.025644	0.012401	0.86253
ES	IS	Skin-Not-Sun-Exposed-Suprapubic	17224	-0.019285	-0.037144	0.0079665	0.99225
ES	IS	Skin-Sun-Exposed-Lower-leg	17224	-0.017906	-0.034697	0.0079853	0.98752
ES	IS	Small-Intestine-Terminal-Ileum	17224	0.012871	0.023632	0.0099866	0.098731
ES	IS	Spleen	17224	-0.011861	-0.023479	0.0075908	0.94091
ES	IS	Stomach	17224	0.015811	0.028689	0.01244	0.10188
ES	IS	Testis	17224	-0.0046862	-0.0080752	0.0058041	0.79027
ES	IS	Thyroid	17224	0.019796	0.039149	0.010077	0.024744
ES	IS	Uterus	17224	0.020732	0.042185	0.011298	0.033257
ES	IS	Vagina	17224	-0.019098	-0.03646	0.011375	0.95341
ES	IS	Whole-Blood	17224	-0.011947	-0.021593	0.0058418	0.97957
ES	I	Adipose-Subcutaneous	17224	0.026691	0.053202	0.01097	0.0074903
ES	I	Adipose-Visceral-Omentum	17224	0.021956	0.042589	0.011328	0.026304
ES	I	Adrenal-Gland	17224	0.0013628	0.0026277	0.010276	0.44725
ES	I	Artery-Aorta	17224	0.020683	0.042163	0.010489	0.02432
ES	I	Artery-Coronary	17224	0.026046	0.051779	0.012123	0.015849
ES	I	Artery-Tibial	17224	0.019265	0.039625	0.010223	0.029763
ES	I	Bladder	17224	0.023819	0.046352	0.013259	0.036225
ES	I	Brain-Amygdala	17224	-0.019336	-0.032904	0.0079355	0.99258
ES	I	Brain-Anterior-cingulate-cortex-BA24	17224	-0.021167	-0.037348	0.0073165	0.99809
ES	I	Brain-Caudate-basal-ganglia	17224	-0.021126	-0.036446	0.0079807	0.99594
ES	I	Brain-Cerebellar-Hemisphere	17224	-0.011913	-0.023889	0.0062025	0.97261
ES	I	Brain-Cerebellum	17224	-0.012463	-0.024721	0.0063873	0.97448
ES	I	Brain-Cortex	17224	-0.020683	-0.037675	0.0072402	0.99786
ES	I	Brain-Frontal-Cortex-BA9	17224	-0.021043	-0.038725	0.0069785	0.99871
ES	I	Brain-Hippocampus	17224	-0.01787	-0.030226	0.0080686	0.98661
ES	I	Brain-Hypothalamus	17224	-0.017809	-0.030616	0.0082136	0.98492
ES	I	Brain-Nucleus-accumbens-basal-ganglia	17224	-0.021324	-0.036953	0.0076998	0.99719
ES	I	Brain-Putamen-basal-ganglia	17224	-0.021848	-0.037137	0.0080431	0.9967
ES	I	Brain-Spinal-cord-cervical-c-1	17224	-0.0099342	-0.017834	0.0087479	0.87193
ES	I	Brain-Substantia-nigra	17224	-0.01859	-0.031964	0.0086928	0.98376
ES	I	Breast-Mammary-Tissue	17224	0.030503	0.05857	0.012877	0.0089267
ES	I	Cells-Cultured-fibroblasts	17224	0.0070007	0.01499	0.0066535	0.14637
ES	I	Cells-EBV-transformed-lymphocytes	17224	-0.0059351	-0.012948	0.0049715	0.88372
ES	I	Cervix-Ectocervix	17224	0.037044	0.072497	0.01225	0.0012493
ES	I	Cervix-Endocervix	17224	0.033824	0.06685	0.0117	0.0019232
ES	I	Colon-Sigmoid	17224	0.030229	0.059063	0.012848	0.0093223
ES	I	Colon-Transverse	17224	0.018912	0.034722	0.011782	0.054232
ES	I	Esophagus-Gastroesophageal-Junction	17224	0.025508	0.050155	0.013081	0.0256
ES	I	Esophagus-Mucosa	17224	0.0074949	0.014474	0.0077138	0.16562
ES	I	Esophagus-Muscularis	17224	0.024566	0.048402	0.012684	0.02639
ES	I	Fallopian-Tube	17224	0.028813	0.055798	0.012023	0.0082799
ES	I	Heart-Atrial-Appendage	17224	0.030915	0.055455	0.0095832	0.00062903
ES	I	Heart-Left-Ventricle	17224	0.024768	0.041319	0.0091482	0.0033941
ES	I	Kidney-Cortex	17224	0.0021491	0.0037719	0.0091573	0.40723
ES	I	Kidney-Medulla	17224	0.018696	0.034528	0.0094109	0.023487
ES	I	Liver	17224	-0.011635	-0.020939	0.006497	0.96333
ES	I	Lung	17224	0.011077	0.021379	0.0092756	0.11622
ES	I	Minor-Salivary-Gland	17224	-0.003444	-0.0063995	0.0097009	0.63871
ES	I	Muscle-Skeletal	17224	0.0023399	0.004425	0.0069948	0.369
ES	I	Nerve-Tibial	17224	0.020404	0.041001	0.010237	0.023128
ES	I	Ovary	17224	0.00835	0.016907	0.0098363	0.19798
ES	I	Pancreas	17224	-0.0029355	-0.0049065	0.0085502	0.63432
ES	I	Pituitary	17224	0.0040114	0.0074669	0.0090775	0.32928
ES	I	Prostate	17224	-0.0034381	-0.0065118	0.012129	0.61159
ES	I	Skin-Not-Sun-Exposed-Suprapubic	17224	0.0088052	0.01696	0.0077889	0.12915
ES	I	Skin-Sun-Exposed-Lower-leg	17224	0.0096869	0.018771	0.0078066	0.10734
ES	I	Small-Intestine-Terminal-Ileum	17224	0.010613	0.019485	0.0097808	0.13895
ES	I	Spleen	17224	-0.01115	-0.022072	0.0074022	0.934
ES	I	Stomach	17224	0.020933	0.037981	0.012175	0.042792
ES	I	Testis	17224	-0.0011067	-0.0019071	0.005678	0.57727
ES	I	Thyroid	17224	0.011457	0.022658	0.009845	0.12227
ES	I	Uterus	17224	0.027222	0.055389	0.011038	0.0068346
ES	I	Vagina	17224	0.021983	0.041969	0.01112	0.024036
ES	I	Whole-Blood	17224	-0.012456	-0.022513	0.0056999	0.98556
ES	IL	Adipose-Subcutaneous	17223	0.016077	0.032046	0.011019	0.072294
ES	IL	Adipose-Visceral-Omentum	17223	0.011751	0.022794	0.0114	0.15134
ES	IL	Adrenal-Gland	17223	0.0066545	0.012831	0.010316	0.25944
ES	IL	Artery-Aorta	17223	0.017389	0.035449	0.010548	0.049636
ES	IL	Artery-Coronary	17223	0.024316	0.048343	0.0122	0.023131
ES	IL	Artery-Tibial	17223	0.022447	0.046171	0.010284	0.014535
ES	IL	Bladder	17223	0.021291	0.041434	0.013337	0.055213
ES	IL	Brain-Amygdala	17223	-0.0167	-0.028418	0.0080031	0.98153
ES	IL	Brain-Anterior-cingulate-cortex-BA24	17223	-0.014779	-0.026076	0.007376	0.97744
ES	IL	Brain-Caudate-basal-ganglia	17223	-0.018375	-0.031701	0.0080495	0.98877
ES	IL	Brain-Cerebellar-Hemisphere	17223	-0.0057792	-0.011589	0.0062487	0.82248
ES	IL	Brain-Cerebellum	17223	-0.0056759	-0.011258	0.0064365	0.81106
ES	IL	Brain-Cortex	17223	-0.013392	-0.024395	0.0072981	0.96674
ES	IL	Brain-Frontal-Cortex-BA9	17223	-0.014076	-0.025904	0.0070343	0.9773
ES	IL	Brain-Hippocampus	17223	-0.017877	-0.030239	0.0081333	0.98602
ES	IL	Brain-Hypothalamus	17223	-0.023692	-0.040731	0.0082765	0.9979
ES	IL	Brain-Nucleus-accumbens-basal-ganglia	17223	-0.019873	-0.034439	0.0077604	0.99477
ES	IL	Brain-Putamen-basal-ganglia	17223	-0.017637	-0.02998	0.0081112	0.98516
ES	IL	Brain-Spinal-cord-cervical-c-1	17223	-0.014784	-0.026541	0.0088258	0.95303
ES	IL	Brain-Substantia-nigra	17223	-0.017761	-0.030538	0.0087683	0.97859
ES	IL	Breast-Mammary-Tissue	17223	0.014541	0.027922	0.012924	0.13027
ES	IL	Cells-Cultured-fibroblasts	17223	0.0044791	0.0095907	0.0066863	0.25147
ES	IL	Cells-EBV-transformed-lymphocytes	17223	-0.0059606	-0.013004	0.0050049	0.88315
ES	IL	Cervix-Ectocervix	17223	0.034099	0.066736	0.012337	0.0028585
ES	IL	Cervix-Endocervix	17223	0.025378	0.050159	0.011772	0.01556
ES	IL	Colon-Sigmoid	17223	0.02066	0.040367	0.012899	0.054632
ES	IL	Colon-Transverse	17223	0.016835	0.03091	0.011871	0.078079
ES	IL	Esophagus-Gastroesophageal-Junction	17223	0.010799	0.021234	0.013158	0.20591
ES	IL	Esophagus-Mucosa	17223	0.0046271	0.0089357	0.0077681	0.27571
ES	IL	Esophagus-Muscularis	17223	0.0093962	0.018513	0.012753	0.23064
ES	IL	Fallopian-Tube	17223	0.0090466	0.017519	0.01211	0.22753
ES	IL	Heart-Atrial-Appendage	17223	0.031626	0.056732	0.009639	0.00051819
ES	IL	Heart-Left-Ventricle	17223	0.02939	0.049031	0.0091867	0.00069041
ES	IL	Kidney-Cortex	17223	-0.0079232	-0.013907	0.0092462	0.80425
ES	IL	Kidney-Medulla	17223	0.00044068	0.00081386	0.0094974	0.4815
ES	IL	Liver	17223	-0.0053854	-0.0096925	0.0065317	0.79517
ES	IL	Lung	17223	0.0027678	0.0053423	0.0093343	0.38342
ES	IL	Minor-Salivary-Gland	17223	-0.00060158	-0.0011179	0.0097626	0.52457
ES	IL	Muscle-Skeletal	17223	0.017781	0.033627	0.0070308	0.0057239
ES	IL	Nerve-Tibial	17223	0.017751	0.035671	0.010296	0.042363
ES	IL	Ovary	17223	0.014643	0.02965	0.0099096	0.069754
ES	IL	Pancreas	17223	-0.0066845	-0.011173	0.008588	0.78181
ES	IL	Pituitary	17223	-0.013201	-0.024573	0.0091307	0.92587
ES	IL	Prostate	17223	0.0027752	0.0052565	0.012207	0.41008
ES	IL	Skin-Not-Sun-Exposed-Suprapubic	17223	0.010357	0.019949	0.0078346	0.093098
ES	IL	Skin-Sun-Exposed-Lower-leg	17223	0.011918	0.023094	0.0078544	0.064603
ES	IL	Small-Intestine-Terminal-Ileum	17223	0.0061732	0.011334	0.0098569	0.26557
ES	IL	Spleen	17223	-0.010812	-0.021403	0.0074645	0.92625
ES	IL	Stomach	17223	0.015697	0.028481	0.01225	0.10005
ES	IL	Testis	17223	0.0030829	0.0053125	0.0057123	0.29471
ES	IL	Thyroid	17223	-0.0016197	-0.0032032	0.0098976	0.56499
ES	IL	Uterus	17223	0.026178	0.053266	0.01109	0.0091308
ES	IL	Vagina	17223	0.024292	0.046378	0.011202	0.015071
ES	IL	Whole-Blood	17223	-0.0095943	-0.017341	0.0057532	0.9523
ES	AL	Adipose-Subcutaneous	17224	0.025953	0.051731	0.010977	0.0090408
ES	AL	Adipose-Visceral-Omentum	17224	0.006681	0.012959	0.011367	0.27835
ES	AL	Adrenal-Gland	17224	0.017808	0.034337	0.010303	0.041964
ES	AL	Artery-Aorta	17224	0.01716	0.034982	0.010532	0.051634
ES	AL	Artery-Coronary	17224	0.030167	0.059973	0.012169	0.0065927
ES	AL	Artery-Tibial	17224	0.034983	0.071956	0.010264	0.00032758
ES	AL	Bladder	17224	0.029654	0.057707	0.013293	0.012852
ES	AL	Brain-Amygdala	17224	-0.023791	-0.040485	0.0079601	0.9986
ES	AL	Brain-Anterior-cingulate-cortex-BA24	17224	-0.021829	-0.038516	0.0073329	0.99854
ES	AL	Brain-Caudate-basal-ganglia	17224	-0.025414	-0.043845	0.008003	0.99925
ES	AL	Brain-Cerebellar-Hemisphere	17224	-0.0094489	-0.018947	0.0062223	0.93555
ES	AL	Brain-Cerebellum	17224	-0.0093559	-0.018557	0.0064125	0.92771
ES	AL	Brain-Cortex	17224	-0.019528	-0.035571	0.0072601	0.99642
ES	AL	Brain-Frontal-Cortex-BA9	17224	-0.020001	-0.036808	0.0069919	0.99788
ES	AL	Brain-Hippocampus	17224	-0.027087	-0.045815	0.0080973	0.99959
ES	AL	Brain-Hypothalamus	17224	-0.028712	-0.049359	0.0082495	0.99975
ES	AL	Brain-Nucleus-accumbens-basal-ganglia	17224	-0.026678	-0.046231	0.0077199	0.99972
ES	AL	Brain-Putamen-basal-ganglia	17224	-0.028197	-0.047929	0.0080676	0.99976
ES	AL	Brain-Spinal-cord-cervical-c-1	17224	-0.015644	-0.028085	0.0088028	0.96222
ES	AL	Brain-Substantia-nigra	17224	-0.023687	-0.040727	0.0087405	0.99663
ES	AL	Breast-Mammary-Tissue	17224	0.021171	0.04065	0.012894	0.050312
ES	AL	Cells-Cultured-fibroblasts	17224	0.0067186	0.014386	0.00667	0.15691
ES	AL	Cells-EBV-transformed-lymphocytes	17224	-0.0023379	-0.0051004	0.0049967	0.68007
ES	AL	Cervix-Ectocervix	17224	0.044116	0.086337	0.012295	0.00016701
ES	AL	Cervix-Endocervix	17224	0.043328	0.085633	0.011753	0.00011399
ES	AL	Colon-Sigmoid	17224	0.036277	0.070881	0.012873	0.0024185
ES	AL	Colon-Transverse	17224	0.018846	0.034601	0.011849	0.055873
ES	AL	Esophagus-Gastroesophageal-Junction	17224	0.026145	0.051408	0.013114	0.023105
ES	AL	Esophagus-Mucosa	17224	-0.0093814	-0.018117	0.0077503	0.88694
ES	AL	Esophagus-Muscularis	17224	0.026851	0.052903	0.012719	0.017389
ES	AL	Fallopian-Tube	17224	0.022823	0.044197	0.012088	0.029513
ES	AL	Heart-Atrial-Appendage	17224	0.031413	0.056348	0.0096522	0.00056927
ES	AL	Heart-Left-Ventricle	17224	0.022997	0.038365	0.0092116	0.0062751
ES	AL	Kidney-Cortex	17224	-0.0015147	-0.0026585	0.0092474	0.56505
ES	AL	Kidney-Medulla	17224	0.0054499	0.010065	0.0094905	0.2829
ES	AL	Liver	17224	-0.0042383	-0.0076278	0.0065347	0.74169
ES	AL	Lung	17224	-0.0010776	-0.0020799	0.009313	0.54606
ES	AL	Minor-Salivary-Gland	17224	-0.012645	-0.023496	0.0097575	0.90249
ES	AL	Muscle-Skeletal	17224	0.021202	0.040095	0.0070269	0.0012775
ES	AL	Nerve-Tibial	17224	0.033137	0.066589	0.010272	0.00062929
ES	AL	Ovary	17224	0.026596	0.05385	0.0098843	0.0035691
ES	AL	Pancreas	17224	-0.0070989	-0.011865	0.0085754	0.79611
ES	AL	Pituitary	17224	-0.0086763	-0.01615	0.0091253	0.82914
ES	AL	Prostate	17224	-0.0037177	-0.0070416	0.012192	0.61979
ES	AL	Skin-Not-Sun-Exposed-Suprapubic	17224	-0.0016799	-0.0032357	0.0078182	0.58506
ES	AL	Skin-Sun-Exposed-Lower-leg	17224	0.0014779	0.0028638	0.0078337	0.42518
ES	AL	Small-Intestine-Terminal-Ileum	17224	0.0082491	0.015145	0.009847	0.2011
ES	AL	Spleen	17224	-0.0017655	-0.0034948	0.0074478	0.59369
ES	AL	Stomach	17224	0.0060109	0.010906	0.012234	0.3116
ES	AL	Testis	17224	0.010648	0.018349	0.0057101	0.031112
ES	AL	Thyroid	17224	0.0058845	0.011637	0.0099057	0.27624
ES	AL	Uterus	17224	0.044537	0.090621	0.011086	2.9538e-05
ES	AL	Vagina	17224	0.013506	0.025785	0.011165	0.1132
ES	AL	Whole-Blood	17224	-0.0079552	-0.014378	0.0057448	0.91693
ES	A	Adipose-Subcutaneous	17224	0.027332	0.054479	0.010982	0.0064149
ES	A	Adipose-Visceral-Omentum	17224	0.014351	0.027836	0.011347	0.10299
ES	A	Adrenal-Gland	17224	0.0095849	0.018481	0.010272	0.1754
ES	A	Artery-Aorta	17224	0.015835	0.03228	0.010504	0.065855
ES	A	Artery-Coronary	17224	0.032973	0.06555	0.012147	0.0033223
ES	A	Artery-Tibial	17224	0.031408	0.064602	0.010242	0.0010845
ES	A	Bladder	17224	0.023828	0.046369	0.013287	0.036465
ES	A	Brain-Amygdala	17224	-0.0197	-0.033523	0.007965	0.9933
ES	A	Brain-Anterior-cingulate-cortex-BA24	17224	-0.021399	-0.037757	0.0073366	0.99823
ES	A	Brain-Caudate-basal-ganglia	17224	-0.026306	-0.045383	0.0080061	0.99949
ES	A	Brain-Cerebellar-Hemisphere	17224	-0.0070568	-0.01415	0.0062185	0.87176
ES	A	Brain-Cerebellum	17224	-0.0059451	-0.011792	0.0064066	0.82328
ES	A	Brain-Cortex	17224	-0.019878	-0.036208	0.0072568	0.99692
ES	A	Brain-Frontal-Cortex-BA9	17224	-0.021277	-0.039157	0.0069932	0.99883
ES	A	Brain-Hippocampus	17224	-0.021691	-0.036688	0.0080993	0.99629
ES	A	Brain-Hypothalamus	17224	-0.02467	-0.042411	0.0082356	0.99863
ES	A	Brain-Nucleus-accumbens-basal-ganglia	17224	-0.026266	-0.045516	0.0077206	0.99966
ES	A	Brain-Putamen-basal-ganglia	17224	-0.024813	-0.042176	0.0080708	0.99894
ES	A	Brain-Spinal-cord-cervical-c-1	17224	-0.0035888	-0.0064428	0.0087953	0.65838
ES	A	Brain-Substantia-nigra	17224	-0.014379	-0.024723	0.0087307	0.9502
ES	A	Breast-Mammary-Tissue	17224	0.026339	0.050574	0.012876	0.020409
ES	A	Cells-Cultured-fibroblasts	17224	-0.0022379	-0.0047917	0.0066582	0.6316
ES	A	Cells-EBV-transformed-lymphocytes	17224	-0.0073839	-0.016109	0.004997	0.93024
ES	A	Cervix-Ectocervix	17224	0.032527	0.063658	0.012281	0.0040452
ES	A	Cervix-Endocervix	17224	0.025985	0.051357	0.011729	0.013373
ES	A	Colon-Sigmoid	17224	0.031871	0.062272	0.012853	0.0065799
ES	A	Colon-Transverse	17224	0.012176	0.022355	0.011839	0.15187
ES	A	Esophagus-Gastroesophageal-Junction	17224	0.01642	0.032286	0.013098	0.105
ES	A	Esophagus-Mucosa	17224	-0.0032546	-0.0062851	0.0077278	0.66318
ES	A	Esophagus-Muscularis	17224	0.018127	0.035714	0.012702	0.076797
ES	A	Fallopian-Tube	17224	0.02571	0.049788	0.012047	0.016426
ES	A	Heart-Atrial-Appendage	17224	0.046686	0.083746	0.0096211	6.1547e-07
ES	A	Heart-Left-Ventricle	17224	0.041288	0.068879	0.0091806	3.465e-06
ES	A	Kidney-Cortex	17224	-0.0089813	-0.015763	0.0091907	0.83576
ES	A	Kidney-Medulla	17224	-0.0058304	-0.010767	0.0094483	0.7314
ES	A	Liver	17224	0.00052744	0.00094926	0.0065101	0.46771
ES	A	Lung	17224	-0.00072995	-0.0014089	0.0092905	0.53131
ES	A	Minor-Salivary-Gland	17224	-0.01012	-0.018805	0.0097205	0.85109
ES	A	Muscle-Skeletal	17224	0.018659	0.035285	0.0070188	0.00393
ES	A	Nerve-Tibial	17224	0.030357	0.061003	0.010278	0.0015729
ES	A	Ovary	17224	0.014964	0.0303	0.0098683	0.064718
ES	A	Pancreas	17224	-0.0027006	-0.0045139	0.0085408	0.62407
ES	A	Pituitary	17224	-0.013794	-0.025676	0.0090915	0.93539
ES	A	Prostate	17224	-0.005607	-0.01062	0.012138	0.67793
ES	A	Skin-Not-Sun-Exposed-Suprapubic	17224	0.0081818	0.015759	0.0078005	0.14713
ES	A	Skin-Sun-Exposed-Lower-leg	17224	0.0091943	0.017816	0.0078191	0.11983
ES	A	Small-Intestine-Terminal-Ileum	17224	0.010345	0.018993	0.0098223	0.14614
ES	A	Spleen	17224	-0.00095501	-0.0018904	0.0074411	0.55106
ES	A	Stomach	17224	0.01459	0.026473	0.012181	0.11552
ES	A	Testis	17224	-5.4099e-06	-9.3222e-06	0.0056921	0.50038
ES	A	Thyroid	17224	0.0030383	0.0060087	0.0098545	0.37892
ES	A	Uterus	17224	0.032148	0.065413	0.011064	0.0018341
ES	A	Vagina	17224	0.010439	0.01993	0.011137	0.17429
ES	A	Whole-Blood	17224	-0.0064689	-0.011692	0.0057389	0.87016
ES	AS	Adipose-Subcutaneous	17224	0.025316	0.050462	0.010971	0.010518
ES	AS	Adipose-Visceral-Omentum	17224	0.018014	0.034942	0.01133	0.055932
ES	AS	Adrenal-Gland	17224	0.011082	0.021368	0.010255	0.13994
ES	AS	Artery-Aorta	17224	0.02171	0.044257	0.010494	0.01929
ES	AS	Artery-Coronary	17224	0.032436	0.064483	0.01214	0.0037758
ES	AS	Artery-Tibial	17224	0.028865	0.059372	0.010223	0.0023783
ES	AS	Bladder	17224	0.013323	0.025927	0.013261	0.15753
ES	AS	Brain-Amygdala	17224	-0.01102	-0.018752	0.0079524	0.91707
ES	AS	Brain-Anterior-cingulate-cortex-BA24	17224	-0.012469	-0.022	0.0073299	0.95553
ES	AS	Brain-Caudate-basal-ganglia	17224	-0.013396	-0.023111	0.0079985	0.953
ES	AS	Brain-Cerebellar-Hemisphere	17224	-0.0058814	-0.011793	0.0062043	0.82842
ES	AS	Brain-Cerebellum	17224	-0.0040998	-0.0081319	0.0063922	0.73936
ES	AS	Brain-Cortex	17224	-0.0096944	-0.017659	0.0072527	0.90932
ES	AS	Brain-Frontal-Cortex-BA9	17224	-0.011011	-0.020263	0.0069881	0.94243
ES	AS	Brain-Hippocampus	17224	-0.0089385	-0.015119	0.0080842	0.86556
ES	AS	Brain-Hypothalamus	17224	-0.011483	-0.01974	0.0082308	0.9185
ES	AS	Brain-Nucleus-accumbens-basal-ganglia	17224	-0.014346	-0.024861	0.0077128	0.96855
ES	AS	Brain-Putamen-basal-ganglia	17224	-0.012636	-0.021479	0.0080605	0.94151
ES	AS	Brain-Spinal-cord-cervical-c-1	17224	0.005728	0.010283	0.0087696	0.25683
ES	AS	Brain-Substantia-nigra	17224	-0.0016645	-0.0028619	0.0087191	0.5757
ES	AS	Breast-Mammary-Tissue	17224	0.019783	0.037985	0.01288	0.062293
ES	AS	Cells-Cultured-fibroblasts	17224	-0.0060592	-0.012974	0.0066593	0.81855
ES	AS	Cells-EBV-transformed-lymphocytes	17224	-0.007047	-0.015374	0.0049843	0.92129
ES	AS	Cervix-Ectocervix	17224	0.00013868	0.00027141	0.012273	0.49549
ES	AS	Cervix-Endocervix	17224	0.010092	0.019946	0.011722	0.19465
ES	AS	Colon-Sigmoid	17224	0.024502	0.047874	0.012828	0.028071
ES	AS	Colon-Transverse	17224	0.0032499	0.0059666	0.011795	0.39146
ES	AS	Esophagus-Gastroesophageal-Junction	17224	0.021181	0.041647	0.013067	0.052526
ES	AS	Esophagus-Mucosa	17224	-0.00016701	-0.00032251	0.0077232	0.50863
ES	AS	Esophagus-Muscularis	17224	0.018994	0.037424	0.012676	0.067017
ES	AS	Fallopian-Tube	17224	0.024692	0.047817	0.012045	0.02019
ES	AS	Heart-Atrial-Appendage	17224	0.036633	0.065712	0.0095918	6.7211e-05
ES	AS	Heart-Left-Ventricle	17224	0.034112	0.056907	0.0091614	9.8601e-05
ES	AS	Kidney-Cortex	17224	-0.014535	-0.02551	0.009182	0.94327
ES	AS	Kidney-Medulla	17224	-0.0068414	-0.012634	0.0094312	0.76589
ES	AS	Liver	17224	-0.009471	-0.017045	0.0065073	0.92722
ES	AS	Lung	17224	0.014522	0.028028	0.0092668	0.05856
ES	AS	Minor-Salivary-Gland	17224	-0.0091739	-0.017047	0.0097192	0.82738
ES	AS	Muscle-Skeletal	17224	0.0097637	0.018464	0.0069964	0.081438
ES	AS	Nerve-Tibial	17224	0.020756	0.041709	0.010242	0.021361
ES	AS	Ovary	17224	0.0045078	0.0091273	0.009842	0.32347
ES	AS	Pancreas	17224	-0.0099994	-0.016713	0.0085486	0.87893
ES	AS	Pituitary	17224	-0.0074932	-0.013948	0.0090954	0.79498
ES	AS	Prostate	17224	-0.0069808	-0.013222	0.012136	0.71743
ES	AS	Skin-Not-Sun-Exposed-Suprapubic	17224	-0.001266	-0.0024385	0.007799	0.56448
ES	AS	Skin-Sun-Exposed-Lower-leg	17224	-0.0022078	-0.0042782	0.0078147	0.61123
ES	AS	Small-Intestine-Terminal-Ileum	17224	0.0052747	0.0096845	0.0097868	0.29496
ES	AS	Spleen	17224	0.00013503	0.00026729	0.007428	0.49275
ES	AS	Stomach	17224	0.0059478	0.010792	0.012158	0.31235
ES	AS	Testis	17224	-0.011034	-0.019013	0.0056754	0.97405
ES	AS	Thyroid	17224	0.0081088	0.016036	0.0098634	0.20551
ES	AS	Uterus	17224	0.016403	0.033375	0.011056	0.068962
ES	AS	Vagina	17224	-0.0010362	-0.0019782	0.011129	0.53709
ES	AS	Whole-Blood	17224	-0.0029947	-0.0054127	0.0057148	0.69987
ED	IS	Adipose-Subcutaneous	17224	0.0044039	0.0087782	0.011003	0.34448
ED	IS	Adipose-Visceral-Omentum	17224	-0.0021349	-0.0041411	0.011365	0.5745
ED	IS	Adrenal-Gland	17224	0.0032871	0.0063381	0.010315	0.37499
ED	IS	Artery-Aorta	17224	0.029793	0.060734	0.010512	0.0023006
ED	IS	Artery-Coronary	17224	0.028783	0.057222	0.012158	0.0089596
ED	IS	Artery-Tibial	17224	0.026246	0.053985	0.010252	0.0052366
ED	IS	Bladder	17224	-0.0085195	-0.016579	0.013303	0.73905
ED	IS	Brain-Amygdala	17224	-0.0032177	-0.0054755	0.0079789	0.65663
ED	IS	Brain-Anterior-cingulate-cortex-BA24	17224	-0.006028	-0.010636	0.0073553	0.79375
ED	IS	Brain-Caudate-basal-ganglia	17224	-0.0036194	-0.0062443	0.0080232	0.67405
ED	IS	Brain-Cerebellar-Hemisphere	17224	-0.0057938	-0.011618	0.0062254	0.82398
ED	IS	Brain-Cerebellum	17224	-0.0043674	-0.0086627	0.0064128	0.75207
ED	IS	Brain-Cortex	17224	-0.0038414	-0.0069973	0.0072748	0.70126
ED	IS	Brain-Frontal-Cortex-BA9	17224	-0.0064209	-0.011817	0.007012	0.82008
ED	IS	Brain-Hippocampus	17224	-0.0037391	-0.0063242	0.0081124	0.67756
ED	IS	Brain-Hypothalamus	17224	-0.0096436	-0.016578	0.0082682	0.87826
ED	IS	Brain-Nucleus-accumbens-basal-ganglia	17224	-0.0070262	-0.012176	0.0077392	0.81802
ED	IS	Brain-Putamen-basal-ganglia	17224	-0.0056382	-0.0095836	0.0080851	0.7572
ED	IS	Brain-Spinal-cord-cervical-c-1	17224	-0.0034572	-0.0062064	0.0088088	0.65264
ED	IS	Brain-Substantia-nigra	17224	-0.0075844	-0.013041	0.0087543	0.80685
ED	IS	Breast-Mammary-Tissue	17224	0.00212	0.0040705	0.012902	0.43474
ED	IS	Cells-Cultured-fibroblasts	17224	-0.01229	-0.026315	0.0066825	0.96704
ED	IS	Cells-EBV-transformed-lymphocytes	17224	-0.0086302	-0.018827	0.0049984	0.95787
ED	IS	Cervix-Ectocervix	17224	-0.0010988	-0.0021505	0.012293	0.53561
ED	IS	Cervix-Endocervix	17224	0.0041134	0.0081298	0.011753	0.36317
ED	IS	Colon-Sigmoid	17224	0.026027	0.050853	0.01284	0.02134
ED	IS	Colon-Transverse	17224	0.0067045	0.012309	0.011828	0.28541
ED	IS	Esophagus-Gastroesophageal-Junction	17224	0.025729	0.05059	0.013092	0.024704
ED	IS	Esophagus-Mucosa	17224	-0.0086286	-0.016663	0.0077334	0.86773
ED	IS	Esophagus-Muscularis	17224	0.025151	0.049554	0.012698	0.023823
ED	IS	Fallopian-Tube	17224	0.012696	0.024587	0.012096	0.14696
ED	IS	Heart-Atrial-Appendage	17224	0.037162	0.066661	0.0096266	5.68e-05
ED	IS	Heart-Left-Ventricle	17224	0.035199	0.058721	0.0091956	6.49e-05
ED	IS	Kidney-Cortex	17224	0.011618	0.020392	0.0091917	0.10312
ED	IS	Kidney-Medulla	17224	0.015858	0.029286	0.009438	0.046469
ED	IS	Liver	17224	-0.0025755	-0.0046352	0.0065115	0.65377
ED	IS	Lung	17224	0.0051424	0.0099254	0.0093151	0.29046
ED	IS	Minor-Salivary-Gland	17224	-0.01164	-0.02163	0.0097239	0.88436
ED	IS	Muscle-Skeletal	17224	0.0207	0.039146	0.0070304	0.0016203
ED	IS	Nerve-Tibial	17224	0.019668	0.039523	0.010274	0.027795
ED	IS	Ovary	17224	-0.0065954	-0.013354	0.0098817	0.74775
ED	IS	Pancreas	17224	0.0079797	0.013338	0.0085563	0.17552
ED	IS	Pituitary	17224	-0.0047639	-0.0088676	0.0090996	0.69969
ED	IS	Prostate	17224	-0.014738	-0.027915	0.012183	0.8868
ED	IS	Skin-Not-Sun-Exposed-Suprapubic	17224	-0.0065668	-0.012648	0.0078074	0.79985
ED	IS	Skin-Sun-Exposed-Lower-leg	17224	-0.0075954	-0.014718	0.0078305	0.83397
ED	IS	Small-Intestine-Terminal-Ileum	17224	-0.0044391	-0.0081503	0.0098232	0.67433
ED	IS	Spleen	17224	-0.012061	-0.023875	0.007456	0.94712
ED	IS	Stomach	17224	0.01012	0.018363	0.0122	0.2034
ED	IS	Testis	17224	-0.009499	-0.016369	0.0057082	0.95194
ED	IS	Thyroid	17224	0.011071	0.021895	0.0098714	0.13104
ED	IS	Uterus	17224	0.013955	0.028395	0.011069	0.10371
ED	IS	Vagina	17224	-0.0081053	-0.015474	0.011149	0.76637
ED	IS	Whole-Blood	17224	-0.010009	-0.018089	0.0057318	0.9596
ED	I	Adipose-Subcutaneous	17224	0.0091911	0.01832	0.010913	0.19984
ED	I	Adipose-Visceral-Omentum	17224	0.012755	0.02474	0.011284	0.12918
ED	I	Adrenal-Gland	17224	-0.0064074	-0.012355	0.010224	0.73457
ED	I	Artery-Aorta	17224	0.016803	0.034254	0.01043	0.053596
ED	I	Artery-Coronary	17224	0.017092	0.033978	0.012059	0.078198
ED	I	Artery-Tibial	17224	0.013853	0.028494	0.010175	0.086686
ED	I	Bladder	17224	0.014706	0.028619	0.013211	0.13282
ED	I	Brain-Amygdala	17224	-0.0062268	-0.010596	0.0079052	0.78455
ED	I	Brain-Anterior-cingulate-cortex-BA24	17224	-0.006839	-0.012067	0.0072868	0.82601
ED	I	Brain-Caudate-basal-ganglia	17224	-0.0090418	-0.015599	0.0079556	0.87212
ED	I	Brain-Cerebellar-Hemisphere	17224	-0.0061946	-0.012421	0.006174	0.84214
ED	I	Brain-Cerebellum	17224	-0.0048827	-0.0096848	0.0063617	0.77861
ED	I	Brain-Cortex	17224	-0.0056355	-0.010265	0.0072136	0.78266
ED	I	Brain-Frontal-Cortex-BA9	17224	-0.0065424	-0.01204	0.0069468	0.82684
ED	I	Brain-Hippocampus	17224	-0.0083439	-0.014113	0.0080402	0.8503
ED	I	Brain-Hypothalamus	17224	-0.0075474	-0.012975	0.0081915	0.82156
ED	I	Brain-Nucleus-accumbens-basal-ganglia	17224	-0.0079921	-0.01385	0.0076752	0.85112
ED	I	Brain-Putamen-basal-ganglia	17224	-0.011415	-0.019402	0.0080192	0.92268
ED	I	Brain-Spinal-cord-cervical-c-1	17224	-0.012351	-0.022174	0.0087521	0.92091
ED	I	Brain-Substantia-nigra	17224	-0.013658	-0.023484	0.0086801	0.94219
ED	I	Breast-Mammary-Tissue	17224	0.01725	0.033122	0.012811	0.08908
ED	I	Cells-Cultured-fibroblasts	17224	0.013313	0.028506	0.0066323	0.022369
ED	I	Cells-EBV-transformed-lymphocytes	17224	-0.0032695	-0.0071328	0.0049597	0.74512
ED	I	Cervix-Ectocervix	17224	0.020107	0.039351	0.012238	0.050202
ED	I	Cervix-Endocervix	17224	0.020738	0.040987	0.011687	0.038003
ED	I	Colon-Sigmoid	17224	0.027106	0.05296	0.012789	0.017035
ED	I	Colon-Transverse	17224	0.014932	0.027414	0.011724	0.1014
ED	I	Esophagus-Gastroesophageal-Junction	17224	0.020211	0.039739	0.013018	0.060284
ED	I	Esophagus-Mucosa	17224	0.00013282	0.00025649	0.0076741	0.4931
ED	I	Esophagus-Muscularis	17224	0.018751	0.036943	0.012624	0.068744
ED	I	Fallopian-Tube	17224	0.01745	0.033791	0.012007	0.073075
ED	I	Heart-Atrial-Appendage	17224	0.023675	0.042469	0.0095659	0.0066672
ED	I	Heart-Left-Ventricle	17224	0.019973	0.033319	0.0091293	0.014351
ED	I	Kidney-Cortex	17224	-0.0036891	-0.0064747	0.0091646	0.65635
ED	I	Kidney-Medulla	17224	0.00017835	0.00032938	0.0094087	0.49244
ED	I	Liver	17224	-0.010761	-0.019367	0.0064689	0.95188
ED	I	Lung	17224	0.010454	0.020178	0.0092356	0.12883
ED	I	Minor-Salivary-Gland	17224	-0.0088169	-0.016383	0.009674	0.81895
ED	I	Muscle-Skeletal	17224	0.0063486	0.012006	0.0069675	0.18111
ED	I	Nerve-Tibial	17224	0.0087123	0.017507	0.010208	0.19671
ED	I	Ovary	17224	0.0090524	0.018329	0.0098089	0.17804
ED	I	Pancreas	17224	-0.0051449	-0.0085993	0.008524	0.72693
ED	I	Pituitary	17224	-0.0012752	-0.0023738	0.0090289	0.55616
ED	I	Prostate	17224	0.011282	0.021369	0.012079	0.17516
ED	I	Skin-Not-Sun-Exposed-Suprapubic	17224	-0.00071577	-0.0013786	0.0077484	0.5368
ED	I	Skin-Sun-Exposed-Lower-leg	17224	-0.0015735	-0.0030491	0.0077662	0.58028
ED	I	Small-Intestine-Terminal-Ileum	17224	0.004783	0.0087817	0.0097462	0.3118
ED	I	Spleen	17224	-0.0065429	-0.012952	0.0073925	0.81193
ED	I	Stomach	17224	-0.005499	-0.0099777	0.012104	0.67519
ED	I	Testis	17224	-0.011383	-0.019615	0.005653	0.97797
ED	I	Thyroid	17224	-0.0036259	-0.0071708	0.0098219	0.644
ED	I	Uterus	17224	0.019398	0.03947	0.011026	0.039266
ED	I	Vagina	17224	0.011338	0.021646	0.011072	0.15291
ED	I	Whole-Blood	17224	-0.0079498	-0.014368	0.0056826	0.91908
ED	IL	Adipose-Subcutaneous	17224	0.031022	0.061834	0.010865	0.0021526
ED	IL	Adipose-Visceral-Omentum	17224	0.024457	0.047439	0.011231	0.014723
ED	IL	Adrenal-Gland	17224	-0.021481	-0.041419	0.010194	0.98244
ED	IL	Artery-Aorta	17224	0.028415	0.057926	0.010378	0.0030953
ED	IL	Artery-Coronary	17224	0.038227	0.075996	0.012008	0.00072901
ED	IL	Artery-Tibial	17224	0.026986	0.055507	0.010127	0.0038568
ED	IL	Bladder	17224	0.043984	0.085593	0.01314	0.00040892
ED	IL	Brain-Amygdala	17224	-0.018511	-0.0315	0.0078745	0.99063
ED	IL	Brain-Anterior-cingulate-cortex-BA24	17224	-0.017341	-0.030597	0.0072559	0.99157
ED	IL	Brain-Caudate-basal-ganglia	17224	-0.017934	-0.03094	0.0079267	0.98816
ED	IL	Brain-Cerebellar-Hemisphere	17224	-0.011644	-0.023349	0.006146	0.97092
ED	IL	Brain-Cerebellum	17224	-0.011014	-0.021846	0.0063299	0.95906
ED	IL	Brain-Cortex	17224	-0.017276	-0.03147	0.0071784	0.99195
ED	IL	Brain-Frontal-Cortex-BA9	17224	-0.01661	-0.030567	0.0069168	0.99183
ED	IL	Brain-Hippocampus	17224	-0.02127	-0.035976	0.0080109	0.99603
ED	IL	Brain-Hypothalamus	17224	-0.020098	-0.03455	0.0081644	0.99308
ED	IL	Brain-Nucleus-accumbens-basal-ganglia	17224	-0.018226	-0.031584	0.007645	0.99143
ED	IL	Brain-Putamen-basal-ganglia	17224	-0.017043	-0.02897	0.007985	0.98359
ED	IL	Brain-Spinal-cord-cervical-c-1	17224	-0.016245	-0.029163	0.0086977	0.96909
ED	IL	Brain-Substantia-nigra	17224	-0.016482	-0.028338	0.0086375	0.97181
ED	IL	Breast-Mammary-Tissue	17224	0.024409	0.046869	0.012736	0.027659
ED	IL	Cells-Cultured-fibroblasts	17224	0.022703	0.048613	0.0066012	0.0002924
ED	IL	Cells-EBV-transformed-lymphocytes	17224	-0.0027157	-0.0059246	0.0049467	0.70849
ED	IL	Cervix-Ectocervix	17224	0.024355	0.047664	0.01216	0.022606
ED	IL	Cervix-Endocervix	17224	0.018583	0.036728	0.011619	0.054877
ED	IL	Colon-Sigmoid	17224	0.03238	0.063265	0.012747	0.0055445
ED	IL	Colon-Transverse	17224	0.01957	0.035929	0.011685	0.046991
ED	IL	Esophagus-Gastroesophageal-Junction	17224	0.031152	0.061253	0.012976	0.0081849
ED	IL	Esophagus-Mucosa	17224	0.010198	0.019694	0.0076382	0.09092
ED	IL	Esophagus-Muscularis	17224	0.029077	0.05729	0.012577	0.010396
ED	IL	Fallopian-Tube	17224	-0.00059921	-0.0011604	0.011939	0.52001
ED	IL	Heart-Atrial-Appendage	17224	0.021321	0.038245	0.0095322	0.01266
ED	IL	Heart-Left-Ventricle	17224	0.016979	0.028325	0.0090964	0.030991
ED	IL	Kidney-Cortex	17224	-0.00027558	-0.00048368	0.0090861	0.5121
ED	IL	Kidney-Medulla	17224	-0.0017103	-0.0031585	0.0093397	0.57265
ED	IL	Liver	17224	-0.010938	-0.019685	0.0064254	0.95564
ED	IL	Lung	17224	0.018516	0.035739	0.0092051	0.022143
ED	IL	Minor-Salivary-Gland	17224	0.0038378	0.0071312	0.009618	0.34494
ED	IL	Muscle-Skeletal	17224	0.014378	0.02719	0.0069462	0.01924
ED	IL	Nerve-Tibial	17224	0.035677	0.071694	0.010146	0.00021925
ED	IL	Ovary	17224	-0.0085203	-0.017252	0.0097567	0.80874
ED	IL	Pancreas	17224	-0.0095446	-0.015953	0.008471	0.87007
ED	IL	Pituitary	17224	-0.025656	-0.047756	0.0089911	0.99783
ED	IL	Prostate	17224	0.0029263	0.0055426	0.012026	0.40387
ED	IL	Skin-Not-Sun-Exposed-Suprapubic	17224	0.013633	0.026258	0.0077126	0.038572
ED	IL	Skin-Sun-Exposed-Lower-leg	17224	0.014048	0.027222	0.007733	0.034641
ED	IL	Small-Intestine-Terminal-Ileum	17224	0.0053103	0.0097498	0.0097117	0.29226
ED	IL	Spleen	17224	-0.0077888	-0.015418	0.0073737	0.85457
ED	IL	Stomach	17224	-0.0013982	-0.0025369	0.012059	0.54615
ED	IL	Testis	17224	-0.007612	-0.013117	0.0056258	0.91197
ED	IL	Thyroid	17224	0.0033649	0.0066546	0.0097626	0.36517
ED	IL	Uterus	17224	0.0092032	0.018726	0.010956	0.20046
ED	IL	Vagina	17224	0.025998	0.049634	0.01101	0.0091097
ED	IL	Whole-Blood	17224	-0.0065736	-0.011881	0.0056657	0.87702
ED	AL	Adipose-Subcutaneous	17224	0.0027247	0.005431	0.010849	0.40085
ED	AL	Adipose-Visceral-Omentum	17224	-0.0049635	-0.0096277	0.011223	0.67085
ED	AL	Adrenal-Gland	17224	-0.0030936	-0.0059649	0.010174	0.61945
ED	AL	Artery-Aorta	17224	0.018051	0.036799	0.010365	0.040801
ED	AL	Artery-Coronary	17224	0.021636	0.043013	0.011987	0.035548
ED	AL	Artery-Tibial	17224	0.0080829	0.016625	0.010109	0.21198
ED	AL	Bladder	17224	0.030729	0.059798	0.013124	0.0096114
ED	AL	Brain-Amygdala	17224	-0.015387	-0.026184	0.007863	0.97481
ED	AL	Brain-Anterior-cingulate-cortex-BA24	17224	-0.015327	-0.027043	0.007247	0.98278
ED	AL	Brain-Caudate-basal-ganglia	17224	-0.024152	-0.041667	0.007909	0.99887
ED	AL	Brain-Cerebellar-Hemisphere	17224	-0.0020572	-0.004125	0.0061415	0.63117
ED	AL	Brain-Cerebellum	17224	-0.0014507	-0.0028774	0.0063257	0.59069
ED	AL	Brain-Cortex	17224	-0.014842	-0.027036	0.0071714	0.98075
ED	AL	Brain-Frontal-Cortex-BA9	17224	-0.015579	-0.02867	0.0069104	0.98791
ED	AL	Brain-Hippocampus	17224	-0.01634	-0.027637	0.0079991	0.97945
ED	AL	Brain-Hypothalamus	17224	-0.017475	-0.030042	0.008149	0.98399
ED	AL	Brain-Nucleus-accumbens-basal-ganglia	17224	-0.023331	-0.040431	0.0076283	0.99889
ED	AL	Brain-Putamen-basal-ganglia	17224	-0.022454	-0.038167	0.0079705	0.99757
ED	AL	Brain-Spinal-cord-cervical-c-1	17224	-0.0069508	-0.012478	0.0086934	0.78801
ED	AL	Brain-Substantia-nigra	17224	-0.010824	-0.018611	0.0086332	0.89503
ED	AL	Breast-Mammary-Tissue	17224	0.013325	0.025586	0.012737	0.14775
ED	AL	Cells-Cultured-fibroblasts	17224	0.0063906	0.013684	0.0065975	0.16637
ED	AL	Cells-EBV-transformed-lymphocytes	17224	-0.0019086	-0.0041638	0.0049414	0.65034
ED	AL	Cervix-Ectocervix	17224	0.013489	0.026399	0.012147	0.1334
ED	AL	Cervix-Endocervix	17224	0.011623	0.022972	0.011605	0.15827
ED	AL	Colon-Sigmoid	17224	0.016361	0.031966	0.012718	0.099157
ED	AL	Colon-Transverse	17224	0.025902	0.047555	0.011676	0.013268
ED	AL	Esophagus-Gastroesophageal-Junction	17224	0.011369	0.022354	0.012941	0.18984
ED	AL	Esophagus-Mucosa	17224	0.010006	0.019323	0.0076398	0.095148
ED	AL	Esophagus-Muscularis	17224	0.012416	0.024463	0.012544	0.16113
ED	AL	Fallopian-Tube	17224	-0.0021478	-0.0041593	0.01193	0.57143
ED	AL	Heart-Atrial-Appendage	17224	0.0048403	0.0086825	0.0095063	0.30532
ED	AL	Heart-Left-Ventricle	17224	0.0094527	0.015769	0.0090745	0.14879
ED	AL	Kidney-Cortex	17224	0.01387	0.024343	0.0090858	0.063448
ED	AL	Kidney-Medulla	17224	0.019193	0.035446	0.0093313	0.019858
ED	AL	Liver	17224	-0.0093514	-0.01683	0.0064272	0.92715
ED	AL	Lung	17224	0.01073	0.020709	0.0091882	0.12146
ED	AL	Minor-Salivary-Gland	17224	0.0096706	0.01797	0.0096047	0.15701
ED	AL	Muscle-Skeletal	17224	0.0034714	0.0065647	0.0069343	0.30833
ED	AL	Nerve-Tibial	17224	0.016212	0.032578	0.010135	0.054854
ED	AL	Ovary	17224	-0.0035753	-0.0072392	0.00974	0.64322
ED	AL	Pancreas	17224	0.0065275	0.01091	0.0084603	0.2202
ED	AL	Pituitary	17224	-0.013672	-0.02545	0.0089863	0.93592
ED	AL	Prostate	17224	0.020583	0.038985	0.012018	0.04339
ED	AL	Skin-Not-Sun-Exposed-Suprapubic	17224	0.012434	0.023948	0.0077066	0.053343
ED	AL	Skin-Sun-Exposed-Lower-leg	17224	0.011489	0.022262	0.0077268	0.068534
ED	AL	Small-Intestine-Terminal-Ileum	17224	0.016072	0.029509	0.0096994	0.048769
ED	AL	Spleen	17224	-0.0010249	-0.0020288	0.0073457	0.55548
ED	AL	Stomach	17224	0.016103	0.029219	0.012043	0.09059
ED	AL	Testis	17224	-0.00084416	-0.0014546	0.005619	0.55971
ED	AL	Thyroid	17224	0.012756	0.025227	0.0097551	0.09551
ED	AL	Uterus	17224	0.0013861	0.0028204	0.010939	0.44958
ED	AL	Vagina	17224	0.017207	0.032851	0.011016	0.059145
ED	AL	Whole-Blood	17224	-0.0017709	-0.0032008	0.0056583	0.62285
ED	A	Adipose-Subcutaneous	17224	0.012828	0.02557	0.010736	0.11607
ED	A	Adipose-Visceral-Omentum	17224	-0.00074643	-0.0014479	0.011096	0.52682
ED	A	Adrenal-Gland	17224	-0.010639	-0.020514	0.010067	0.85469
ED	A	Artery-Aorta	17224	0.010172	0.020736	0.010261	0.16077
ED	A	Artery-Coronary	17224	0.018876	0.037526	0.011866	0.055841
ED	A	Artery-Tibial	17224	0.007917	0.016284	0.010016	0.21464
ED	A	Bladder	17224	0.028684	0.055819	0.01298	0.013566
ED	A	Brain-Amygdala	17224	-0.012821	-0.021816	0.0077923	0.95003
ED	A	Brain-Anterior-cingulate-cortex-BA24	17224	-0.012261	-0.021634	0.0071789	0.95617
ED	A	Brain-Caudate-basal-ganglia	17224	-0.017139	-0.029569	0.0078292	0.9857
ED	A	Brain-Cerebellar-Hemisphere	17224	-0.0070269	-0.01409	0.0060728	0.87638
ED	A	Brain-Cerebellum	17224	-0.0079319	-0.015733	0.0062557	0.89758
ED	A	Brain-Cortex	17224	-0.012636	-0.023017	0.0070983	0.96246
ED	A	Brain-Frontal-Cortex-BA9	17224	-0.012604	-0.023195	0.0068417	0.96727
ED	A	Brain-Hippocampus	17224	-0.014459	-0.024455	0.0079227	0.96599
ED	A	Brain-Hypothalamus	17224	-0.011058	-0.01901	0.0080695	0.91471
ED	A	Brain-Nucleus-accumbens-basal-ganglia	17224	-0.01639	-0.028403	0.0075532	0.98499
ED	A	Brain-Putamen-basal-ganglia	17224	-0.018858	-0.032055	0.0078886	0.99158
ED	A	Brain-Spinal-cord-cervical-c-1	17224	-0.014151	-0.025404	0.0085844	0.95036
ED	A	Brain-Substantia-nigra	17224	-0.016033	-0.027567	0.0085345	0.96984
ED	A	Breast-Mammary-Tissue	17224	0.025008	0.048018	0.01259	0.023505
ED	A	Cells-Cultured-fibroblasts	17224	0.0095098	0.020362	0.0065358	0.07284
ED	A	Cells-EBV-transformed-lymphocytes	17224	-0.00069936	-0.0015257	0.0048879	0.55689
ED	A	Cervix-Ectocervix	17224	0.020731	0.040571	0.012011	0.042182
ED	A	Cervix-Endocervix	17224	0.023526	0.046497	0.011471	0.020146
ED	A	Colon-Sigmoid	17224	0.011639	0.022741	0.012544	0.17674
ED	A	Colon-Transverse	17224	0.0099463	0.018261	0.011544	0.19445
ED	A	Esophagus-Gastroesophageal-Junction	17224	0.011858	0.023316	0.012802	0.17716
ED	A	Esophagus-Mucosa	17224	0.015033	0.02903	0.0075511	0.023259
ED	A	Esophagus-Muscularis	17224	0.014391	0.028354	0.012417	0.12324
ED	A	Fallopian-Tube	17224	0.022773	0.0441	0.011799	0.026809
ED	A	Heart-Atrial-Appendage	17224	0.0063434	0.011379	0.0094029	0.24996
ED	A	Heart-Left-Ventricle	17224	0.0056815	0.0094781	0.0089835	0.26356
ED	A	Kidney-Cortex	17224	0.0054546	0.0095734	0.0089828	0.27185
ED	A	Kidney-Medulla	17224	0.01554	0.0287	0.0092305	0.04614
ED	A	Liver	17224	-0.0070373	-0.012665	0.0063647	0.86556
ED	A	Lung	17224	0.025986	0.050156	0.0090818	0.0021123
ED	A	Minor-Salivary-Gland	17224	0.00527	0.0097926	0.0095044	0.28963
ED	A	Muscle-Skeletal	17224	-0.0016326	-0.0030874	0.0068528	0.59415
ED	A	Nerve-Tibial	17224	0.027071	0.054399	0.010017	0.0034446
ED	A	Ovary	17224	-0.0017933	-0.0036309	0.0096388	0.57379
ED	A	Pancreas	17224	-0.0018057	-0.0030181	0.00836	0.5855
ED	A	Pituitary	17224	-0.0062281	-0.011593	0.0089224	0.75741
ED	A	Prostate	17224	0.019469	0.036875	0.01188	0.05063
ED	A	Skin-Not-Sun-Exposed-Suprapubic	17224	0.0037753	0.0072717	0.0076244	0.31025
ED	A	Skin-Sun-Exposed-Lower-leg	17224	0.0030865	0.0059809	0.0076401	0.34311
ED	A	Small-Intestine-Terminal-Ileum	17224	0.0050132	0.0092043	0.0095886	0.30055
ED	A	Spleen	17224	0.0025308	0.0050098	0.0072679	0.36384
ED	A	Stomach	17224	0.0031674	0.0057471	0.011902	0.39508
ED	A	Testis	17224	-0.0013792	-0.0023767	0.0055689	0.5978
ED	A	Thyroid	17224	0.012343	0.024411	0.0096452	0.10033
ED	A	Uterus	17224	0.0074232	0.015104	0.01082	0.24635
ED	A	Vagina	17224	0.020797	0.039704	0.010882	0.028002
ED	A	Whole-Blood	17224	-0.0082162	-0.01485	0.005601	0.92879
ED	AS	Adipose-Subcutaneous	17223	0.0085584	0.017059	0.010855	0.21523
ED	AS	Adipose-Visceral-Omentum	17223	0.0074055	0.014365	0.011223	0.25468
ED	AS	Adrenal-Gland	17223	0.0029435	0.0056756	0.010173	0.38616
ED	AS	Artery-Aorta	17223	0.019039	0.038814	0.010343	0.032834
ED	AS	Artery-Coronary	17223	0.028569	0.056798	0.011971	0.0085093
ED	AS	Artery-Tibial	17223	0.021394	0.044005	0.010096	0.017049
ED	AS	Bladder	17223	0.014134	0.027505	0.013114	0.14057
ED	AS	Brain-Amygdala	17223	-0.0039843	-0.0067801	0.0078587	0.69392
ED	AS	Brain-Anterior-cingulate-cortex-BA24	17223	-0.0050768	-0.0089578	0.0072464	0.75822
ED	AS	Brain-Caudate-basal-ganglia	17223	-0.0072161	-0.012449	0.0079081	0.81924
ED	AS	Brain-Cerebellar-Hemisphere	17223	-0.005125	-0.010277	0.0061359	0.79821
ED	AS	Brain-Cerebellum	17223	-0.0050193	-0.009956	0.0063222	0.78637
ED	AS	Brain-Cortex	17223	-0.0056502	-0.010292	0.0071706	0.78464
ED	AS	Brain-Frontal-Cortex-BA9	17223	-0.0057454	-0.010574	0.0069091	0.79717
ED	AS	Brain-Hippocampus	17223	-0.0079021	-0.013366	0.0079834	0.83886
ED	AS	Brain-Hypothalamus	17223	-0.010229	-0.017586	0.0081456	0.8954
ED	AS	Brain-Nucleus-accumbens-basal-ganglia	17223	-0.0098131	-0.017006	0.0076297	0.9008
ED	AS	Brain-Putamen-basal-ganglia	17223	-0.0082371	-0.014002	0.0079674	0.84939
ED	AS	Brain-Spinal-cord-cervical-c-1	17223	-0.0082083	-0.014736	0.008665	0.82825
ED	AS	Brain-Substantia-nigra	17223	-0.0071876	-0.012358	0.0086162	0.79791
ED	AS	Breast-Mammary-Tissue	17223	0.0080096	0.01538	0.012722	0.26449
ED	AS	Cells-Cultured-fibroblasts	17223	0.0062883	0.013465	0.0065953	0.17019
ED	AS	Cells-EBV-transformed-lymphocytes	17223	-0.0053448	-0.011661	0.0049301	0.86084
ED	AS	Cervix-Ectocervix	17223	0.01006	0.019688	0.012131	0.20349
ED	AS	Cervix-Endocervix	17223	0.012328	0.024365	0.011598	0.14393
ED	AS	Colon-Sigmoid	17223	0.031194	0.060951	0.012685	0.0069696
ED	AS	Colon-Transverse	17223	-0.0051521	-0.0094592	0.011657	0.67074
ED	AS	Esophagus-Gastroesophageal-Junction	17223	0.038585	0.075869	0.012932	0.0014268
ED	AS	Esophagus-Mucosa	17223	-0.0021747	-0.0041997	0.0076139	0.61241
ED	AS	Esophagus-Muscularis	17223	0.03359	0.066183	0.012541	0.0037014
ED	AS	Fallopian-Tube	17223	0.018838	0.036481	0.011927	0.057132
ED	AS	Heart-Atrial-Appendage	17223	0.036482	0.065443	0.009489	6.06e-05
ED	AS	Heart-Left-Ventricle	17223	0.026345	0.043951	0.0090553	0.0018132
ED	AS	Kidney-Cortex	17223	0.0051385	0.0090189	0.0090659	0.28543
ED	AS	Kidney-Medulla	17223	0.013743	0.02538	0.0093175	0.070125
ED	AS	Liver	17223	-0.010955	-0.019716	0.0064136	0.95617
ED	AS	Lung	17223	0.0018759	0.0036207	0.0091769	0.41902
ED	AS	Minor-Salivary-Gland	17223	-0.016239	-0.030176	0.0095767	0.95502
ED	AS	Muscle-Skeletal	17223	0.015341	0.029012	0.0069272	0.0134
ED	AS	Nerve-Tibial	17223	0.015851	0.031853	0.010128	0.0588
ED	AS	Ovary	17223	0.0030637	0.0062035	0.009729	0.37642
ED	AS	Pancreas	17223	-0.012355	-0.020652	0.0084387	0.92841
ED	AS	Pituitary	17223	-0.0081402	-0.015153	0.0089855	0.81751
ED	AS	Prostate	17223	-0.0067541	-0.012793	0.012006	0.71313
ED	AS	Skin-Not-Sun-Exposed-Suprapubic	17223	-0.0067788	-0.013057	0.0076895	0.81099
ED	AS	Skin-Sun-Exposed-Lower-leg	17223	-0.0064561	-0.012511	0.0077073	0.79888
ED	AS	Small-Intestine-Terminal-Ileum	17223	-0.012192	-0.022386	0.0096793	0.89609
ED	AS	Spleen	17223	-0.0081403	-0.016114	0.0073557	0.86577
ED	AS	Stomach	17223	0.0036334	0.0065928	0.012009	0.38112
ED	AS	Testis	17223	-0.0064957	-0.011194	0.0056149	0.87633
ED	AS	Thyroid	17223	0.002866	0.005668	0.0097288	0.38416
ED	AS	Uterus	17223	0.022359	0.045495	0.010931	0.020416
ED	AS	Vagina	17223	0.0050778	0.0096945	0.010981	0.32189
ED	AS	Whole-Blood	17223	-0.012539	-0.022662	0.0056493	0.98677
Tissue expression results for 54 specific tissue types were obtained from GTEx v8 using FUMA. The P-values were calculated as two-sided.
