# Supplementary material for: Genome-wide association analysis of left ventricular imaging-derived phenotypes identifies 72 risk loci and yields genetic insights into hypertrophic cardiomyopathy
Source: Nat Commun. 2023 Nov 30;14:7900. doi: 10.1038/s41467-023-43771-5 (PMC10689443; doi:10.1038/s41467-023-43771-5)
Supplement: Supplementary file 17 — Supplementary Data 14 [file 41467_2023_43771_MOESM17_ESM.xlsx]

## Sheet: Supplementary Data 14
Supplementary Data 14: Genetic correlations between LVRWTs and cardiac function related traits
Period	p1	p2	rg	SE	Z	P	h2_obs	h2_obs_se	h2_int	h2_int_se	gcov_int	gcov_int_se
ES	IS	LVEDV	-0.01174	0.05441	-0.2158	0.8291	0.2691	0.02271	1.01	0.007961	-0.1046	0.005488
ES	IS	LVEDVi	-0.1013	0.05946	-1.703	0.08851	0.2305	0.01894	0.9994	0.00714	-0.1248	0.00574
ES	IS	LVEF	0.3633	0.06649	5.463	4.69e-08	0.2235	0.02607	1.002	0.009097	0.2223	0.006554
ES	IS	LLVESVi	-0.2565	0.05791	-4.429	9.47e-06	0.2599	0.02367	0.9927	0.008103	-0.2106	0.005782
ES	IS	SV	0.1753	0.06501	2.696	0.007012	0.2058	0.01966	1.012	0.007525	0.007242	0.006028
ES	IS	SVi	0.09418	0.07822	1.204	0.2286	0.172	0.01654	1.009	0.006726	-0.01014	0.006533
ES	IS	LVESV	-0.1923	0.05751	-3.344	0.0008257	0.2802	0.02557	1.007	0.008903	-0.1949	0.005729
ES	IS	SBP	0.4493	0.0361	12.435	1.69e-35	0.1452	0.0062	1.0697	0.0183	0.0836	0.0078
ES	IS	DBP	0.3001	0.0415	7.2368	4.59e-13	0.134	0.0056	1.0686	0.0178	0.0665	0.0079
ES	IS	HR	0.0604	0.0765	0.7892	0.43	0.0934	0.0133	1.0205	0.0084	0.0076	0.0053
ES	I	LVEDV	-0.1365	0.05983	-2.282	0.0225	0.2701	0.02287	1.01	0.007969	-0.1452	0.005497
ES	I	LVEDVi	-0.212	0.06444	-3.29	0.001002	0.2316	0.01916	0.999	0.007173	-0.159	0.005789
ES	I	LVEF	0.335	0.05981	5.601	2.13e-08	0.2252	0.02639	1.001	0.009173	0.2078	0.005765
ES	I	LLVESVi	-0.3003	0.05824	-5.156	2.52e-07	0.2617	0.02421	0.992	0.008253	-0.2241	0.005639
ES	I	SV	0.004336	0.06686	0.06486	0.9483	0.2063	0.01968	1.011	0.007492	-0.04245	0.005384
ES	I	SVi	-0.06328	0.0786	-0.805	0.4208	0.1723	0.01659	1.009	0.006724	-0.0529	0.006068
ES	I	LVESV	-0.2518	0.05778	-4.357	1.32e-05	0.2819	0.02605	1.006	0.009005	-0.2125	0.005696
ES	I	SBP	0.4069	0.0394	10.3188	5.79e-25	0.1452	0.0062	1.0698	0.0181	0.0782	0.0071
ES	I	DBP	0.2749	0.0413	6.6503	2.93e-11	0.1341	0.0056	1.0683	0.0177	0.0656	0.0069
ES	I	HR	0.1599	0.0785	2.0368	0.0417	0.0935	0.0134	1.0203	0.0084	0.009	0.0053
ES	IL	LVEDV	-0.2817	0.06319	-4.458	8.25e-06	0.2698	0.02279	1.01	0.00789	-0.1803	0.005798
ES	IL	LVEDVi	-0.3406	0.06708	-5.078	3.82e-07	0.2317	0.0191	0.9989	0.007102	-0.1875	0.005857
ES	IL	LVEF	0.5438	0.06161	8.826	1.09e-18	0.2253	0.02655	1.001	0.009201	0.2598	0.007421
ES	IL	LLVESVi	-0.4947	0.05269	-9.39	6.01e-21	0.2615	0.0243	0.9921	0.008206	-0.2712	0.00639
ES	IL	SV	-0.05317	0.08552	-0.6217	0.5341	0.2062	0.01958	1.011	0.007452	-0.05029	0.006142
ES	IL	SVi	-0.08873	0.09992	-0.8881	0.3745	0.1726	0.01644	1.009	0.006683	-0.05189	0.006542
ES	IL	LVESV	-0.452	0.05403	-8.364	6.05e-17	0.2817	0.02613	1.006	0.008957	-0.2635	0.006504
ES	IL	SBP	0.3851	0.0435	8.8478	8.93e-19	0.1452	0.0063	1.07	0.0182	0.0641	0.0081
ES	IL	DBP	0.2638	0.0532	4.9607	7.03e-07	0.1341	0.0056	1.0683	0.0178	0.0431	0.0087
ES	IL	HR	0.1263	0.0902	1.4011	0.161	0.0936	0.0133	1.0202	0.0084	0.0135	0.0056
ES	AL	LVEDV	-0.3563	0.06056	-5.883	4.03e-09	0.2701	0.02289	1.009	0.007951	-0.2136	0.006121
ES	AL	LVEDVi	-0.4356	0.06049	-7.202	5.94e-13	0.2312	0.01919	0.9992	0.007174	-0.219	0.005974
ES	AL	LVEF	0.5986	0.06002	9.972	2.01e-23	0.2246	0.02645	1.002	0.009166	0.2797	0.007124
ES	AL	LLVESVi	-0.5827	0.05103	-11.42	3.34e-30	0.2611	0.02426	0.9923	0.008226	-0.3028	0.006641
ES	AL	SV	-0.1015	0.07994	-1.269	0.2044	0.2063	0.01965	1.011	0.007486	-0.0777	0.006091
ES	AL	SVi	-0.1551	0.0907	-1.71	0.08729	0.1718	0.01651	1.009	0.006683	-0.07589	0.006116
ES	AL	LVESV	-0.5292	0.05407	-9.786	1.29e-22	0.2816	0.02609	1.006	0.008955	-0.2955	0.006735
ES	AL	SBP	0.3871	0.048	8.0668	7.22e-16	0.1452	0.0063	1.0698	0.0184	0.0638	0.0077
ES	AL	DBP	0.2887	0.0538	5.3627	8.2e-08	0.1341	0.0056	1.0679	0.0178	0.0481	0.0081
ES	AL	HR	0.1739	0.0859	2.0245	0.0429	0.0941	0.0135	1.0201	0.0084	0.0104	0.0059
ES	A	LVEDV	-0.3839	0.05843	-6.571	4.99e-11	0.27	0.02285	1.009	0.007912	-0.2418	0.00578
ES	A	LVEDVi	-0.423	0.0612	-6.911	4.82e-12	0.2312	0.01911	0.9992	0.007124	-0.2424	0.005983
ES	A	LVEF	0.4548	0.06586	6.906	4.99e-12	0.2248	0.02645	1.001	0.009171	0.2334	0.006529
ES	A	LLVESVi	-0.5015	0.05327	-9.414	4.78e-21	0.261	0.02419	0.9923	0.008163	-0.2904	0.006129
ES	A	SV	-0.216	0.08138	-2.654	0.007947	0.2063	0.01962	1.011	0.007429	-0.1337	0.006033
ES	A	SVi	-0.2209	0.09366	-2.359	0.01833	0.1723	0.01651	1.009	0.006684	-0.1285	0.006474
ES	A	LVESV	-0.4715	0.05363	-8.792	1.47e-18	0.2817	0.0261	1.006	0.008952	-0.2875	0.006067
ES	A	SBP	0.4181	0.0471	8.8859	6.34e-19	0.1451	0.0063	1.0703	0.0183	0.0632	0.0077
ES	A	DBP	0.349	0.0503	6.943	3.84e-12	0.134	0.0056	1.0687	0.0178	0.0564	0.0081
ES	A	HR	0.3182	0.084	3.7861	0.000153	0.0947	0.0139	1.0198	0.0085	0.0153	0.006
ES	AS	LVEDV	-0.1303	0.05953	-2.188	0.02868	0.2688	0.02243	1.01	0.007808	-0.1256	0.005475
ES	AS	LVEDVi	-0.1546	0.06606	-2.34	0.01926	0.2303	0.01869	0.9995	0.007036	-0.1361	0.005918
ES	AS	LVEF	0.3786	0.06323	5.988	2.12e-09	0.2231	0.02613	1.002	0.009103	0.2186	0.006012
ES	AS	LLVESVi	-0.3001	0.05925	-5.065	4.08e-07	0.2595	0.02358	0.9929	0.008067	-0.2151	0.005689
ES	AS	SV	0.04515	0.07228	0.6247	0.5322	0.2057	0.01953	1.012	0.007425	-0.01765	0.005918
ES	AS	SVi	0.04495	0.08132	0.5528	0.5804	0.1719	0.0165	1.009	0.006687	-0.02484	0.006366
ES	AS	LVESV	-0.2752	0.05579	-4.933	8.11e-07	0.2797	0.02543	1.007	0.008821	-0.2055	0.005427
ES	AS	SBP	0.4387	0.0443	9.9119	3.69e-23	0.1452	0.0063	1.0699	0.0183	0.0713	0.0077
ES	AS	DBP	0.2748	0.0468	5.8657	4.47e-09	0.134	0.0056	1.0688	0.0178	0.0603	0.0074
ES	AS	HR	0.1024	0.0785	1.3046	0.192	0.0936	0.0132	1.0201	0.0084	0.0081	0.0053
ED	IS	LVEDV	0.1855	0.05812	3.191	0.001416	0.269	0.02258	1.01	0.007904	-0.03044	0.005543
ED	IS	LVEDVi	0.07665	0.06349	1.207	0.2273	0.2302	0.0188	0.9995	0.007104	-0.05944	0.005573
ED	IS	LVEF	0.08567	0.07437	1.152	0.2493	0.2241	0.02604	1.002	0.009116	-0.0029	0.005823
ED	IS	LLVESVi	-0.00028	0.06378	-0.004429	0.9965	0.2599	0.02346	0.9927	0.008042	-0.03752	0.005514
ED	IS	SV	0.2588	0.06753	3.832	0.000127	0.2059	0.01971	1.012	0.007519	-0.0383	0.005804
ED	IS	SVi	0.1333	0.07518	1.773	0.07625	0.1718	0.01657	1.009	0.006732	-0.0639	0.005873
ED	IS	LVESV	0.07153	0.06093	1.174	0.2404	0.2804	0.02529	1.007	0.008803	-0.01693	0.005477
ED	I	LVEDV	0.101	0.06498	1.555	0.12	0.268	0.02226	1.01	0.007841	-0.04192	0.004961
ED	I	LVEDVi	0.008509	0.07	0.1215	0.9033	0.2297	0.0185	0.9997	0.007045	-0.06723	0.005312
ED	I	LVEF	0.1602	0.08034	1.993	0.04621	0.2227	0.02597	1.002	0.009016	0.01202	0.005661
ED	I	LLVESVi	-0.08459	0.07146	-1.184	0.2365	0.2587	0.02319	0.9932	0.007984	-0.05058	0.005399
ED	I	SV	0.1905	0.07099	2.683	0.007293	0.2053	0.01969	1.012	0.007517	-0.04166	0.005233
ED	I	SVi	0.09388	0.07993	1.175	0.2402	0.1716	0.01654	1.009	0.006739	-0.0643	0.005508
ED	I	LVESV	-0.0165	0.0699	-0.2361	0.8134	0.2789	0.02498	1.007	0.008746	-0.0331	0.005182
ED	IL	LVEDV	-0.04596	0.07039	-0.6529	0.5138	0.2689	0.02265	1.01	0.007883	-0.06047	0.006007
ED	IL	LVEDVi	-0.1176	0.07275	-1.617	0.106	0.2306	0.01899	0.9995	0.007121	-0.07767	0.005761
ED	IL	LVEF	0.286	0.08522	3.356	0.0007898	0.224	0.02632	1.002	0.009098	0.01919	0.00684
ED	IL	LLVESVi	-0.2313	0.07547	-3.065	0.002175	0.2602	0.02392	0.9927	0.008097	-0.06114	0.006243
ED	IL	SV	0.1051	0.08082	1.3	0.1936	0.2058	0.01969	1.012	0.007477	-0.05841	0.006438
ED	IL	SVi	0.04456	0.08851	0.5034	0.6147	0.1719	0.01661	1.009	0.006732	-0.0707	0.006127
ED	IL	LVESV	-0.1754	0.07441	-2.357	0.01843	0.2803	0.02571	1.007	0.008827	-0.04811	0.00622
ED	AL	LVEDV	-0.08204	0.07767	-1.056	0.2908	0.2692	0.02291	1.01	0.007965	-0.08788	0.005545
ED	AL	LVEDVi	-0.1386	0.08112	-1.708	0.08759	0.2307	0.01921	0.9995	0.007165	-0.09897	0.005698
ED	AL	LVEF	0.3275	0.09704	3.375	0.0007378	0.2246	0.02642	1.002	0.009191	0.02396	0.006762
ED	AL	LLVESVi	-0.264	0.08086	-3.265	0.001095	0.2606	0.02421	0.9927	0.00824	-0.07679	0.006072
ED	AL	SV	0.09021	0.0979	0.9214	0.3568	0.2059	0.01967	1.012	0.007469	-0.08643	0.00607
ED	AL	SVi	0.04902	0.1092	0.4488	0.6536	0.1719	0.01658	1.009	0.006712	-0.09282	0.00622
ED	AL	LVESV	-0.2194	0.07916	-2.772	0.005575	0.2809	0.02601	1.007	0.008979	-0.06831	0.005839
ED	A	LVEDV	-0.1438	0.0704	-2.042	0.04113	0.27	0.02287	1.01	0.007929	-0.1544	0.004894
ED	A	LVEDVi	-0.2129	0.07177	-2.966	0.003014	0.2314	0.01908	0.9991	0.007135	-0.1634	0.004763
ED	A	LVEF	0.1331	0.08289	1.605	0.1085	0.2247	0.02621	1.002	0.009135	0.01093	0.005587
ED	A	LLVESVi	-0.2047	0.07205	-2.841	0.004494	0.261	0.02393	0.9923	0.00814	-0.11	0.004816
ED	A	SV	-0.08435	0.08074	-1.045	0.2961	0.2065	0.01975	1.011	0.007486	-0.1657	0.005436
ED	A	SVi	-0.1499	0.08695	-1.724	0.08468	0.1726	0.01658	1.009	0.006707	-0.1686	0.00545
ED	A	LVESV	-0.1589	0.07138	-2.226	0.02604	0.2815	0.02582	1.006	0.008909	-0.1034	0.004845
ED	AS	LVEDV	0.1604	0.0637	2.518	0.01179	0.2682	0.02234	1.01	0.00781	-0.06603	0.005053
ED	AS	LVEDVi	0.08592	0.06535	1.315	0.1885	0.2299	0.01857	0.9997	0.007062	-0.09595	0.005144
ED	AS	LVEF	0.0118	0.08514	0.1386	0.8898	0.223	0.02588	1.002	0.009054	-0.01581	0.006225
ED	AS	LLVESVi	0.04393	0.07031	0.6248	0.5321	0.259	0.02308	0.993	0.007932	-0.05219	0.005392
ED	AS	SV	0.191	0.07239	2.638	0.00833	0.2053	0.01962	1.012	0.00744	-0.08544	0.005579
ED	AS	SVi	0.09639	0.07774	1.24	0.215	0.1717	0.01652	1.009	0.006698	-0.1117	0.005732
ED	AS	LVESV	0.09054	0.06982	1.297	0.1947	0.2792	0.02493	1.007	0.008685	-0.0317	0.005363
ED	IS	SBP	0.3031	0.038	7.9861	1.39e-15	0.1452	0.0062	1.0699	0.0183	0.0539	0.0076
ED	IS	DBP	0.1902	0.0416	4.5745	4.77e-06	0.134	0.0056	1.0686	0.0178	0.0528	0.0076
ED	IS	HR	-0.0765	0.0779	-0.9812	0.327	0.0939	0.0134	1.0201	0.0084	-0.0028	0.0048
ED	I	SBP	0.2979	0.0423	7.0388	1.94e-12	0.1451	0.0063	1.0706	0.0185	0.06	0.0067
ED	I	DBP	0.222	0.0435	5.1014	3.37e-07	0.134	0.0056	1.0688	0.0179	0.0604	0.0068
ED	I	HR	-0.023	0.09	-0.2552	0.799	0.0938	0.0133	1.02	0.0084	-0.0055	0.0049
ED	IL	SBP	0.2305	0.0428	5.3853	7.23e-08	0.1451	0.0063	1.0704	0.0185	0.0418	0.0067
ED	IL	DBP	0.1075	0.0501	2.1465	0.0318	0.134	0.0056	1.0689	0.0179	0.0345	0.0068
ED	IL	HR	-0.1017	0.0921	-1.1036	0.27	0.0942	0.0136	1.0198	0.0084	0.0028	0.0049
ED	AL	SBP	0.1901	0.0507	3.7511	0.0002	0.1451	0.0063	1.0703	0.0184	0.0304	0.0073
ED	AL	DBP	0.1252	0.0557	2.2461	0.0247	0.134	0.0056	1.0687	0.0178	0.0244	0.008
ED	AL	HR	-0.1624	0.0942	-1.7235	0.0848	0.094	0.0136	1.0201	0.0084	0.0032	0.0048
ED	A	SBP	0.2446	0.0476	5.1419	2.72e-07	0.1451	0.0063	1.0703	0.0183	0.0336	0.007
ED	A	DBP	0.2435	0.0499	4.8798	1.06e-06	0.1339	0.0056	1.0691	0.0178	0.0363	0.0075
ED	A	HR	-0.0185	0.0904	-0.2042	0.838	0.0951	0.0141	1.0197	0.0085	0.0119	0.005
ED	AS	SBP	0.3036	0.0421	7.2159	5.36e-13	0.1452	0.0063	1.0701	0.0183	0.0367	0.0072
ED	AS	DBP	0.1986	0.0458	4.3369	1.45e-05	0.1341	0.0056	1.0685	0.0178	0.04	0.0069
ED	AS	HR	-0.1399	0.0847	-1.6511	0.0987	0.0942	0.0135	1.0198	0.0084	0.0021	0.0051
Genetic correlation analyses were conducted between 12 LVRWT traits and 10 cardiac structure and function traits using cross-trait LDSC. These analyses accounted for sample overlap between trait pairs. Statistical significance was set at a two-sided P-value of P < 0.05. Abbreviations: HR, Heart rate; SBP, Systolic blood pressure;DBP, Diastolic blood pressure;LVESV, Left ventricular end-systolic v…
