# Supplementary material for: Genome-wide association analysis of left ventricular imaging-derived phenotypes identifies 72 risk loci and yields genetic insights into hypertrophic cardiomyopathy
Source: Nat Commun. 2023 Nov 30;14:7900. doi: 10.1038/s41467-023-43771-5 (PMC10689443; doi:10.1038/s41467-023-43771-5)
Supplement: Supplementary file 18 — Supplementary Data 15 [file 41467_2023_43771_MOESM18_ESM.xlsx]

## Sheet: Supplementary Data 15
Supplementary Data 15: Genetic correlations between LVRWTs and heart disease
Period	p1	p2	rg	SE	Z	P	h2_obs	h2_obs_se	h2_int	h2_int_se	gcov_int	gcov_int_se
ES	IS	Angina pectoris	0.1205	0.09843	1.224	0.221	0.0142	0.001692	0.9995	0.007934	-0.0006804	0.006213
ES	IS	Any ischemic stroke	0.1985	0.06522	3.044	0.002335	0.0002015	2.14e-05	1.024	0.007362	0.004332	0.005304
ES	IS	Atrial fibrillation	0.09095	0.046	1.977	0.04805	0.03673	0.003245	1.019	0.02512	-0.0009961	0.005706
ES	IS	Cardiomyopathy	0.0666	0.1871	0.3559	0.7219	0.002363	0.001311	0.9962	0.006572	0.00684	0.005425
ES	IS	Chronic ischaemic heart disease	0.2091	0.0574	3.6429	0.0003	0.0297	0.003	1.0094	0.0096	-0.0014	0.0053
ES	IS	Dilated cardiomyopathy	0.1914	0.1668	1.1475	0.2512	0.1609	0.07	1.0021	0.0062	0.0015	0.005
ES	IS	heart failure	0.1228	0.09039	1.358	0.1745	0.008078	0.001212	0.9966	0.006993	0.005792	0.005166
ES	IS	Hypertension	0.4288	0.04089	10.49	1.009e-25	0.1266	0.005907	1.114	0.02274	0.05845	0.008632
ES	IS	Hypertrophic cardiomyopathy	0.5198	0.1627	3.1951	0.0014	0.4325	0.1947	0.9806	0.0072	0.0744	0.0058
ES	IS	Myocardial infarction	0.1432	0.06819	2.1	0.0358	0.01586	0.001988	0.9965	0.008552	-0.00133	0.005568
ES	IS	Pulmonary hypertension	0.3685	0.1628	2.2638	0.0236	0.0928	0.0424	0.9935	0.0066	-0.0043	0.0049
ES	I	Angina pectoris	0.1077	0.08084	1.333	0.1826	0.01423	0.00168	0.9993	0.007887	-0.0005343	0.005267
ES	I	Any ischemic stroke	0.2031	0.06748	3.01	0.002609	0.0002015	2.144e-05	1.024	0.007367	0.004614	0.005541
ES	I	Atrial fibrillation	0.08942	0.04343	2.059	0.03948	0.03678	0.00325	1.019	0.02513	-0.002424	0.005468
ES	I	Cardiomyopathy	-0.01295	0.173	-0.07486	0.94	0.002384	0.001314	0.9961	0.006565	0.003925	0.00482
ES	I	Chronic ischaemic heart disease	0.2401	0.0587	4.0886	4.34e-05	0.0297	0.003	1.0091	0.0095	-0.0043	0.0054
ES	I	Dilated cardiomyopathy	0.0308	0.1408	0.2189	0.8267	0.1592	0.0703	1.0025	0.0063	0.0031	0.0048
ES	I	heart failure	0.01974	0.09542	0.2068	0.8361	0.008081	0.001223	0.9966	0.006987	0.005574	0.005769
ES	I	Hypertension	0.4244	0.04091	10.37	3.267e-25	0.1266	0.005907	1.114	0.02265	0.05314	0.0086
ES	I	Hypertrophic cardiomyopathy	0.4382	0.1564	2.8017	0.0051	0.4304	0.1939	0.9808	0.0071	0.0528	0.005
ES	I	Myocardial infarction	0.1738	0.07005	2.48	0.01313	0.01584	0.00197	0.9967	0.00854	-0.001405	0.00537
ES	I	Pulmonary hypertension	0.2718	0.159	1.7098	0.0873	0.0939	0.0422	0.9933	0.0065	-0.0029	0.005
ES	IL	Angina pectoris	-0.01364	0.1029	-0.1325	0.895	0.01417	0.001688	0.9998	0.007955	0.0094	0.006314
ES	IL	Any ischemic stroke	0.1774	0.07199	2.465	0.01371	0.0002017	2.146e-05	1.024	0.007412	0.006016	0.005452
ES	IL	Atrial fibrillation	0.07853	0.04524	1.736	0.08262	0.03672	0.003245	1.019	0.02515	-0.001974	0.005594
ES	IL	Cardiomyopathy	-0.0713	0.177	-0.4029	0.687	0.002321	0.00131	0.9965	0.006508	-0.002431	0.005315
ES	IL	Chronic ischaemic heart disease	0.1912	0.0596	3.2064	0.0013	0.0296	0.003	1.0098	0.0096	0.0063	0.0057
ES	IL	Dilated cardiomyopathy	0.0311	0.1608	0.1934	0.8467	0.1618	0.0699	1.002	0.0062	-0.0025	0.0054
ES	IL	heart failure	0.1154	0.1008	1.145	0.252	0.008062	0.00122	0.9968	0.006975	0.001234	0.005789
ES	IL	Hypertension	0.3616	0.0481	7.519	5.533e-14	0.1267	0.005904	1.114	0.02263	0.0527	0.008301
ES	IL	Hypertrophic cardiomyopathy	0.4518	0.1833	2.4642	0.0137	0.435	0.1943	0.9805	0.0071	0.0438	0.0061
ES	IL	Myocardial infarction	0.1809	0.07042	2.569	0.0102	0.01584	0.00199	0.9966	0.008584	-0.003942	0.005138
ES	IL	Pulmonary hypertension	0.3367	0.1775	1.8971	0.0578	0.0935	0.0423	0.9934	0.0065	-0.0056	0.0052
ES	AL	Angina pectoris	0.02359	0.09558	0.2468	0.8051	0.01421	0.001692	0.9995	0.007953	0.0082	0.005833
ES	AL	Any ischemic stroke	0.2179	0.07499	2.906	0.003663	0.0002015	2.135e-05	1.024	0.007346	0.0006041	0.005477
ES	AL	Atrial fibrillation	0.06284	0.04608	1.364	0.1726	0.03674	0.003252	1.019	0.02516	-0.003562	0.005502
ES	AL	Cardiomyopathy	-0.1297	0.1817	-0.7138	0.4754	0.00239	0.001316	0.9961	0.00655	0.0004282	0.00525
ES	AL	Chronic ischaemic heart disease	0.1796	0.0594	3.0221	0.0025	0.0297	0.003	1.0096	0.0096	0.0089	0.0056
ES	AL	Dilated cardiomyopathy	-0.0903	0.1533	-0.5888	0.556	0.1608	0.0702	1.0021	0.0063	0.0026	0.0052
ES	AL	heart failure	0.06222	0.09919	0.6273	0.531	0.008086	0.001212	0.9965	0.006956	0.001795	0.005594
ES	AL	Hypertension	0.336	0.04617	7.278	3.39e-13	0.1266	0.00591	1.114	0.02263	0.05584	0.00887
ES	AL	Hypertrophic cardiomyopathy	0.4904	0.1788	2.7422	0.0061	0.4321	0.1938	0.9806	0.0071	0.0418	0.0058
ES	AL	Myocardial infarction	0.162	0.0731	2.216	0.0267	0.0158	0.001993	0.9969	0.008565	-0.000458	0.005407
ES	AL	Pulmonary hypertension	0.0461	0.1459	0.3161	0.7519	0.0928	0.0423	0.9935	0.0065	-0.0025	0.0049
ES	A	Angina pectoris	0.02224	0.09914	0.2243	0.8225	0.01425	0.00169	0.9992	0.007909	0.01332	0.005812
ES	A	Any ischemic stroke	0.2172	0.08195	2.651	0.008031	0.0002017	2.148e-05	1.023	0.007419	0.003761	0.005407
ES	A	Atrial fibrillation	0.03692	0.04997	0.7388	0.46	0.0368	0.003249	1.019	0.02512	-0.009647	0.005561
ES	A	Cardiomyopathy	0.1209	0.1745	0.6928	0.4885	0.00238	0.001303	0.9961	0.006495	-0.0002317	0.004869
ES	A	Chronic ischaemic heart disease	0.2127	0.0572	3.7196	0.0002	0.0298	0.003	1.0089	0.0096	0.0057	0.0049
ES	A	Dilated cardiomyopathy	0.058	0.1572	0.3689	0.7122	0.1601	0.0696	1.0023	0.0062	0.0036	0.0048
ES	A	heart failure	0.07906	0.09854	0.8023	0.4224	0.008071	0.001219	0.9968	0.00696	0.002704	0.005338
ES	A	Hypertension	0.4207	0.05055	8.321	8.71e-17	0.1266	0.005909	1.114	0.02271	0.05302	0.008352
ES	A	Hypertrophic cardiomyopathy	0.5016	0.1962	2.5565	0.0106	0.429	0.1948	0.9809	0.0072	0.0446	0.0054
ES	A	Myocardial infarction	0.1983	0.07566	2.621	0.008755	0.01586	0.001992	0.9965	0.008584	-0.000312	0.005135
ES	A	Pulmonary hypertension	0.0023	0.1476	0.0154	0.9877	0.0941	0.0422	0.9933	0.0065	-0.0007	0.005
ES	AS	Angina pectoris	0.1599	0.09854	1.623	0.1046	0.01422	0.001688	0.9994	0.007902	0.001394	0.005635
ES	AS	Any ischemic stroke	0.2416	0.07516	3.214	0.001308	0.000202	2.154e-05	1.023	0.007405	0.0007052	0.005637
ES	AS	Atrial fibrillation	0.1159	0.04802	2.413	0.01582	0.03669	0.003242	1.019	0.02509	-0.01327	0.005515
ES	AS	Cardiomyopathy	0.0473	0.1786	0.2648	0.7912	0.002414	0.001304	0.9958	0.006541	0.00462	0.00504
ES	AS	Chronic ischaemic heart disease	0.2212	0.0563	3.9313	8.45e-05	0.0297	0.003	1.009	0.0096	-0.0045	0.0049
ES	AS	Dilated cardiomyopathy	0.0917	0.1512	0.6067	0.5441	0.1601	0.0697	1.0022	0.0062	0.0007	0.0045
ES	AS	heart failure	0.1195	0.09314	1.282	0.1997	0.008113	0.001213	0.9963	0.006967	0.002235	0.005095
ES	AS	Hypertension	0.3816	0.0454	8.404	4.312e-17	0.1266	0.00591	1.114	0.02263	0.051	0.00802
ES	AS	Hypertrophic cardiomyopathy	0.5521	0.1562	3.5346	0.0004	0.4325	0.1948	0.9807	0.0072	0.0706	0.0049
ES	AS	Myocardial infarction	0.09335	0.07435	1.255	0.2093	0.01587	0.001985	0.9965	0.008588	-0.00147	0.005253
ES	AS	Pulmonary hypertension	0.3763	0.1836	2.0493	0.0404	0.0937	0.0424	0.9934	0.0065	-0.0055	0.0046
ED	IS	Any ischemic stroke	0.1625	0.07178	2.263	0.02361	0.0002015	2.14e-05	1.024	0.00741	0.007312	0.005287
ED	IS	Coronary artery disease	0.1882	0.04251	4.428	9.51e-06	0.07217	0.005155	1.031	0.0123	-0.006061	0.005402
ED	IS	Angina pectoris	0.1731	0.08643	2.002	0.04527	0.01426	0.001686	0.9992	0.007845	-0.0009457	0.005459
ED	IS	Myocardial infarction	0.01298	0.06739	0.1926	0.8472	0.01584	0.001976	0.9966	0.008469	0.005537	0.005131
ED	IS	Atrial fibrillation	0.1057	0.05022	2.106	0.03523	0.03672	0.003244	1.019	0.02514	0.003101	0.005745
ED	IS	heart failure	0.226	0.09307	2.428	0.01516	0.008057	0.00122	0.9967	0.006989	0.001978	0.005014
ED	IS	Cardiomyopathy	0.1952	0.1874	1.042	0.2976	0.002377	0.001319	0.9961	0.006599	0.008372	0.004755
ED	IS	Hypertrophic cardiomyopathy	0.4163	0.1538	2.7057	0.0068	0.4291	0.195	0.9807	0.0072	0.1342	0.0055
ED	IS	Dilated cardiomyopathy	0.2672	0.1664	1.6057	0.1083	0.1599	0.0701	1.0023	0.0063	0.0027	0.0048
ED	IS	Pulmonary hypertension	0.3698	0.1672	2.211	0.027	0.0931	0.0421	0.9935	0.0065	-0.0055	0.0045
ED	IS	Hypertension	0.3497	0.03904	8.958	3.32e-19	0.1267	0.005906	1.114	0.02261	0.04012	0.00838
ED	I	Any ischemic stroke	0.1306	0.07901	1.653	0.09832	0.0002014	2.132e-05	1.024	0.00731	0.009958	0.005229
ED	I	Coronary artery disease	0.2049	0.04859	4.218	2.468e-05	0.07222	0.00515	1.031	0.01229	-0.002465	0.005479
ED	I	Angina pectoris	0.165	0.09177	1.798	0.07217	0.01422	0.00168	0.9995	0.00788	-0.006112	0.005415
ED	I	Myocardial infarction	0.1507	0.07728	1.95	0.05112	0.01587	0.001978	0.9965	0.008564	0.001295	0.005169
ED	I	Atrial fibrillation	0.07477	0.05017	1.49	0.136	0.03672	0.00324	1.019	0.02512	0.002823	0.005597
ED	I	heart failure	0.1297	0.1083	1.198	0.2308	0.008052	0.001214	0.9968	0.006961	0.003915	0.005221
ED	I	Cardiomyopathy	0.09331	0.1898	0.4916	0.623	0.002383	0.001301	0.9961	0.006501	0.001586	0.004661
ED	I	Hypertrophic cardiomyopathy	0.4286	0.1599	2.6807	0.0073	0.4341	0.1942	0.9806	0.0071	0.0737	0.0048
ED	I	Dilated cardiomyopathy	0.2102	0.1581	1.3297	0.1836	0.1609	0.0703	1.0022	0.0063	0.003	0.0047
ED	I	Pulmonary hypertension	0.3881	0.1773	2.1894	0.0286	0.0913	0.042	0.9938	0.0065	-0.0081	0.0046
ED	I	Hypertension	0.3308	0.04555	7.261	3.832e-13	0.1267	0.005899	1.114	0.02259	0.05278	0.008117
ED	IL	Any ischemic stroke	0.1187	0.07117	1.667	0.09546	0.0002015	2.138e-05	1.024	0.00735	0.006197	0.004963
ED	IL	Coronary artery disease	0.1843	0.05122	3.597	0.0003217	0.07221	0.00515	1.031	0.01233	-0.001618	0.005752
ED	IL	Angina pectoris	0.1399	0.09205	1.52	0.1286	0.01423	0.001685	0.9993	0.007881	0.002588	0.005567
ED	IL	Myocardial infarction	0.1541	0.07511	2.051	0.04024	0.01584	0.001975	0.9966	0.008532	-0.004378	0.005064
ED	IL	Atrial fibrillation	0.0349	0.04624	0.7547	0.4504	0.03676	0.00325	1.019	0.02511	0.007823	0.005591
ED	IL	heart failure	0.1228	0.1002	1.225	0.2205	0.008058	0.00122	0.9967	0.006969	0.001281	0.004726
ED	IL	Cardiomyopathy	-0.1043	0.1794	-0.5814	0.561	0.002379	0.001311	0.996	0.006544	0.005691	0.004613
ED	IL	Hypertrophic cardiomyopathy	0.3676	0.158	2.3266	0.02	0.4273	0.1951	0.981	0.0072	0.049	0.0051
ED	IL	Dilated cardiomyopathy	0.0845	0.1521	0.5555	0.5786	0.1597	0.0705	1.0024	0.0063	0.0017	0.0046
ED	IL	Pulmonary hypertension	0.3248	0.1791	1.8137	0.0697	0.0934	0.0423	0.9934	0.0065	-0.0077	0.0046
ED	IL	Hypertension	0.2897	0.04427	6.544	5.986e-11	0.1267	0.0059	1.114	0.02264	0.03145	0.007807
ED	AL	Any ischemic stroke	0.07932	0.08431	0.9407	0.3469	0.0002015	2.131e-05	1.024	0.0073	0.004304	0.005319
ED	AL	Coronary artery disease	0.04874	0.05269	0.9251	0.3549	0.07213	0.005145	1.031	0.01238	0.01055	0.005346
ED	AL	Angina pectoris	0.03515	0.1102	0.3191	0.7497	0.01421	0.001679	0.9995	0.007835	0.005622	0.005888
ED	AL	Myocardial infarction	-0.1023	0.07712	-1.326	0.185	0.01589	0.001973	0.9962	0.008564	0.009202	0.004876
ED	AL	Atrial fibrillation	-0.03561	0.05108	-0.6972	0.4857	0.03676	0.00326	1.019	0.02516	0.007677	0.005441
ED	AL	heart failure	0.002315	0.1179	0.01963	0.9843	0.008066	0.001217	0.9967	0.006982	0.005721	0.005398
ED	AL	Cardiomyopathy	-0.03904	0.2174	-0.1795	0.8575	0.002417	0.001312	0.9958	0.006574	0.002663	0.005723
ED	AL	Hypertrophic cardiomyopathy	0.4858	0.1969	2.4667	0.0136	0.4329	0.1947	0.9806	0.0071	0.0325	0.0059
ED	AL	Dilated cardiomyopathy	0.1247	0.1724	0.7231	0.4696	0.158	0.0709	1.0025	0.0063	0.0028	0.0048
ED	AL	Pulmonary hypertension	0.0932	0.1912	0.4875	0.6259	0.0923	0.0423	0.9936	0.0066	-0.004	0.0047
ED	AL	Hypertension	0.2123	0.04821	4.404	1.062e-05	0.1266	0.005906	1.114	0.02266	0.03243	0.007587
ED	A	Any ischemic stroke	0.1791	0.08058	2.222	0.02625	0.0002017	2.137e-05	1.024	0.007387	0.000288	0.005424
ED	A	Coronary artery disease	0.1479	0.05227	2.828	0.004677	0.07219	0.005148	1.031	0.01231	0.006915	0.005708
ED	A	Angina pectoris	0.1558	0.1077	1.447	0.1479	0.01423	0.001687	0.9992	0.007802	0.005378	0.005609
ED	A	Myocardial infarction	-0.01345	0.08426	-0.1596	0.8732	0.01587	0.001989	0.9964	0.008569	0.009043	0.00503
ED	A	Atrial fibrillation	-0.01424	0.05298	-0.2688	0.788	0.03682	0.003257	1.018	0.02514	0.004521	0.005458
ED	A	heart failure	0.004441	0.1062	0.04183	0.9666	0.008063	0.001215	0.9968	0.006967	0.01256	0.004788
ED	A	Cardiomyopathy	0.08742	0.2159	0.4048	0.686	0.002358	0.001315	0.9961	0.006541	0.005543	0.004981
ED	A	Hypertrophic cardiomyopathy	0.6453	0.1897	3.4013	0.0007	0.4274	0.1946	0.9809	0.0072	0.0376	0.005
ED	A	Dilated cardiomyopathy	0.2058	0.1783	1.1538	0.2486	0.1596	0.0704	1.0024	0.0063	0.0071	0.0046
ED	A	Pulmonary hypertension	-0.0247	0.1703	-0.1451	0.8847	0.0926	0.0424	0.9936	0.0065	0.0033	0.0049
ED	A	Hypertension	0.3156	0.04794	6.582	4.631e-11	0.1267	0.0059	1.114	0.02261	0.03029	0.007307
ED	AS	Any ischemic stroke	0.1922	0.06869	2.798	0.005141	0.0002014	2.14e-05	1.024	0.007401	0.0008987	0.005117
ED	AS	Coronary artery disease	0.1858	0.04323	4.298	1.726e-05	0.07216	0.005146	1.031	0.01228	-0.003485	0.00548
ED	AS	Angina pectoris	0.1514	0.09229	1.641	0.1009	0.01423	0.001693	0.9994	0.007843	-0.0008739	0.005605
ED	AS	Myocardial infarction	0.04388	0.07197	0.6097	0.5421	0.01583	0.001997	0.9967	0.008578	-0.0006604	0.005358
ED	AS	Atrial fibrillation	0.1075	0.04779	2.249	0.0245	0.0366	0.003238	1.02	0.02512	-0.0002645	0.005248
ED	AS	heart failure	0.2196	0.09201	2.387	0.01699	0.008082	0.001219	0.9966	0.006966	0.001747	0.004761
ED	AS	Cardiomyopathy	0.4573	0.2179	2.099	0.03584	0.002379	0.001315	0.996	0.006574	-0.00256	0.005062
ED	AS	Hypertrophic cardiomyopathy	0.4558	0.1549	2.9427	0.0033	0.4283	0.1954	0.9808	0.0072	0.0872	0.0049
ED	AS	Dilated cardiomyopathy	0.2401	0.1618	1.4837	0.1379	0.1609	0.0704	1.0022	0.0063	0.005	0.0048
ED	AS	Pulmonary hypertension	0.2123	0.1572	1.3511	0.1767	0.0933	0.0422	0.9934	0.0065	-0.0057	0.0046
ED	AS	Hypertension	0.2882	0.04103	7.022	2.185e-12	0.1267	0.005908	1.114	0.02263	0.03677	0.007513
Genetic correlation analyses were conducted between the 12 LVRWT traits and 11 CVDs using cross-trait LDSC. These analyses accounted for sample overlap between trait pairs. Statistical significance was set at a two-sided P-value of P < 0.05. Abbreviations: LV regional wall thickness.
