# Supplementary material for: Genome-wide association analysis of left ventricular imaging-derived phenotypes identifies 72 risk loci and yields genetic insights into hypertrophic cardiomyopathy
Source: Nat Commun. 2023 Nov 30;14:7900. doi: 10.1038/s41467-023-43771-5 (PMC10689443; doi:10.1038/s41467-023-43771-5)
Supplement: Supplementary file 19 — Supplementary Data 16 [file 41467_2023_43771_MOESM19_ESM.xlsx]

## Sheet: Supplementary Data 16
Supplementary Data 16: Causal effects between RWT and heart disease using Mendelian Randomization
Period	Exposure	Outcome	Method	NSNP	Beta	SE	P	OR	OR_lci95	OR_uci95
ES	IS	hypertension	MR Egger	82	-0.00602704	0.0152233	0.693226	0.993991	0.964771	1.0241
ES	IS	hypertension	Weighted median	82	0.0160838	0.00249946	1.23534e-10	1.01621	1.01125	1.0212
ES	IS	hypertension	Inverse variance weighted	82	0.0185682	0.00292682	2.23672e-10	1.01874	1.01291	1.0246
ES	IS	hypertension	Weighted mode	82	0.0133673	0.0053555	0.0145897	1.01346	1.00287	1.02415
ES	IS	hypertension	MR-PRESSO	75	0.0158751	0.0019942	1.71108e-15	1.016	1.01204	1.01998
ES	IS	pulmonary hypertension	MR Egger	92	0.231382	0.437186	0.597933	1.26034	0.534992	2.96912
ES	IS	pulmonary hypertension	Weighted median	92	-0.577658	0.120771	1.72615e-06	0.561211	0.442919	0.711096
ES	IS	pulmonary hypertension	Inverse variance weighted	92	-0.431882	0.0866759	6.2694e-07	0.649286	0.547843	0.769513
ES	IS	pulmonary hypertension	Weighted mode	92	-0.697795	0.302529	0.0233506	0.497681	0.275064	0.90047
ES	IS	pulmonary hypertension	MR-PRESSO	92	-0.397216	0.0788547	4.7212e-07	0.672189	0.575929	0.784538
ES	IS	dilated cardiomyopathies	MR Egger	92	-2.00504	1.0298	0.0546498	0.134655	0.0178913	1.01345
ES	IS	dilated cardiomyopathies	Weighted median	92	0.301425	0.231504	0.192907	1.35178	0.858711	2.12798
ES	IS	dilated cardiomyopathies	Inverse variance weighted	92	0.824327	0.211502	9.71956e-05	2.28034	1.50649	3.45171
ES	IS	dilated cardiomyopathies	Weighted mode	92	-0.711841	0.429206	0.100658	0.49074	0.211594	1.13815
ES	IS	dilated cardiomyopathies	MR-PRESSO	91	0.828768	0.209132	7.40484e-05	2.2905	1.52024	3.45101
ES	IS	Hypertrophic cardiomyopathy	MR Egger	80	-0.518128	0.905347	0.568766	0.595634	0.101003	3.51258
ES	IS	Hypertrophic cardiomyopathy	Weighted median	80	0.675671	0.235286	0.00408259	1.96535	1.23926	3.11688
ES	IS	Hypertrophic cardiomyopathy	Inverse variance weighted	80	1.21582	0.163861	1.17286e-13	3.37306	2.44648	4.65056
ES	IS	Hypertrophic cardiomyopathy	Weighted mode	80	0.445688	0.54268	0.413963	1.56156	0.53904	4.52375
ES	IS	Hypertrophic cardiomyopathy	MR-PRESSO	80	1.14422	0.189708	1.6246e-09	3.14	2.16494	4.5542
ES	IS	Cardiomyopathy	MR Egger	80	0.562778	0.459038	0.223889	1.75554	0.713954	4.31671
ES	IS	Cardiomyopathy	Weighted median	80	-0.00644387	0.105575	0.951331	0.993577	0.807856	1.22199
ES	IS	Cardiomyopathy	Inverse variance weighted	80	-0.040946	0.0838232	0.625209	0.959881	0.814452	1.13128
ES	IS	Cardiomyopathy	Weighted mode	80	0.0707833	0.213538	0.741161	1.07335	0.706275	1.6312
ES	IS	Cardiomyopathy	MR-PRESSO	80	-0.0391683	0.0796492	0.622888	0.961589	0.822604	1.12406
ES	IS	Heart failure	MR Egger	76	-1.09188	0.190456	2.01495e-07	0.335586	0.231039	0.487443
ES	IS	Heart failure	Weighted median	76	-0.0244817	0.0346584	0.479958	0.975816	0.911729	1.04441
ES	IS	Heart failure	Inverse variance weighted	76	-0.0950317	0.0392757	0.0155373	0.909344	0.841969	0.982111
ES	IS	Heart failure	Weighted mode	76	-0.00850873	0.0721562	0.906446	0.991527	0.860764	1.14216
ES	IS	Heart failure	MR-PRESSO	71	-0.0328924	0.0285991	0.250094	0.967643	0.914894	1.02343
ES	IS	Atrial fibrillation	MR Egger	87	-1.30092	0.332829	0.000185881	0.27228	0.14181	0.522788
ES	IS	Atrial fibrillation	Weighted median	87	-0.0221574	0.0310505	0.475478	0.978086	0.920336	1.03946
ES	IS	Atrial fibrillation	Inverse variance weighted	87	0.0170191	0.06759	0.801196	1.01716	0.890959	1.16125
ES	IS	Atrial fibrillation	Weighted mode	87	-0.0422603	0.0411615	0.307443	0.95862	0.884319	1.03916
ES	IS	Atrial fibrillation	MR-PRESSO	56	-0.0442715	0.0278584	0.112024	0.956694	0.905857	1.01038
ES	IS	Myocardial infarction	MR Egger	91	-0.00677177	0.00409802	0.101966	0.993251	0.985305	1.00126
ES	IS	Myocardial infarction	Weighted median	91	0.0079425	0.00113983	3.21211e-12	1.00797	1.00572	1.01023
ES	IS	Myocardial infarction	Inverse variance weighted	91	0.00828893	0.000839272	5.27274e-23	1.00832	1.00667	1.00998
ES	IS	Myocardial infarction	Weighted mode	91	0.00770708	0.00268965	0.00518317	1.00774	1.00244	1.01306
ES	IS	Myocardial infarction	MR-PRESSO	91	0.0082384	0.00103773	2.04085e-15	1.00827	1.00622	1.01033
ES	IS	Angina pectoris	MR Egger	82	-0.00697946	0.00397294	0.082787	0.993045	0.985342	1.00081
ES	IS	Angina pectoris	Weighted median	82	0.00245189	0.00101177	0.0153772	1.00245	1.00047	1.00444
ES	IS	Angina pectoris	Inverse variance weighted	82	0.000871941	0.000758287	0.250192	1.00087	0.999386	1.00236
ES	IS	Angina pectoris	Weighted mode	82	0.00277933	0.00233588	0.237586	1.00278	0.998203	1.00738
ES	IS	Angina pectoris	MR-PRESSO	82	0.000814288	0.000691312	0.238841	1.00081	0.999459	1.00217
ES	IS	Chronic ischaemic heart disease	MR Egger	82	-0.012841	0.00528818	0.0174159	0.987241	0.977061	0.997527
ES	IS	Chronic ischaemic heart disease	Weighted median	82	0.000947457	0.00144235	0.511257	1.00095	0.998122	1.00378
ES	IS	Chronic ischaemic heart disease	Inverse variance weighted	82	0.00136376	0.00100931	0.176639	1.00136	0.999386	1.00335
ES	IS	Chronic ischaemic heart disease	Weighted mode	82	0.00104474	0.0032473	0.748489	1.00105	0.994694	1.00744
ES	IS	Chronic ischaemic heart disease	MR-PRESSO	82	0.00142499	0.000824689	0.0840031	1.00143	0.999809	1.00305
ES	IS	Ischemic stroke	MR Egger	83	-0.817792	0.193844	6.36162e-05	0.441405	0.30188	0.645418
ES	IS	Ischemic stroke	Weighted median	83	-0.235202	0.0415717	1.53374e-08	0.790411	0.728562	0.857511
ES	IS	Ischemic stroke	Inverse variance weighted	83	-0.095214	0.0380636	0.0123689	0.909178	0.843818	0.979602
ES	IS	Ischemic stroke	Weighted mode	83	-0.276293	0.0703581	0.000178417	0.758591	0.660872	0.870758
ES	IS	Ischemic stroke	MR-PRESSO	83	-0.0843128	0.0383573	0.0279425	0.919144	0.852576	0.990909
ES	I	hypertension	MR Egger	6	-0.466679	0.759909	0.572343	0.627082	0.141409	2.78081
ES	I	hypertension	Weighted median	6	0.0215956	0.00830758	0.00933575	1.02183	1.00533	1.03861
ES	I	hypertension	Inverse variance weighted	6	0.0187517	0.00660546	0.00452803	1.01893	1.00582	1.03221
ES	I	hypertension	Weighted mode	6	0.0217897	0.0108178	0.100104	1.02203	1.00059	1.04393
ES	I	hypertension	MR-PRESSO	6	0.0187517	0.00552761	0.000692885	1.01893	1.00795	1.03003
ES	I	pulmonary hypertension	MR Egger	9	6.05291	2.77224	0.065312	425.347	1.85766	97391.3
ES	I	pulmonary hypertension	Weighted median	9	1.30001	0.367249	0.000400324	3.66934	1.7864	7.53696
ES	I	pulmonary hypertension	Inverse variance weighted	9	1.08473	0.284171	0.000134987	2.95864	1.69512	5.16397
ES	I	pulmonary hypertension	Weighted mode	9	1.38226	0.537032	0.0329275	3.98391	1.39052	11.4141
ES	I	pulmonary hypertension	MR-PRESSO	9	1.08473	0.316466	0.000608857	2.95864	1.59115	5.50141
ES	I	dilated cardiomyopathies	MR Egger	9	2.92089	3.4817	0.429225	18.5579	0.0201764	17069.1
ES	I	dilated cardiomyopathies	Weighted median	9	0.988877	0.448809	0.0275709	2.68821	1.1154	6.47884
ES	I	dilated cardiomyopathies	Inverse variance weighted	9	0.677715	0.357105	0.057722	1.96937	0.978034	3.96554
ES	I	dilated cardiomyopathies	Weighted mode	9	0.992708	0.764202	0.230126	2.69853	0.603429	12.0678
ES	I	dilated cardiomyopathies	MR-PRESSO	9	0.677715	0.271011	0.012395	1.96937	1.15781	3.34978
ES	I	Hypertrophic cardiomyopathy	MR Egger	9	0.902789	6.27341	0.889629	2.46647	1.12732e-05	539644
ES	I	Hypertrophic cardiomyopathy	Weighted median	9	0.297459	0.630771	0.637226	1.34643	0.391077	4.63562
ES	I	Hypertrophic cardiomyopathy	Inverse variance weighted	9	0.49276	0.514825	0.338496	1.63683	0.596727	4.48984
ES	I	Hypertrophic cardiomyopathy	Weighted mode	9	0.260129	0.8815	0.775432	1.2971	0.230475	7.29997
ES	I	Hypertrophic cardiomyopathy	MR-PRESSO	9	0.49276	0.160368	0.00212144	1.63683	1.19535	2.24136
ES	I	Cardiomyopathy	MR Egger	9	-7.25358	2.81863	0.0368226	0.000707638	2.82193e-06	0.17745
ES	I	Cardiomyopathy	Weighted median	9	-0.202036	0.320973	0.529054	0.817065	0.435551	1.53276
ES	I	Cardiomyopathy	Inverse variance weighted	9	0.182465	0.269177	0.49786	1.20017	0.708134	2.0341
ES	I	Cardiomyopathy	Weighted mode	9	-0.20609	0.415715	0.633403	0.81376	0.360274	1.83806
ES	I	Cardiomyopathy	MR-PRESSO	9	0.182465	0.281579	0.516981	1.20017	0.691128	2.08415
ES	I	Heart failure	MR Egger	6	1.20065	8.83121	0.898424	3.32229	1.00963e-07	1.09323e+08
ES	I	Heart failure	Weighted median	6	0.250816	0.0929061	0.00694079	1.28507	1.07114	1.54174
ES	I	Heart failure	Inverse variance weighted	6	0.249527	0.0765823	0.00112086	1.28342	1.10454	1.49127
ES	I	Heart failure	Weighted mode	6	0.250338	0.127653	0.10714	1.28446	1.00014	1.64961
ES	I	Heart failure	MR-PRESSO	6	0.249527	0.0510083	9.98655e-07	1.28342	1.16131	1.41836
ES	I	Atrial fibrillation	MR Egger	8	6.07834	5.47392	0.309327	436.305	0.00955647	1.99197e+07
ES	I	Atrial fibrillation	Weighted median	8	0.35865	0.0960828	0.000189425	1.4314	1.18569	1.72801
ES	I	Atrial fibrillation	Inverse variance weighted	8	0.444727	0.0671616	3.5498e-11	1.56006	1.36765	1.77956
ES	I	Atrial fibrillation	Weighted mode	8	0.359717	0.127404	0.0256464	1.43292	1.11628	1.83938
ES	I	Atrial fibrillation	MR-PRESSO	8	0.444727	0.12296	0.000298224	1.56006	1.22596	1.98522
ES	I	Myocardial infarction	MR Egger	9	-0.0150473	0.0279383	0.606865	0.985065	0.932574	1.04051
ES	I	Myocardial infarction	Weighted median	9	0.0118105	0.00350649	0.000756634	1.01188	1.00495	1.01886
ES	I	Myocardial infarction	Inverse variance weighted	9	0.0083014	0.00285663	0.00366075	1.00834	1.00271	1.014
ES	I	Myocardial infarction	Weighted mode	9	0.0118037	0.00576585	0.074836	1.01187	1.0005	1.02337
ES	I	Myocardial infarction	MR-PRESSO	9	0.0083014	0.00356003	0.0197094	1.00834	1.00132	1.0154
ES	I	Angina pectoris	MR Egger	6	-0.663825	0.373048	0.149778	0.514878	0.247833	1.06967
ES	I	Angina pectoris	Weighted median	6	0.0168182	0.00412371	4.53445e-05	1.01696	1.00877	1.02521
ES	I	Angina pectoris	Inverse variance weighted	6	0.0114218	0.00391242	0.00350751	1.01149	1.00376	1.01927
ES	I	Angina pectoris	Weighted mode	6	0.0170646	0.00826925	0.0939988	1.01721	1.00086	1.03383
ES	I	Angina pectoris	MR-PRESSO	6	0.0114218	0.00535826	0.0330383	1.01149	1.00092	1.02217
ES	I	Chronic ischaemic heart disease	MR Egger	6	-0.446218	0.440045	0.36792	0.640044	0.27017	1.51629
ES	I	Chronic ischaemic heart disease	Weighted median	6	0.0138419	0.00487753	0.00454115	1.01394	1.00429	1.02368
ES	I	Chronic ischaemic heart disease	Inverse variance weighted	6	0.0101654	0.00382558	0.00787893	1.01022	1.00267	1.01782
ES	I	Chronic ischaemic heart disease	Weighted mode	6	0.0139011	0.00850175	0.162957	1.014	0.997242	1.03104
ES	I	Chronic ischaemic heart disease	MR-PRESSO	6	0.0101654	0.00421579	0.0158974	1.01022	1.0019	1.0186
ES	I	Ischemic stroke	MR Egger	6	-4.20747	11.2128	0.726532	0.014884	4.24829e-12	5.21464e+07
ES	I	Ischemic stroke	Weighted median	6	0.252083	0.118433	0.0332962	1.2867	1.02016	1.62289
ES	I	Ischemic stroke	Inverse variance weighted	6	0.211819	0.0973531	0.0295718	1.23592	1.02123	1.49575
ES	I	Ischemic stroke	Weighted mode	6	0.254531	0.15894	0.170183	1.28986	0.944601	1.7613
ES	I	Ischemic stroke	MR-PRESSO	6	0.211819	0.0653881	0.00119779	1.23592	1.08726	1.40492
ES	IL	hypertension	MR Egger	47	-0.0617066	0.0123729	9.5986e-06	0.940159	0.917633	0.963237
ES	IL	hypertension	Weighted median	47	-0.014303	0.00252186	1.41487e-08	0.985799	0.980938	0.990684
ES	IL	hypertension	Inverse variance weighted	47	-0.00943215	0.00199525	2.27524e-06	0.990612	0.986746	0.994494
ES	IL	hypertension	Weighted mode	47	-0.0162483	0.00414756	0.000294656	0.983883	0.975917	0.991914
ES	IL	hypertension	MR-PRESSO	47	-0.00862296	0.00240238	0.000331518	0.991414	0.986757	0.996093
ES	IL	pulmonary hypertension	MR Egger	59	-1.0746	0.579189	0.0687206	0.341436	0.109722	1.06249
ES	IL	pulmonary hypertension	Weighted median	59	-0.399626	0.121843	0.00103863	0.670571	0.528116	0.85145
ES	IL	pulmonary hypertension	Inverse variance weighted	59	-0.323398	0.0905918	0.000357202	0.723686	0.60595	0.864298
ES	IL	pulmonary hypertension	Weighted mode	59	-0.395556	0.219265	0.0764234	0.673306	0.438097	1.03479
ES	IL	pulmonary hypertension	MR-PRESSO	59	-0.314228	0.0707413	8.91532e-06	0.730352	0.635793	0.838974
ES	IL	dilated cardiomyopathies	MR Egger	59	-0.112429	0.726349	0.877537	0.893661	0.215225	3.71068
ES	IL	dilated cardiomyopathies	Weighted median	59	-0.480404	0.15027	0.00138897	0.618534	0.460735	0.830378
ES	IL	dilated cardiomyopathies	Inverse variance weighted	59	-0.381964	0.113467	0.000761857	0.68252	0.546425	0.852512
ES	IL	dilated cardiomyopathies	Weighted mode	59	-0.520773	0.285511	0.0733049	0.594061	0.339468	1.03959
ES	IL	dilated cardiomyopathies	MR-PRESSO	59	-0.376056	0.10504	0.00034345	0.686564	0.558816	0.843516
ES	IL	Hypertrophic cardiomyopathy	MR Egger	47	1.07128	1.15213	0.357423	2.91911	0.305168	27.923
ES	IL	Hypertrophic cardiomyopathy	Weighted median	47	0.599701	0.239436	0.0122576	1.82157	1.13929	2.91245
ES	IL	Hypertrophic cardiomyopathy	Inverse variance weighted	47	0.496572	0.180519	0.00594504	1.64308	1.15345	2.34056
ES	IL	Hypertrophic cardiomyopathy	Weighted mode	47	0.644946	0.410408	0.122926	1.90588	0.852609	4.26033
ES	IL	Hypertrophic cardiomyopathy	MR-PRESSO	47	0.52614	0.171711	0.00218326	1.69239	1.20875	2.36954
ES	IL	Cardiomyopathy	MR Egger	47	-0.693132	0.517654	0.187299	0.500008	0.181276	1.37915
ES	IL	Cardiomyopathy	Weighted median	47	-0.822795	0.102415	9.4376e-16	0.439202	0.359325	0.536836
ES	IL	Cardiomyopathy	Inverse variance weighted	47	-0.88431	0.0811233	1.14219e-27	0.412999	0.352286	0.484175
ES	IL	Cardiomyopathy	Weighted mode	47	-0.825559	0.172317	1.76674e-05	0.43799	0.312453	0.613965
ES	IL	Cardiomyopathy	MR-PRESSO	47	-0.885926	0.105624	4.96252e-17	0.412332	0.335227	0.507173
ES	IL	Heart failure	MR Egger	41	-0.313146	0.161659	0.0600036	0.731144	0.532594	1.00371
ES	IL	Heart failure	Weighted median	41	-0.31091	0.0335378	1.85401e-20	0.73278	0.68616	0.782567
ES	IL	Heart failure	Inverse variance weighted	41	-0.318717	0.0252925	2.07781e-36	0.727081	0.691916	0.764033
ES	IL	Heart failure	Weighted mode	41	-0.30201	0.0606293	1.25687e-05	0.739331	0.656493	0.832621
ES	IL	Heart failure	MR-PRESSO	41	-0.322228	0.0372322	4.94878e-18	0.724533	0.673543	0.779383
ES	IL	Atrial fibrillation	MR Egger	53	-0.539348	0.275981	0.05616	0.583128	0.339504	1.00158
ES	IL	Atrial fibrillation	Weighted median	53	-0.162613	0.0301565	6.95555e-08	0.84992	0.80114	0.90167
ES	IL	Atrial fibrillation	Inverse variance weighted	53	-0.112657	0.0445628	0.01147	0.893457	0.818731	0.975004
ES	IL	Atrial fibrillation	Weighted mode	53	-0.158613	0.0429543	0.000533249	0.853326	0.784425	0.928279
ES	IL	Atrial fibrillation	MR-PRESSO	49	-0.112456	0.0284733	7.8303e-05	0.893636	0.845131	0.944926
ES	IL	Myocardial infarction	MR Egger	56	0.0122671	0.00557906	0.0321979	1.01234	1.00133	1.02347
ES	IL	Myocardial infarction	Weighted median	56	0.00594097	0.00120021	7.42306e-07	1.00596	1.0036	1.00833
ES	IL	Myocardial infarction	Inverse variance weighted	56	0.00390884	0.000862443	5.83497e-06	1.00392	1.00222	1.00561
ES	IL	Myocardial infarction	Weighted mode	56	0.00659093	0.00225181	0.00496892	1.00661	1.00218	1.01107
ES	IL	Myocardial infarction	MR-PRESSO	56	0.00391126	0.0009185	2.05974e-05	1.00392	1.00211	1.00573
ES	IL	Angina pectoris	MR Egger	47	0.00762688	0.00537956	0.163151	1.00766	0.997087	1.01834
ES	IL	Angina pectoris	Weighted median	47	0.00146592	0.00112016	0.190644	1.00147	0.999271	1.00367
ES	IL	Angina pectoris	Inverse variance weighted	47	5.24128e-05	0.000848762	0.95076	1.00005	0.99839	1.00172
ES	IL	Angina pectoris	Weighted mode	47	0.00175361	0.00203251	0.392734	1.00176	0.997772	1.00575
ES	IL	Angina pectoris	MR-PRESSO	47	-0.000207005	0.000630484	0.742665	0.999793	0.998558	1.00103
ES	IL	Chronic ischaemic heart disease	MR Egger	47	0.0206097	0.00716042	0.00609709	1.02082	1.0066	1.03525
ES	IL	Chronic ischaemic heart disease	Weighted median	47	-0.00197819	0.00162158	0.222497	0.998024	0.994857	1.0012
ES	IL	Chronic ischaemic heart disease	Inverse variance weighted	47	-0.00430623	0.00117752	0.00025514	0.995703	0.993408	0.998004
ES	IL	Chronic ischaemic heart disease	Weighted mode	47	0.00188062	0.00301324	0.535634	1.00188	0.995983	1.00782
ES	IL	Chronic ischaemic heart disease	MR-PRESSO	47	-0.00429726	0.00124273	0.000544351	0.995712	0.99329	0.99814
ES	IL	Ischemic stroke	MR Egger	49	-1.19175	0.21533	1.35304e-06	0.30369	0.199131	0.463152
ES	IL	Ischemic stroke	Weighted median	49	-0.506722	0.0417754	7.3549e-34	0.602467	0.555103	0.653873
ES	IL	Ischemic stroke	Inverse variance weighted	49	-0.434994	0.0380694	3.08843e-30	0.647268	0.60073	0.697413
ES	IL	Ischemic stroke	Weighted mode	49	-0.517894	0.0649011	2.36294e-10	0.595774	0.52461	0.676591
ES	IL	Ischemic stroke	MR-PRESSO	48	-0.440539	0.053538	1.89519e-16	0.643689	0.579567	0.714905
ES	AL	hypertension	MR Egger	57	-0.114854	0.0231624	7.17484e-06	0.891496	0.851929	0.932901
ES	AL	hypertension	Weighted median	57	-0.0145663	0.0025292	8.44783e-09	0.985539	0.980666	0.990437
ES	AL	hypertension	Inverse variance weighted	57	-0.00350647	0.00337702	0.299116	0.9965	0.989926	1.00312
ES	AL	hypertension	Weighted mode	57	-0.0157155	0.00369671	8.13334e-05	0.984407	0.977301	0.991566
ES	AL	hypertension	MR-PRESSO	49	-0.0109605	0.00163334	1.94013e-11	0.989099	0.985938	0.992271
ES	AL	pulmonary hypertension	MR Egger	72	-2.77732	0.698549	0.000168537	0.062205	0.01582	0.244592
ES	AL	pulmonary hypertension	Weighted median	72	-0.370387	0.120089	0.00204046	0.690467	0.545659	0.873704
ES	AL	pulmonary hypertension	Inverse variance weighted	72	-0.217056	0.0843408	0.010066	0.804885	0.682247	0.949568
ES	AL	pulmonary hypertension	Weighted mode	72	-0.411423	0.21006	0.0540887	0.662707	0.439051	1.00029
ES	AL	pulmonary hypertension	MR-PRESSO	72	-0.217056	0.0830933	0.00899641	0.804885	0.683917	0.94725
ES	AL	dilated cardiomyopathies	MR Egger	72	-1.31316	1.02729	0.205373	0.268969	0.0359137	2.0144
ES	AL	dilated cardiomyopathies	Weighted median	72	-0.414438	0.146582	0.00469347	0.660711	0.495723	0.880612
ES	AL	dilated cardiomyopathies	Inverse variance weighted	72	-0.201268	0.12427	0.105316	0.817693	0.640929	1.04321
ES	AL	dilated cardiomyopathies	Weighted mode	72	-0.473907	0.274725	0.0888741	0.622565	0.363358	1.06668
ES	AL	dilated cardiomyopathies	MR-PRESSO	71	-0.142076	0.102297	0.164877	0.867555	0.709937	1.06017
ES	AL	Hypertrophic cardiomyopathy	MR Egger	59	1.01822	1.39625	0.468836	2.76825	0.179345	42.7289
ES	AL	Hypertrophic cardiomyopathy	Weighted median	59	0.318445	0.233311	0.172285	1.37499	0.870364	2.17219
ES	AL	Hypertrophic cardiomyopathy	Inverse variance weighted	59	0.454017	0.169892	0.0075315	1.57462	1.12866	2.19681
ES	AL	Hypertrophic cardiomyopathy	Weighted mode	59	0.347983	0.387297	0.372638	1.41621	0.662908	3.02553
ES	AL	Hypertrophic cardiomyopathy	MR-PRESSO	59	0.454017	0.146018	0.00187521	1.57462	1.18272	2.09638
ES	AL	Cardiomyopathy	MR Egger	59	-1.45904	0.626502	0.0234351	0.23246	0.068086	0.793664
ES	AL	Cardiomyopathy	Weighted median	59	-0.808298	0.104727	1.1802e-14	0.445616	0.362924	0.547149
ES	AL	Cardiomyopathy	Inverse variance weighted	59	-0.779453	0.0762992	1.6858e-24	0.458657	0.394949	0.532642
ES	AL	Cardiomyopathy	Weighted mode	59	-0.835788	0.190388	4.8656e-05	0.433533	0.298511	0.629626
ES	AL	Cardiomyopathy	MR-PRESSO	59	-0.779453	0.0985467	2.58466e-15	0.458657	0.378097	0.556381
ES	AL	Heart failure	MR Egger	51	-0.322489	0.220241	0.149511	0.724344	0.470405	1.11537
ES	AL	Heart failure	Weighted median	51	-0.301495	0.0328632	4.54833e-20	0.739712	0.693568	0.788926
ES	AL	Heart failure	Inverse variance weighted	51	-0.300929	0.0254833	3.51152e-32	0.74013	0.704071	0.778036
ES	AL	Heart failure	Weighted mode	51	-0.314532	0.0529332	2.69287e-07	0.730131	0.658177	0.80995
ES	AL	Heart failure	MR-PRESSO	51	-0.307725	0.0349741	1.38463e-18	0.735117	0.686414	0.787276
ES	AL	Atrial fibrillation	MR Egger	67	-1.14051	0.366117	0.00273522	0.319656	0.155969	0.65513
ES	AL	Atrial fibrillation	Weighted median	67	-0.173803	0.027621	3.12567e-10	0.840463	0.796172	0.887217
ES	AL	Atrial fibrillation	Inverse variance weighted	67	-0.114748	0.0479956	0.0168112	0.891591	0.811542	0.979535
ES	AL	Atrial fibrillation	Weighted mode	67	-0.203448	0.0347518	1.65177e-07	0.815912	0.762188	0.873423
ES	AL	Atrial fibrillation	MR-PRESSO	59	-0.109927	0.0278453	7.88794e-05	0.895899	0.848314	0.946154
ES	AL	Myocardial infarction	MR Egger	71	0.0293808	0.0088741	0.00148194	1.02982	1.01206	1.04789
ES	AL	Myocardial infarction	Weighted median	71	0.00634358	0.00112651	1.79003e-08	1.00636	1.00414	1.00859
ES	AL	Myocardial infarction	Inverse variance weighted	71	0.00289782	0.00113551	0.010711	1.0029	1.00067	1.00514
ES	AL	Myocardial infarction	Weighted mode	71	0.00673638	0.00173345	0.000228733	1.00676	1.00334	1.01019
ES	AL	Myocardial infarction	MR-PRESSO	68	0.00363387	0.00108522	0.000812496	1.00364	1.00151	1.00578
ES	AL	Angina pectoris	MR Egger	57	0.00952216	0.00642115	0.143799	1.00957	0.996941	1.02235
ES	AL	Angina pectoris	Weighted median	57	0.00143658	0.00107737	0.182394	1.00144	0.999325	1.00355
ES	AL	Angina pectoris	Inverse variance weighted	57	-0.000391957	0.000790718	0.620108	0.999608	0.99806	1.00116
ES	AL	Angina pectoris	Weighted mode	57	0.00182543	0.00181245	0.31819	1.00183	0.998275	1.00539
ES	AL	Angina pectoris	MR-PRESSO	57	-0.000391957	0.000621155	0.528032	0.999608	0.998392	1.00083
ES	AL	Chronic ischaemic heart disease	MR Egger	57	0.0262896	0.0105064	0.015343	1.02664	1.00571	1.048
ES	AL	Chronic ischaemic heart disease	Weighted median	57	-0.00780735	0.00161744	1.38627e-06	0.992223	0.989082	0.995374
ES	AL	Chronic ischaemic heart disease	Inverse variance weighted	57	-0.00580129	0.00138822	2.92855e-05	0.994216	0.991514	0.996924
ES	AL	Chronic ischaemic heart disease	Weighted mode	57	-0.00859451	0.00344582	0.0156028	0.991442	0.984769	0.998161
ES	AL	Chronic ischaemic heart disease	MR-PRESSO	57	-0.00580129	0.00149448	0.000103677	0.994216	0.991308	0.997132
ES	AL	Ischemic stroke	MR Egger	61	-1.8495	0.340759	1.12579e-06	0.157316	0.08067	0.306784
ES	AL	Ischemic stroke	Weighted median	61	-0.507725	0.0414819	1.90755e-34	0.601863	0.554865	0.652842
ES	AL	Ischemic stroke	Inverse variance weighted	61	-0.356717	0.0490824	3.65626e-13	0.699971	0.63577	0.770654
ES	AL	Ischemic stroke	Weighted mode	61	-0.527025	0.0519427	1.23007e-14	0.590359	0.533214	0.653628
ES	AL	Ischemic stroke	MR-PRESSO	55	-0.417514	0.0550385	3.30292e-14	0.658682	0.591325	0.733712
ES	A	hypertension	MR Egger	40	-0.0384097	0.0249624	0.132163	0.962319	0.916369	1.01057
ES	A	hypertension	Weighted median	40	-0.0181102	0.00310281	5.32444e-09	0.982053	0.976099	0.988043
ES	A	hypertension	Inverse variance weighted	40	-0.0126422	0.00364906	0.000531176	0.987437	0.9804	0.994525
ES	A	hypertension	Weighted mode	40	-0.0186251	0.00508327	0.000736936	0.981547	0.971816	0.991375
ES	A	hypertension	MR-PRESSO	37	-0.0178241	0.00179174	2.57449e-23	0.982334	0.97889	0.98579
ES	A	pulmonary hypertension	MR Egger	49	0.0422099	0.696428	0.951927	1.04311	0.266391	4.08454
ES	A	pulmonary hypertension	Weighted median	49	-0.395814	0.141426	0.00513031	0.673132	0.510171	0.888146
ES	A	pulmonary hypertension	Inverse variance weighted	49	-0.432776	0.106099	4.52354e-05	0.648706	0.526907	0.798659
ES	A	pulmonary hypertension	Weighted mode	49	-0.372855	0.262047	0.161244	0.688765	0.412109	1.15114
ES	A	pulmonary hypertension	MR-PRESSO	49	-0.432776	0.0715906	1.49267e-09	0.648706	0.563778	0.746426
ES	A	dilated cardiomyopathies	MR Egger	49	-0.651871	0.869803	0.457323	0.52107	0.0947338	2.86607
ES	A	dilated cardiomyopathies	Weighted median	49	-0.386293	0.177364	0.0294079	0.679571	0.480021	0.962077
ES	A	dilated cardiomyopathies	Inverse variance weighted	49	-0.249202	0.132665	0.0603214	0.779422	0.600961	1.01088
ES	A	dilated cardiomyopathies	Weighted mode	49	-0.505896	0.338304	0.141359	0.602965	0.310686	1.17021
ES	A	dilated cardiomyopathies	MR-PRESSO	49	-0.249202	0.0813727	0.00219512	0.779422	0.664519	0.914195
ES	A	Hypertrophic cardiomyopathy	MR Egger	39	1.31737	1.37246	0.343354	3.73361	0.253436	55.0034
ES	A	Hypertrophic cardiomyopathy	Weighted median	39	0.746936	0.272059	0.00604201	2.11052	1.23825	3.59726
ES	A	Hypertrophic cardiomyopathy	Inverse variance weighted	39	0.682914	0.208544	0.00105785	1.97964	1.31544	2.97922
ES	A	Hypertrophic cardiomyopathy	Weighted mode	39	0.777549	0.498167	0.126857	2.17613	0.819666	5.77741
ES	A	Hypertrophic cardiomyopathy	MR-PRESSO	39	0.682914	0.12187	2.09918e-08	1.97964	1.55901	2.51376
ES	A	Cardiomyopathy	MR Egger	39	-1.92572	0.617034	0.00348825	0.14577	0.0434949	0.488538
ES	A	Cardiomyopathy	Weighted median	39	-0.892226	0.122119	2.74766e-13	0.409743	0.322524	0.520548
ES	A	Cardiomyopathy	Inverse variance weighted	39	-0.734073	0.0937702	4.94019e-15	0.47995	0.399372	0.576786
ES	A	Cardiomyopathy	Weighted mode	39	-0.918335	0.213629	0.000115273	0.399183	0.26262	0.606761
ES	A	Cardiomyopathy	MR-PRESSO	39	-0.734073	0.113188	8.84719e-11	0.47995	0.384458	0.599161
ES	A	Heart failure	MR Egger	34	-0.0472699	0.199583	0.814288	0.95383	0.645033	1.41046
ES	A	Heart failure	Weighted median	34	-0.321478	0.0409933	4.42659e-15	0.725076	0.669098	0.785738
ES	A	Heart failure	Inverse variance weighted	34	-0.340311	0.0293656	4.69907e-31	0.711549	0.671751	0.753705
ES	A	Heart failure	Weighted mode	34	-0.320529	0.066952	3.44624e-05	0.725765	0.63651	0.827536
ES	A	Heart failure	MR-PRESSO	34	-0.337861	0.0344518	1.05276e-22	0.713294	0.666719	0.763123
ES	A	Atrial fibrillation	MR Egger	42	-0.228908	0.342291	0.507494	0.795401	0.406651	1.55579
ES	A	Atrial fibrillation	Weighted median	42	-0.181217	0.0321816	1.79099e-08	0.834255	0.783258	0.888571
ES	A	Atrial fibrillation	Inverse variance weighted	42	-0.126318	0.0509227	0.0131168	0.881335	0.797617	0.973839
ES	A	Atrial fibrillation	Weighted mode	42	-0.165736	0.0511988	0.00239307	0.84727	0.766374	0.936706
ES	A	Atrial fibrillation	MR-PRESSO	40	-0.187639	0.0293879	1.71516e-10	0.828914	0.782518	0.878062
ES	A	Myocardial infarction	MR Egger	48	-0.00320957	0.00654636	0.626264	0.996796	0.984088	1.00967
ES	A	Myocardial infarction	Weighted median	48	0.00694685	0.00131839	1.37031e-07	1.00697	1.00437	1.00958
ES	A	Myocardial infarction	Inverse variance weighted	48	0.00710698	0.000992041	7.83612e-13	1.00713	1.00518	1.00909
ES	A	Myocardial infarction	Weighted mode	48	0.00470449	0.00249512	0.0655546	1.00472	0.999814	1.00964
ES	A	Myocardial infarction	MR-PRESSO	48	0.00710698	0.000788043	1.90661e-19	1.00713	1.00558	1.00869
ES	A	Angina pectoris	MR Egger	40	-0.00506313	0.00677827	0.459682	0.99495	0.981819	1.00826
ES	A	Angina pectoris	Weighted median	40	0.00180599	0.00126762	0.15424	1.00181	0.999322	1.0043
ES	A	Angina pectoris	Inverse variance weighted	40	0.00118431	0.000989706	0.231453	1.00119	0.999245	1.00313
ES	A	Angina pectoris	Weighted mode	40	0.00188246	0.00238732	0.435158	1.00188	0.997207	1.00658
ES	A	Angina pectoris	MR-PRESSO	40	0.00118431	0.000476494	0.0129384	1.00119	1.00025	1.00212
ES	A	Chronic ischaemic heart disease	MR Egger	40	0.0258351	0.00902216	0.00678395	1.02617	1.00819	1.04448
ES	A	Chronic ischaemic heart disease	Weighted median	40	-0.0002227	0.00196358	0.909701	0.999777	0.995937	1.00363
ES	A	Chronic ischaemic heart disease	Inverse variance weighted	40	-0.00237589	0.0013778	0.0846326	0.997627	0.994936	1.00032
ES	A	Chronic ischaemic heart disease	Weighted mode	40	-0.0107685	0.00379722	0.00720877	0.989289	0.981954	0.99668
ES	A	Chronic ischaemic heart disease	MR-PRESSO	40	-0.00237589	0.00141247	0.0925514	0.997627	0.994869	1.00039
ES	A	Ischemic stroke	MR Egger	40	-0.819622	0.260801	0.00324012	0.440598	0.264268	0.734582
ES	A	Ischemic stroke	Weighted median	40	-0.570556	0.047873	9.52202e-33	0.565211	0.514589	0.620813
ES	A	Ischemic stroke	Inverse variance weighted	40	-0.520271	0.0394801	1.17371e-39	0.594359	0.550102	0.642178
ES	A	Ischemic stroke	Weighted mode	40	-0.57317	0.0767438	4.91338e-09	0.563736	0.485009	0.655241
ES	A	Ischemic stroke	MR-PRESSO	40	-0.520271	0.0643224	6.04094e-16	0.594359	0.523958	0.67422
ES	AS	hypertension	MR Egger	29	-0.0532685	0.060923	0.389635	0.948125	0.841409	1.06838
ES	AS	hypertension	Weighted median	29	0.00406454	0.00466871	0.383977	1.00407	0.994927	1.0133
ES	AS	hypertension	Inverse variance weighted	29	0.00568252	0.00782399	0.467658	1.0057	0.990394	1.02124
ES	AS	hypertension	Weighted mode	29	-0.0175365	0.0102987	0.0996852	0.982616	0.962981	1.00265
ES	AS	hypertension	MR-PRESSO	28	0.00124379	0.00352074	0.723882	1.00124	0.994359	1.00818
ES	AS	pulmonary hypertension	MR Egger	34	1.66681	1.16179	0.161077	5.29526	0.543186	51.6209
ES	AS	pulmonary hypertension	Weighted median	34	-0.532039	0.196707	0.00683609	0.587406	0.399483	0.863732
ES	AS	pulmonary hypertension	Inverse variance weighted	34	-0.197406	0.140508	0.160036	0.820857	0.623254	1.08111
ES	AS	pulmonary hypertension	Weighted mode	34	-0.665373	0.449756	0.148515	0.514082	0.212908	1.24129
ES	AS	pulmonary hypertension	MR-PRESSO	34	-0.180129	0.121103	0.136909	0.835163	0.658698	1.0589
ES	AS	dilated cardiomyopathies	MR Egger	34	-0.399749	1.49912	0.791446	0.670488	0.0355067	12.6611
ES	AS	dilated cardiomyopathies	Weighted median	34	-0.622972	0.236373	0.0084001	0.536348	0.337475	0.852415
ES	AS	dilated cardiomyopathies	Inverse variance weighted	34	-0.51187	0.177909	0.00401285	0.599373	0.42292	0.849448
ES	AS	dilated cardiomyopathies	Weighted mode	34	-0.67966	0.451186	0.141481	0.506789	0.209301	1.22711
ES	AS	dilated cardiomyopathies	MR-PRESSO	34	-0.483476	0.175436	0.00585402	0.616636	0.437214	0.869688
ES	AS	Hypertrophic cardiomyopathy	MR Egger	31	-1.14889	1.97956	0.566143	0.316988	0.00654649	15.3489
ES	AS	Hypertrophic cardiomyopathy	Weighted median	31	1.10192	0.321512	0.000609589	3.00994	1.60281	5.65242
ES	AS	Hypertrophic cardiomyopathy	Inverse variance weighted	31	1.2271	0.250969	1.01126e-06	3.41132	2.0859	5.57894
ES	AS	Hypertrophic cardiomyopathy	Weighted mode	31	1.0294	0.569529	0.0807298	2.79937	0.916786	8.54779
ES	AS	Hypertrophic cardiomyopathy	MR-PRESSO	31	1.01853	0.274497	0.000206833	2.76911	1.6169	4.74238
ES	AS	Cardiomyopathy	MR Egger	31	-0.328172	0.891015	0.715315	0.720239	0.125611	4.12976
ES	AS	Cardiomyopathy	Weighted median	31	-0.607384	0.165461	0.000241739	0.544774	0.393888	0.753459
ES	AS	Cardiomyopathy	Inverse variance weighted	31	-0.635315	0.11286	1.80995e-08	0.529768	0.424637	0.660928
ES	AS	Cardiomyopathy	Weighted mode	31	-1.18691	0.356061	0.00229046	0.305163	0.151861	0.613222
ES	AS	Cardiomyopathy	MR-PRESSO	31	-0.582185	0.123954	2.64287e-06	0.558676	0.438176	0.712315
ES	AS	Heart failure	MR Egger	28	-1.63892	0.357681	0.000101302	0.194189	0.0963296	0.391461
ES	AS	Heart failure	Weighted median	28	-0.397698	0.0552165	5.91125e-13	0.671865	0.602949	0.748658
ES	AS	Heart failure	Inverse variance weighted	28	-0.242197	0.0585277	3.50109e-05	0.784902	0.699835	0.880309
ES	AS	Heart failure	Weighted mode	28	-0.418642	0.0665293	9.82244e-07	0.657939	0.577504	0.749578
ES	AS	Heart failure	MR-PRESSO	27	-0.233021	0.0599529	0.000101605	0.792137	0.704316	0.890909
ES	AS	Atrial fibrillation	MR Egger	33	-0.541703	0.530043	0.314692	0.581757	0.205854	1.64408
ES	AS	Atrial fibrillation	Weighted median	33	0.179897	0.0532568	0.000730383	1.19709	1.07844	1.32881
ES	AS	Atrial fibrillation	Inverse variance weighted	33	0.216537	0.0678344	0.0014122	1.24177	1.08717	1.41835
ES	AS	Atrial fibrillation	Weighted mode	33	0.129484	0.104507	0.224359	1.13824	0.927418	1.39699
ES	AS	Atrial fibrillation	MR-PRESSO	25	0.0828969	0.0509916	0.104014	1.08643	0.983098	1.20062
ES	AS	Myocardial infarction	MR Egger	34	-0.0293698	0.010667	0.00964145	0.971057	0.950966	0.991573
ES	AS	Myocardial infarction	Weighted median	34	0.00432494	0.00180668	0.0166722	1.00433	1.00078	1.0079
ES	AS	Myocardial infarction	Inverse variance weighted	34	0.00687882	0.00145086	2.12458e-06	1.0069	1.00404	1.00977
ES	AS	Myocardial infarction	Weighted mode	34	0.00420609	0.00289189	0.15527	1.00421	0.998539	1.00992
ES	AS	Myocardial infarction	MR-PRESSO	34	0.00746118	0.00165722	6.72463e-06	1.00749	1.00422	1.01077
ES	AS	Angina pectoris	MR Egger	29	-0.0199784	0.00974204	0.0501133	0.98022	0.961681	0.999116
ES	AS	Angina pectoris	Weighted median	29	0.002349	0.00184715	0.203483	1.00235	0.998729	1.00599
ES	AS	Angina pectoris	Inverse variance weighted	29	0.00193811	0.00125298	0.121911	1.00194	0.999482	1.0044
ES	AS	Angina pectoris	Weighted mode	29	0.00241963	0.00397662	0.547785	1.00242	0.99464	1.01027
ES	AS	Angina pectoris	MR-PRESSO	29	0.00190099	0.00118071	0.107387	1.0019	0.999587	1.00422
ES	AS	Chronic ischaemic heart disease	MR Egger	29	-0.0538487	0.0129671	0.000295131	0.947575	0.923796	0.971967
ES	AS	Chronic ischaemic heart disease	Weighted median	29	0.0033796	0.00258799	0.191595	1.00339	0.998309	1.00849
ES	AS	Chronic ischaemic heart disease	Inverse variance weighted	29	0.00163424	0.00194155	0.399945	1.00164	0.997831	1.00545
ES	AS	Chronic ischaemic heart disease	Weighted mode	29	0.00533693	0.00586345	0.370485	1.00535	0.993863	1.01697
ES	AS	Chronic ischaemic heart disease	MR-PRESSO	29	0.00199904	0.00184446	0.278451	1.002	0.998385	1.00563
ES	AS	Ischemic stroke	MR Egger	30	-1.08213	0.658113	0.111299	0.338873	0.093291	1.23093
ES	AS	Ischemic stroke	Weighted median	30	-0.16383	0.0798133	0.0401048	0.848886	0.725957	0.992631
ES	AS	Ischemic stroke	Inverse variance weighted	30	-0.279047	0.0836165	0.000846189	0.756504	0.642148	0.891224
ES	AS	Ischemic stroke	Weighted mode	30	-0.159245	0.164692	0.341576	0.852787	0.617521	1.17769
ES	AS	Ischemic stroke	MR-PRESSO	30	-0.229266	0.0880593	0.00922652	0.795117	0.669073	0.944906
ED	IS	hypertension	Inverse variance weighted	42	-0.0051323	0.00437486	0.240741	0.994881	0.986386	1.00345
ED	IS	pulmonary hypertension	Inverse variance weighted	74	1.6578	0.0935252	2.66e-70	5.24775	4.36881	6.30352
ED	IS	dilated_cardiomyopathies	Inverse variance weighted	74	-1.55182	0.195997	2.42e-15	0.211861	0.144283	0.311091
ED	IS	Hypertrophic cardiomyopathy	Inverse variance weighted	53	1.73476	0.259745	2.41e-11	5.66758	3.40642	9.42968
ED	IS	Cardiomyopathy	Inverse variance weighted	53	-0.470862	0.116717	5.48e-05	0.624464	0.49677	0.784981
ED	IS	hypertension	MR Egger	42	-0.0767458	0.0295197	0.0130041	0.926125	0.874062	0.98129
ED	IS	hypertension	Weighted median	42	-0.0154985	0.00339819	5.1e-06	0.984621	0.978085	0.991201
ED	IS	Heart failure	Inverse variance weighted	50	0.174335	0.0345042	4.36e-07	1.19045	1.11261	1.27375
ED	IS	hypertension	Weighted mode	42	-0.0158422	0.00488489	0.00235345	0.984283	0.974904	0.993752
ED	IS	hypertension	MR-PRESSO	38	-0.0119851	0.00290842	3.78e-05	0.988086	0.98247	0.993735
ED	IS	Atrial fibrillation	Inverse variance weighted	63	0.709437	0.0508666	3.28e-44	2.03285	1.83995	2.24597
ED	IS	Myocardial infarction	Inverse variance weighted	70	0.00705982	0.00089748	3.65e-15	1.00708	1.00531	1.00886
ED	IS	Angina pectoris	Inverse variance weighted	42	0.0101258	0.00141182	7.38e-13	1.01018	1.00739	1.01298
ED	IS	Chronic ischaemic heart disease	Inverse variance weighted	42	0.0114896	0.00140018	2.29e-16	1.01156	1.00878	1.01434
ED	IS	Ischemic stroke	Inverse variance weighted	58	0.208747	0.0422483	7.77e-07	1.23213	1.13421	1.33851
ED	IS	pulmonary hypertension	MR Egger	74	2.0924	0.865015	0.0180955	8.10434	1.48731	44.1604
ED	IS	pulmonary hypertension	Weighted median	74	2.00391	0.138473	1.83e-47	7.418	5.65479	9.731
ED	IS	pulmonary hypertension	Weighted mode	74	2.10973	0.271932	4e-11	8.24602	4.83917	14.0513
ED	IS	pulmonary hypertension	MR-PRESSO	74	1.6578	0.149694	1.67e-28	5.24775	3.91337	7.03713
ED	IS	dilated_cardiomyopathies	MR Egger	74	-8.75198	1.539	2.59e-07	0.000158149	7.75e-06	0.00322913
ED	IS	dilated_cardiomyopathies	Weighted median	74	-2.31463	0.179213	3.68e-38	0.0988029	0.0695377	0.140384
ED	IS	dilated_cardiomyopathies	Weighted mode	74	-2.43227	0.327127	1.61e-10	0.0878374	0.0462619	0.166777
ED	IS	dilated_cardiomyopathies	MR-PRESSO	68	-1.92642	0.189205	2.4e-24	0.145669	0.100534	0.211067
ED	IS	Hypertrophic cardiomyopathy	MR Egger	53	3.26332	1.62988	0.0505968	26.1362	1.07117	637.717
ED	IS	Hypertrophic cardiomyopathy	Weighted median	53	2.38248	0.369042	1.08e-10	10.8318	5.25489	22.3272
ED	IS	Hypertrophic cardiomyopathy	Weighted mode	53	2.88308	0.833647	0.00109248	17.8692	3.4873	91.5627
ED	IS	Hypertrophic cardiomyopathy	MR-PRESSO	53	1.73476	0.253829	8.24e-12	5.66758	3.44615	9.32097
ED	IS	Cardiomyopathy	MR Egger	53	-0.166084	0.729229	0.820749	0.846975	0.202833	3.53674
ED	IS	Cardiomyopathy	Weighted median	53	-0.911994	0.162758	2.1e-08	0.401722	0.292001	0.552673
ED	IS	Cardiomyopathy	Weighted mode	53	-0.936648	0.432551	0.0349663	0.39194	0.16789	0.914985
ED	IS	Cardiomyopathy	MR-PRESSO	53	-0.470862	0.117104	5.8e-05	0.624464	0.496394	0.785576
ED	IS	Heart failure	MR Egger	50	-0.59581	0.222849	0.0102254	0.551116	0.356082	0.852975
ED	IS	Heart failure	Weighted median	50	0.212037	0.0432953	9.71e-07	1.23619	1.13562	1.34567
ED	IS	Heart failure	Weighted mode	50	0.232491	0.0820229	0.00665	1.26174	1.07436	1.4818
ED	IS	Heart failure	MR-PRESSO	50	0.171661	0.0349562	9.07e-07	1.18728	1.10865	1.27147
ED	IS	Atrial fibrillation	MR Egger	63	-0.0346218	0.366001	0.924947	0.965971	0.47143	1.9793
ED	IS	Atrial fibrillation	Weighted median	63	0.86212	0.0407785	3.3e-99	2.36818	2.18626	2.56522
ED	IS	Atrial fibrillation	Weighted mode	63	0.893977	0.071667	1.48e-18	2.44483	2.12444	2.81354
ED	IS	Atrial fibrillation	MR-PRESSO	60	0.800357	0.0673744	1.52e-32	2.22633	1.95092	2.54063
ED	IS	Myocardial infarction	MR Egger	70	7.45e-05	0.00801033	0.992603	1.00007	0.984496	1.0159
ED	IS	Myocardial infarction	Weighted median	70	0.00691524	0.00115305	2.01e-09	1.00694	1.00467	1.00922
ED	IS	Myocardial infarction	Weighted mode	70	0.00676582	0.00263462	0.0123963	1.00679	1.0016	1.012
ED	IS	Myocardial infarction	MR-PRESSO	70	0.00705982	0.000509379	1.11e-43	1.00708	1.00608	1.00809
ED	IS	Angina pectoris	MR Egger	42	-0.0123191	0.00953984	0.204002	0.987756	0.969459	1.0064
ED	IS	Angina pectoris	Weighted median	42	0.014569	0.00150357	3.34e-22	1.01468	1.01169	1.01767
ED	IS	Angina pectoris	Weighted mode	42	0.0159322	0.00283169	1.47e-06	1.01606	1.01044	1.02171
ED	IS	Angina pectoris	MR-PRESSO	39	0.0124617	0.00147229	2.58e-17	1.01254	1.00962	1.01547
ED	IS	Chronic ischaemic heart disease	MR Egger	42	0.00266109	0.00998293	0.791174	1.00266	0.983237	1.02248
ED	IS	Chronic ischaemic heart disease	Weighted median	42	0.0145011	0.00192339	4.72e-14	1.01461	1.01079	1.01844
ED	IS	Chronic ischaemic heart disease	Weighted mode	42	0.0147703	0.0041239	0.00089696	1.01488	1.00671	1.02312
ED	IS	Chronic ischaemic heart disease	MR-PRESSO	42	0.0114896	0.00169239	1.13e-11	1.01156	1.00821	1.01492
ED	IS	Ischemic stroke	MR Egger	58	-0.338718	0.292568	0.251883	0.712683	0.401659	1.26455
ED	IS	Ischemic stroke	Weighted median	58	0.188959	0.0533941	0.000401727	1.20799	1.08796	1.34126
ED	IS	Ischemic stroke	Weighted mode	58	0.216296	0.131263	0.104895	1.24147	0.959849	1.60572
ED	IS	Ischemic stroke	MR-PRESSO	58	0.208747	0.0465062	7.17e-06	1.23213	1.12479	1.34972
ED	I	hypertension	MR Egger	10	0.0320047	0.0398615	0.445229	1.03252	0.954924	1.11643
ED	I	hypertension	Weighted median	10	0.0202448	0.00648505	0.00179765	1.02045	1.00756	1.0335
ED	I	hypertension	Weighted mode	10	0.0205839	0.00954395	0.0593806	1.0208	1.00188	1.04007
ED	I	hypertension	MR-PRESSO	10	0.018708	0.00358304	1.78e-07	1.01888	1.01175	1.02606
ED	I	pulmonary hypertension	MR Egger	12	-8.641	2.01195	0.00157417	0.000176711	3.42e-06	0.00911732
ED	I	pulmonary hypertension	Weighted median	12	-1.8079	0.389627	3.48e-06	0.163999	0.0764158	0.351963
ED	I	pulmonary hypertension	Weighted mode	12	-1.88268	0.748152	0.0286565	0.152182	0.0351176	0.659482
ED	I	pulmonary hypertension	MR-PRESSO	12	-1.18456	0.394194	0.00265563	0.30588	0.141256	0.662363
ED	I	hypertension	Inverse variance weighted	10	0.018708	0.005193	0.000315127	1.01888	1.00857	1.02931
ED	I	pulmonary hypertension	Inverse variance weighted	12	-1.18456	0.306922	0.000113622	0.30588	0.167608	0.558224
ED	I	dilated_cardiomyopathies	Inverse variance weighted	12	-1.91873	0.319237	1.85e-09	0.146793	0.0785171	0.274438
ED	I	Hypertrophic cardiomyopathy	Inverse variance weighted	9	3.09757	0.55987	3.15e-08	22.1441	7.39073	66.3483
ED	I	Cardiomyopathy	Inverse variance weighted	9	-1.05986	0.334071	0.00151108	0.346506	0.18003	0.666926
ED	I	dilated_cardiomyopathies	MR Egger	12	-4.278	2.5338	0.122228	0.0138704	9.67e-05	1.99024
ED	I	dilated_cardiomyopathies	Weighted median	12	-2.09158	0.400921	1.82e-07	0.123492	0.0562816	0.270962
ED	I	Heart failure	Inverse variance weighted	8	-0.859841	0.124594	5.16e-12	0.42323	0.331527	0.540297
ED	I	dilated_cardiomyopathies	Weighted mode	12	-2.18096	0.677386	0.00816389	0.112933	0.0299378	0.426015
ED	I	dilated_cardiomyopathies	MR-PRESSO	12	-1.91873	0.371711	2.44e-07	0.146793	0.0708431	0.304166
ED	I	Atrial fibrillation	Inverse variance weighted	11	-1.4161	0.205291	5.27e-12	0.242657	0.162273	0.362861
ED	I	Myocardial infarction	Inverse variance weighted	12	0.00330635	0.0036953	0.370922	1.00331	0.996071	1.0106
ED	I	Angina pectoris	Inverse variance weighted	10	0.00162404	0.00226525	0.473414	1.00163	0.997188	1.00608
ED	I	Chronic ischaemic heart disease	Inverse variance weighted	10	0.000456191	0.00301515	0.879739	1.00046	0.994561	1.00639
ED	I	Ischemic stroke	Inverse variance weighted	10	-0.395194	0.0780227	4.08e-07	0.67355	0.578037	0.784845
ED	I	Hypertrophic cardiomyopathy	MR Egger	9	14.3692	3.86972	0.00752278	1.73957e+06	884.041	3423053156
ED	I	Hypertrophic cardiomyopathy	Weighted median	9	3.91634	0.700056	2.21e-08	50.2161	12.7334	198.036
ED	I	Hypertrophic cardiomyopathy	Weighted mode	9	4.06544	1.10752	0.00630244	58.2904	6.65061	510.897
ED	I	Hypertrophic cardiomyopathy	MR-PRESSO	9	3.09757	0.896777	0.000552099	22.1441	3.81862	128.414
ED	I	Cardiomyopathy	MR Egger	9	-1.99867	2.75244	0.491311	0.135516	0.000615276	29.8477
ED	I	Cardiomyopathy	Weighted median	9	-0.742138	0.330954	0.0249343	0.476095	0.248874	0.910767
ED	I	Cardiomyopathy	Weighted mode	9	-0.680443	0.512682	0.221062	0.506393	0.185389	1.38322
ED	I	Cardiomyopathy	MR-PRESSO	8	-1.2679	0.423276	0.00274039	0.281421	0.12276	0.645144
ED	I	Heart failure	MR Egger	8	-2.98833	0.526527	0.00128856	0.0503715	0.0179472	0.141375
ED	I	Heart failure	Weighted median	8	-0.988951	0.11389	3.84e-18	0.371967	0.297549	0.464996
ED	I	Heart failure	Weighted mode	8	-1.05102	0.157592	0.000285407	0.34958	0.256686	0.476094
ED	I	Heart failure	MR-PRESSO	8	-0.902316	0.205209	1.1e-05	0.405629	0.271301	0.606467
ED	I	Atrial fibrillation	MR Egger	11	-5.50049	0.9667	0.000298076	0.00408477	0.00061418	0.0271669
ED	I	Atrial fibrillation	Weighted median	11	-0.761365	0.13312	1.07e-08	0.467028	0.359774	0.606258
ED	I	Atrial fibrillation	Weighted mode	11	-0.66314	0.109253	0.000120412	0.515231	0.415914	0.638264
ED	I	Atrial fibrillation	MR-PRESSO	9	-1.50991	0.383634	8.29e-05	0.220929	0.104159	0.468607
ED	I	Myocardial infarction	MR Egger	12	0.0612583	0.0247661	0.0329084	1.06317	1.0128	1.11605
ED	I	Myocardial infarction	Weighted median	12	0.010166	0.00385351	0.00833663	1.01022	1.00262	1.01788
ED	I	Myocardial infarction	Weighted mode	12	0.0119952	0.00510248	0.0384293	1.01207	1.002	1.02224
ED	I	Myocardial infarction	MR-PRESSO	10	0.00810316	0.00342898	0.0181208	1.00814	1.00138	1.01493
ED	I	Angina pectoris	MR Egger	10	0.0222337	0.0173623	0.236222	1.02248	0.988273	1.05788
ED	I	Angina pectoris	Weighted median	10	0.00258621	0.00284714	0.36369	1.00259	0.99701	1.0082
ED	I	Angina pectoris	Weighted mode	10	0.00260944	0.00469491	0.591893	1.00261	0.993429	1.01188
ED	I	Angina pectoris	MR-PRESSO	10	0.00162404	0.0015424	0.292372	1.00163	0.998602	1.00466
ED	I	Chronic ischaemic heart disease	MR Egger	10	0.016331	0.02311	0.499837	1.01647	0.971451	1.06357
ED	I	Chronic ischaemic heart disease	Weighted median	10	0.00336883	0.00369752	0.36224	1.00337	0.996129	1.01067
ED	I	Chronic ischaemic heart disease	Weighted mode	10	0.00397398	0.00619824	0.53741	1.00398	0.991859	1.01625
ED	I	Chronic ischaemic heart disease	MR-PRESSO	10	0.000456191	0.00196653	0.816556	1.00046	0.996608	1.00432
ED	I	Ischemic stroke	MR Egger	10	-0.00117474	0.606809	0.998503	0.998826	0.304063	3.28107
ED	I	Ischemic stroke	Weighted median	10	-0.300341	0.10275	0.00346648	0.740566	0.605482	0.905787
ED	I	Ischemic stroke	Weighted mode	10	-0.247844	0.170415	0.179816	0.780481	0.558859	1.08999
ED	I	Ischemic stroke	MR-PRESSO	10	-0.395194	0.102031	0.000107379	0.67355	0.551467	0.822659
ED	IL	hypertension	MR Egger	36	-0.0296864	0.0335581	0.382571	0.97075	0.908954	1.03675
ED	IL	hypertension	Weighted median	36	-0.0163927	0.00343507	1.82e-06	0.983741	0.97714	0.990387
ED	IL	hypertension	Weighted mode	36	-0.0162419	0.0064149	0.0159877	0.983889	0.971596	0.996338
ED	IL	hypertension	MR-PRESSO	36	-0.016509	0.00175688	5.63e-21	0.983627	0.980245	0.987019
ED	IL	pulmonary hypertension	MR Egger	66	13.1372	1.37929	6.93e-14	507471	33988.9	7.5768e+06
ED	IL	pulmonary hypertension	Weighted median	66	2.14087	0.153167	2.14e-44	8.50683	6.30071	11.4854
ED	IL	pulmonary hypertension	Weighted mode	66	2.18926	0.278734	5.3e-11	8.92858	5.17034	15.4186
ED	IL	pulmonary hypertension	MR-PRESSO	66	1.75446	0.181883	5.11e-22	5.7803	4.04696	8.25605
ED	IL	dilated_cardiomyopathies	MR Egger	66	-7.81849	1.75168	3.34e-05	0.000402227	1.3e-05	0.0124605
ED	IL	dilated_cardiomyopathies	Weighted median	66	-2.42503	0.189595	1.85e-37	0.0884757	0.0610151	0.128295
ED	IL	dilated_cardiomyopathies	Weighted mode	66	-2.59671	0.433062	9.83e-08	0.0745185	0.0318885	0.174138
ED	IL	dilated_cardiomyopathies	MR-PRESSO	66	-2.16312	0.167881	5.48e-38	0.114966	0.0827307	0.159762
ED	IL	Hypertrophic cardiomyopathy	MR Egger	45	10.506	3.17273	0.00188732	36533.4	72.7786	1.8339e+07
ED	IL	Hypertrophic cardiomyopathy	Weighted median	45	2.53307	0.405201	4.07e-10	12.5921	5.69096	27.862
ED	IL	Hypertrophic cardiomyopathy	Weighted mode	45	3.04099	0.75958	0.000236412	20.9259	4.72189	92.7366
ED	IL	Hypertrophic cardiomyopathy	MR-PRESSO	45	2.16975	0.242085	3.17e-19	8.75606	5.44806	14.0726
ED	IL	hypertension	Inverse variance weighted	36	-0.016509	0.00273125	1.5e-09	0.983627	0.978375	0.988906
ED	IL	pulmonary hypertension	Inverse variance weighted	66	1.75446	0.121161	1.61e-47	5.7803	4.55844	7.32968
ED	IL	dilated_cardiomyopathies	Inverse variance weighted	66	-2.16312	0.134177	1.81e-58	0.114966	0.0883804	0.149549
ED	IL	Hypertrophic cardiomyopathy	Inverse variance weighted	45	2.16975	0.298803	3.83e-13	8.75606	4.87486	15.7273
ED	IL	Cardiomyopathy	Inverse variance weighted	45	-1.02175	0.134325	2.81e-14	0.359963	0.276642	0.468379
ED	IL	Cardiomyopathy	MR Egger	45	-0.376366	1.42612	0.79311	0.686351	0.0419385	11.2326
ED	IL	Cardiomyopathy	Weighted median	45	-0.990055	0.173529	1.16e-08	0.371556	0.264432	0.522078
ED	IL	Heart failure	Inverse variance weighted	40	0.115585	0.0372921	0.00193876	1.12253	1.04341	1.20765
ED	IL	Cardiomyopathy	Weighted mode	45	-0.985138	0.33221	0.00486851	0.373388	0.194705	0.71605
ED	IL	Cardiomyopathy	MR-PRESSO	45	-1.02175	0.0890336	1.74e-30	0.359963	0.302323	0.428593
ED	IL	Atrial fibrillation	Inverse variance weighted	57	0.739095	0.0569977	1.88e-38	2.09404	1.8727	2.34154
ED	IL	Myocardial infarction	Inverse variance weighted	62	0.00704363	0.000997712	1.67e-12	1.00707	1.0051	1.00904
ED	IL	Angina pectoris	Inverse variance weighted	36	0.0130764	0.00118518	2.64e-28	1.01316	1.01081	1.01552
ED	IL	Chronic ischaemic heart disease	Inverse variance weighted	36	0.0129151	0.00157753	2.68e-16	1.013	1.00987	1.01614
ED	IL	Ischemic stroke	Inverse variance weighted	50	0.0746118	0.059361	0.208784	1.07747	0.959123	1.21041
ED	IL	Heart failure	MR Egger	40	2.34515	0.424974	2.61e-06	10.4348	4.53668	24.001
ED	IL	Heart failure	Weighted median	40	0.217772	0.0507353	1.77e-05	1.2433	1.12562	1.3733
ED	IL	Heart failure	Weighted mode	40	0.239612	0.0852026	0.00766209	1.27076	1.07532	1.50172
ED	IL	Heart failure	MR-PRESSO	40	0.107541	0.0374633	0.00409733	1.11354	1.0347	1.19838
ED	IL	Atrial fibrillation	MR Egger	57	4.94414	0.392922	8e-18	140.35	64.9755	303.161
ED	IL	Atrial fibrillation	Weighted median	57	0.910199	0.0486111	3.15e-78	2.48482	2.259	2.73321
ED	IL	Atrial fibrillation	Weighted mode	57	0.954672	0.0742768	2.41e-18	2.59782	2.24586	3.00493
ED	IL	Atrial fibrillation	MR-PRESSO	52	0.864135	0.0782446	2.34e-28	2.37295	2.03557	2.76625
ED	IL	Myocardial infarction	MR Egger	62	0.0311107	0.0132182	0.0218851	1.0316	1.00522	1.05868
ED	IL	Myocardial infarction	Weighted median	62	0.00721524	0.00128147	1.8e-08	1.00724	1.00471	1.00977
ED	IL	Myocardial infarction	Weighted mode	62	0.00715245	0.00272018	0.0108099	1.00718	1.00182	1.01256
ED	IL	Myocardial infarction	MR-PRESSO	62	0.00704363	0.000635176	1.41e-28	1.00707	1.00582	1.00832
ED	IL	Angina pectoris	MR Egger	36	0.0637675	0.0145861	0.000110233	1.06584	1.0358	1.09676
ED	IL	Angina pectoris	Weighted median	36	0.0160117	0.00165816	4.62e-22	1.01614	1.01284	1.01945
ED	IL	Angina pectoris	Weighted mode	36	0.0167785	0.00337066	1.72e-05	1.01692	1.01022	1.02366
ED	IL	Angina pectoris	MR-PRESSO	36	0.0130764	0.00157346	9.52e-17	1.01316	1.01004	1.01629
ED	IL	Chronic ischaemic heart disease	MR Egger	36	0.0775096	0.0194147	0.000331031	1.08059	1.04025	1.1225
ED	IL	Chronic ischaemic heart disease	Weighted median	36	0.0152496	0.00215556	1.5e-12	1.01537	1.01109	1.01967
ED	IL	Chronic ischaemic heart disease	Weighted mode	36	0.0152501	0.00412343	0.000739713	1.01537	1.00719	1.02361
ED	IL	Chronic ischaemic heart disease	MR-PRESSO	36	0.0129151	0.0017048	3.57e-14	1.013	1.00962	1.01639
ED	IL	Ischemic stroke	MR Egger	50	3.50041	0.487218	3.84e-09	33.1292	12.7492	86.0872
ED	IL	Ischemic stroke	Weighted median	50	0.22455	0.0638637	0.000437973	1.25176	1.10448	1.41867
ED	IL	Ischemic stroke	Weighted mode	50	0.234968	0.116471	0.0491503	1.26487	1.00671	1.58923
ED	IL	Ischemic stroke	MR-PRESSO	46	0.18489	0.0473627	9.47e-05	1.20309	1.09643	1.32012
ED	AL	hypertension	MR Egger	8	0.406991	0.106143	0.00861529	1.50229	1.22012	1.84972
ED	AL	hypertension	Weighted median	8	0.00234579	0.0138014	0.865036	1.00235	0.975598	1.02983
ED	AL	hypertension	Weighted mode	8	-0.0139854	0.0126406	0.305124	0.986112	0.961981	1.01085
ED	AL	hypertension	MR-PRESSO	4	0.0351431	0.0279554	0.208713	1.03577	0.980542	1.0941
ED	AL	pulmonary hypertension	MR Egger	10	7.31354	2.95693	0.0385086	1500.48	4.56287	493426
ED	AL	pulmonary hypertension	Weighted median	10	0.812497	0.41566	0.0506169	2.25353	0.997805	5.08956
ED	AL	pulmonary hypertension	Weighted mode	10	1.19808	0.771849	0.155027	3.31373	0.729972	15.0428
ED	AL	pulmonary hypertension	MR-PRESSO	10	0.522193	0.3728	0.161295	1.68572	0.811804	3.50041
ED	AL	dilated_cardiomyopathies	MR Egger	10	7.82289	4.68839	0.133757	2497.12	0.255035	2.445e+07
ED	AL	dilated_cardiomyopathies	Weighted median	10	1.54512	0.536446	0.00397303	4.68854	1.63835	13.4174
ED	AL	dilated_cardiomyopathies	Weighted mode	10	2.14015	0.971481	0.0550725	8.50071	1.26624	57.0685
ED	AL	dilated_cardiomyopathies	MR-PRESSO	10	1.10519	0.561014	0.0488401	3.01979	1.00562	9.06821
ED	AL	Hypertrophic cardiomyopathy	MR Egger	9	-10.8792	7.59283	0.195018	1.88e-05	6.49e-12	54.7507
ED	AL	Hypertrophic cardiomyopathy	Weighted median	9	0.251659	0.895796	0.778762	1.28616	0.222217	7.44408
ED	AL	Hypertrophic cardiomyopathy	Weighted mode	9	0.683873	1.43402	0.646194	1.98154	0.119217	32.9357
ED	AL	Hypertrophic cardiomyopathy	MR-PRESSO	9	0.505033	0.834454	0.545029	1.65704	0.322873	8.50423
ED	AL	Cardiomyopathy	MR Egger	9	1.52166	2.86422	0.611668	4.57983	0.0167024	1255.8
ED	AL	Cardiomyopathy	Weighted median	9	-0.0865263	0.379709	0.819743	0.917111	0.43572	1.93035
ED	AL	Cardiomyopathy	Weighted mode	9	0.0134332	0.744674	0.986049	1.01352	0.23548	4.36228
ED	AL	Cardiomyopathy	MR-PRESSO	9	-0.474853	0.292481	0.104475	0.621976	0.350598	1.10341
ED	AL	Heart failure	MR Egger	6	0.299573	0.924641	0.76218	1.34928	0.220309	8.26368
ED	AL	Heart failure	Weighted median	6	-0.0537088	0.107782	0.618266	0.947708	0.767236	1.17063
ED	AL	Heart failure	Weighted mode	6	0.0457097	0.157436	0.783214	1.04677	0.768845	1.42516
ED	AL	Heart failure	MR-PRESSO	6	-0.169373	0.0991086	0.087457	0.844194	0.695151	1.02519
ED	AL	hypertension	Inverse variance weighted	8	0.0317628	0.0174876	0.0693238	1.03227	0.99749	1.06827
ED	AL	pulmonary hypertension	Inverse variance weighted	10	0.522193	0.342144	0.126952	1.68572	0.862077	3.29628
ED	AL	dilated_cardiomyopathies	Inverse variance weighted	10	1.10519	0.485474	0.0228153	3.01979	1.16609	7.82026
ED	AL	Hypertrophic cardiomyopathy	Inverse variance weighted	9	0.505033	0.799121	0.527396	1.65704	0.346025	7.93522
ED	AL	Cardiomyopathy	Inverse variance weighted	9	-0.474853	0.280617	0.0906119	0.621976	0.358846	1.07805
ED	AL	Atrial fibrillation	MR Egger	8	2.14112	1.17182	0.117447	8.50894	0.855863	84.5954
ED	AL	Atrial fibrillation	Weighted median	8	0.148861	0.0814787	0.0677	1.16051	0.989222	1.36146
ED	AL	Heart failure	Inverse variance weighted	6	-0.0907563	0.0904278	0.315556	0.91324	0.764912	1.09033
ED	AL	Atrial fibrillation	Weighted mode	8	0.197799	0.106926	0.106788	1.21872	0.988293	1.50287
ED	AL	Atrial fibrillation	MR-PRESSO	7	0.0878997	0.073875	0.234107	1.09188	0.944693	1.262
ED	AL	Atrial fibrillation	Inverse variance weighted	8	-0.0373292	0.137085	0.785386	0.963359	0.736375	1.26031
ED	AL	Myocardial infarction	Inverse variance weighted	9	-0.012043	0.00457559	0.0084883	0.988029	0.979208	0.99693
ED	AL	Angina pectoris	Inverse variance weighted	8	-0.00902675	0.00267261	0.000731468	0.991014	0.985836	0.996219
ED	AL	Chronic ischaemic heart disease	Inverse variance weighted	8	-0.0140922	0.00515555	0.00626828	0.986007	0.976093	0.996021
ED	AL	Ischemic stroke	Inverse variance weighted	8	0.00174687	0.229898	0.993937	1.00175	0.638359	1.572
ED	AL	Myocardial infarction	MR Egger	9	-0.112515	0.0300455	0.00721707	0.893584	0.842481	0.947787
ED	AL	Myocardial infarction	Weighted median	9	-0.0146055	0.00430829	0.000698684	0.985501	0.977214	0.993858
ED	AL	Myocardial infarction	Weighted mode	9	-0.0228656	0.0105364	0.0618034	0.977394	0.957416	0.997788
ED	AL	Myocardial infarction	MR-PRESSO	9	-0.012043	0.00555238	0.0300845	0.988029	0.977335	0.99884
ED	AL	Angina pectoris	MR Egger	8	-0.0566666	0.0264707	0.0760741	0.944909	0.897135	0.995227
ED	AL	Angina pectoris	Weighted median	8	-0.00945277	0.00365343	0.00967108	0.990592	0.983524	0.997711
ED	AL	Angina pectoris	Weighted mode	8	-0.013907	0.00614915	0.0581927	0.986189	0.974375	0.998147
ED	AL	Angina pectoris	MR-PRESSO	8	-0.00902675	0.00355103	0.0110217	0.991014	0.98414	0.997935
ED	AL	Chronic ischaemic heart disease	MR Egger	8	-0.0942049	0.0442864	0.0775114	0.910096	0.83443	0.992624
ED	AL	Chronic ischaemic heart disease	Weighted median	8	-0.017136	0.00530225	0.00122998	0.98301	0.972847	0.993279
ED	AL	Chronic ischaemic heart disease	Weighted mode	8	-0.0215702	0.0101952	0.0721766	0.978661	0.959299	0.998414
ED	AL	Chronic ischaemic heart disease	MR-PRESSO	8	-0.0140922	0.0064618	0.0291947	0.986007	0.973597	0.998574
ED	AL	Ischemic stroke	MR Egger	8	4.58958	1.61367	0.0294047	98.4527	4.16531	2327.06
ED	AL	Ischemic stroke	Weighted median	8	0.147399	0.154003	0.338509	1.15882	0.856889	1.56713
ED	AL	Ischemic stroke	Weighted mode	8	0.535644	0.295221	0.11249	1.70855	0.957922	3.04736
ED	AL	Ischemic stroke	MR-PRESSO	6	0.281935	0.228429	0.217116	1.32569	0.847228	2.07437
ED	A	hypertension	MR Egger	22	0.592767	0.183885	0.00426049	1.80899	1.26156	2.59395
ED	A	hypertension	Weighted median	22	-0.0199087	0.00487125	4.37e-05	0.980288	0.970973	0.989692
ED	A	hypertension	Weighted mode	22	-0.0210836	0.00591462	0.00183036	0.979137	0.967852	0.990554
ED	A	hypertension	MR-PRESSO	17	-0.0208117	0.00276301	4.99e-14	0.979403	0.974114	0.984722
ED	A	pulmonary hypertension	MR Egger	54	-6.79682	4.41642	0.129871	0.00111733	1.94e-07	6.41969
ED	A	pulmonary hypertension	Weighted median	54	1.74802	0.197254	7.87e-19	5.7432	3.90165	8.45395
ED	A	pulmonary hypertension	Weighted mode	54	2.27956	0.402418	6.15e-07	9.77234	4.44072	21.5052
ED	A	pulmonary hypertension	MR-PRESSO	54	1.30594	0.208702	3.91e-10	3.69116	2.45195	5.55666
ED	A	dilated_cardiomyopathies	MR Egger	54	26.6793	4.54621	3.1e-07	386077000000	5.2103e+07	2860780000000000
ED	A	dilated_cardiomyopathies	Weighted median	54	-1.19831	0.258481	3.55e-06	0.301703	0.181785	0.50073
ED	A	dilated_cardiomyopathies	Weighted mode	54	-2.74394	0.596292	2.65e-05	0.0643162	0.019987	0.206964
ED	A	dilated_cardiomyopathies	MR-PRESSO	54	-1.38593	0.260108	9.91e-08	0.250091	0.150207	0.416396
ED	A	Hypertrophic cardiomyopathy	MR Egger	38	-12.6978	8.35674	0.137381	3.06e-06	2.36e-13	39.7043
ED	A	Hypertrophic cardiomyopathy	Weighted median	38	1.16896	0.436151	0.00735858	3.21863	1.36903	7.56711
ED	A	Hypertrophic cardiomyopathy	Weighted mode	38	1.10972	0.705363	0.124173	3.03349	0.761248	12.0882
ED	A	Hypertrophic cardiomyopathy	MR-PRESSO	38	1.75208	0.260514	1.75e-11	5.76656	3.4607	9.60884
ED	A	Cardiomyopathy	MR Egger	38	3.62843	3.745	0.339073	37.6536	0.0244343	58024.6
ED	A	Cardiomyopathy	Weighted median	38	-1.15693	0.195341	3.17e-09	0.314451	0.214425	0.461137
ED	A	Cardiomyopathy	Weighted mode	38	-1.19518	0.324135	0.000723429	0.30265	0.160336	0.571281
ED	A	Cardiomyopathy	MR-PRESSO	38	-0.990736	0.124399	1.66e-15	0.371303	0.290963	0.473827
ED	A	Heart failure	MR Egger	29	-0.575129	1.44152	0.693051	0.562632	0.0333563	9.49011
ED	A	Heart failure	Weighted median	29	0.0579317	0.0735043	0.430614	1.05964	0.917469	1.22385
ED	A	Heart failure	Weighted mode	29	0.1525	0.224731	0.50297	1.16474	0.749782	1.80936
ED	A	Heart failure	MR-PRESSO	29	-0.0806357	0.0486963	0.0977445	0.92253	0.838551	1.01492
ED	A	Atrial fibrillation	MR Egger	41	-3.45527	2.00927	0.0934211	0.0315787	0.000615279	1.62076
ED	A	Atrial fibrillation	Weighted median	41	0.163376	0.0728517	0.024924	1.17748	1.0208	1.35821
ED	A	Atrial fibrillation	Weighted mode	41	-0.102427	0.0670332	0.13438	0.902644	0.79151	1.02938
ED	A	Atrial fibrillation	MR-PRESSO	32	0.43494	0.0978067	8.71e-06	1.54487	1.27537	1.87131
ED	A	Myocardial infarction	MR Egger	50	-0.169138	0.0319728	2.98e-06	0.844392	0.793101	0.899001
ED	A	Myocardial infarction	Weighted median	50	0.00734722	0.00154708	2.04e-06	1.00737	1.00432	1.01043
ED	A	Myocardial infarction	Weighted mode	50	0.0075979	0.00281159	0.00943343	1.00763	1.00209	1.01319
ED	A	Myocardial infarction	MR-PRESSO	46	0.0055518	0.00126226	1.09e-05	1.00557	1.00308	1.00806
ED	A	hypertension	Inverse variance weighted	22	-8.7e-05	0.00889755	0.992195	0.999913	0.982626	1.0175
ED	A	pulmonary hypertension	Inverse variance weighted	54	1.30594	0.170482	1.86e-14	3.69116	2.64268	5.15561
ED	A	dilated_cardiomyopathies	Inverse variance weighted	54	-1.38593	0.224841	7.09e-10	0.250091	0.160957	0.388586
ED	A	Hypertrophic cardiomyopathy	Inverse variance weighted	38	1.75208	0.319022	3.97e-08	5.76656	3.08574	10.7764
ED	A	Cardiomyopathy	Inverse variance weighted	38	-0.990736	0.143233	4.61e-12	0.371303	0.280418	0.491645
ED	A	Angina pectoris	MR Egger	22	-0.17713	0.0492497	0.00180263	0.837671	0.760591	0.922562
ED	A	Angina pectoris	Weighted median	22	0.00268936	0.00253617	0.288962	1.00269	0.997721	1.00769
ED	A	Heart failure	Inverse variance weighted	29	-0.0711248	0.0523481	0.174245	0.931346	0.840526	1.03198
ED	A	Angina pectoris	Weighted mode	22	0.00258555	0.00433075	0.556875	1.00259	0.994115	1.01114
ED	A	Angina pectoris	MR-PRESSO	22	0.00378463	0.0025965	0.144954	1.00379	0.998696	1.00891
ED	A	Atrial fibrillation	Inverse variance weighted	41	0.380096	0.0803403	2.23e-06	1.46243	1.24936	1.71183
ED	A	Myocardial infarction	Inverse variance weighted	50	0.00332877	0.00151566	0.0280743	1.00333	1.00036	1.00632
ED	A	Angina pectoris	Inverse variance weighted	22	0.00378463	0.0024999	0.130048	1.00379	0.998885	1.00872
ED	A	Chronic ischaemic heart disease	Inverse variance weighted	22	0.00228419	0.00347798	0.511336	1.00229	0.995478	1.00914
ED	A	Ischemic stroke	Inverse variance weighted	38	-0.124066	0.0884726	0.160821	0.883321	0.742693	1.05058
ED	A	Chronic ischaemic heart disease	MR Egger	22	-0.259871	0.0665253	0.000875685	0.771151	0.67688	0.878551
ED	A	Chronic ischaemic heart disease	Weighted median	22	0.00535989	0.00296985	0.0711109	1.00537	0.999539	1.01124
ED	A	Chronic ischaemic heart disease	Weighted mode	22	0.00835304	0.00373099	0.0361246	1.00839	1.00104	1.01579
ED	A	Chronic ischaemic heart disease	MR-PRESSO	19	0.00658172	0.0029899	0.0277132	1.0066	1.00072	1.01252
ED	A	Ischemic stroke	MR Egger	38	3.17148	2.32992	0.181912	23.8427	0.247791	2294.17
ED	A	Ischemic stroke	Weighted median	38	0.141872	0.0884211	0.108602	1.15243	0.969056	1.3705
ED	A	Ischemic stroke	Weighted mode	38	0.1987	0.205568	0.340025	1.21982	0.815288	1.82506
ED	A	Ischemic stroke	MR-PRESSO	38	-0.124066	0.0902353	0.169156	0.883321	0.740131	1.05421
ED	AS	hypertension	MR Egger	26	0.0533196	0.0407762	0.203392	1.05477	0.973749	1.14253
ED	AS	hypertension	Weighted median	26	-0.000754985	0.00476668	0.874151	0.999245	0.989953	1.00862
ED	AS	hypertension	Weighted mode	26	-0.00353015	0.00869585	0.688227	0.996476	0.979636	1.01361
ED	AS	hypertension	MR-PRESSO	22	0.000623236	0.00348607	0.858111	1.00062	0.99381	1.00748
ED	AS	pulmonary hypertension	MR Egger	37	2.97552	1.15167	0.0141108	19.5997	2.05083	187.314
ED	AS	pulmonary hypertension	Weighted median	37	-0.0419708	0.197393	0.83162	0.958898	0.65125	1.41188
ED	AS	pulmonary hypertension	Weighted mode	37	-0.270284	0.393765	0.496853	0.763163	0.352727	1.65119
ED	AS	pulmonary hypertension	MR-PRESSO	37	0.381982	0.166768	0.0219923	1.46519	1.05666	2.03165
ED	AS	dilated_cardiomyopathies	MR Egger	37	2.51776	2.43626	0.308481	12.4007	0.104631	1469.72
ED	AS	dilated_cardiomyopathies	Weighted median	37	-0.296529	0.307322	0.334604	0.743394	0.407025	1.35774
ED	AS	dilated_cardiomyopathies	Weighted mode	37	-0.918341	0.63509	0.156827	0.399181	0.114966	1.38602
ED	AS	dilated_cardiomyopathies	MR-PRESSO	33	-0.473579	0.287786	0.0998474	0.622769	0.35429	1.0947
ED	AS	Hypertrophic cardiomyopathy	MR Egger	29	2.88679	2.29183	0.218594	17.9356	0.20085	1601.63
ED	AS	Hypertrophic cardiomyopathy	Weighted median	29	0.763309	0.371747	0.040043	2.14536	1.03529	4.44568
ED	AS	Hypertrophic cardiomyopathy	Weighted mode	29	0.785198	0.660841	0.244743	2.19284	0.600466	8.00804
ED	AS	Hypertrophic cardiomyopathy	MR-PRESSO	29	0.837028	0.255765	0.00106546	2.30949	1.39896	3.81266
ED	AS	Cardiomyopathy	MR Egger	29	3.89113	1.03168	0.000807202	48.9663	6.48203	369.9
ED	AS	Cardiomyopathy	Weighted median	29	-0.203689	0.197129	0.301474	0.815716	0.554293	1.20043
ED	AS	Cardiomyopathy	Weighted mode	29	-0.151727	0.353859	0.671365	0.859223	0.429433	1.71916
ED	AS	Cardiomyopathy	MR-PRESSO	29	-0.419323	0.16318	0.0101788	0.657492	0.477517	0.905299
ED	AS	Heart failure	MR Egger	23	0.225065	0.502016	0.658512	1.2524	0.468187	3.35019
ED	AS	Heart failure	Weighted median	23	-0.299237	0.059794	5.6e-07	0.741384	0.659395	0.833568
ED	AS	Heart failure	Weighted mode	23	-0.377341	0.0905187	0.000399657	0.685682	0.574211	0.818793
ED	AS	Heart failure	MR-PRESSO	21	-0.240179	0.0541322	9.13e-06	0.786487	0.707316	0.87452
ED	AS	Atrial fibrillation	MR Egger	30	1.17397	0.615624	0.0668351	3.23479	0.96787	10.8113
ED	AS	Atrial fibrillation	Weighted median	30	0.161087	0.050771	0.00150971	1.17479	1.06351	1.29771
ED	AS	Atrial fibrillation	Weighted mode	30	0.15136	0.0523519	0.00720043	1.16342	1.04996	1.28913
ED	AS	Atrial fibrillation	MR-PRESSO	21	0.145379	0.0491281	0.00308457	1.15648	1.05031	1.27337
ED	AS	Myocardial infarction	MR Egger	36	0.011657	0.00977153	0.241147	1.01173	0.992533	1.03129
ED	AS	Myocardial infarction	Weighted median	36	0.00468617	0.00177694	0.0083588	1.0047	1.0012	1.0082
ED	AS	Myocardial infarction	Weighted mode	36	0.00616639	0.00355603	0.0917082	1.00619	0.999197	1.01322
ED	AS	Myocardial infarction	MR-PRESSO	36	0.00248169	0.000948848	0.00891015	1.00248	1.00062	1.00435
ED	AS	Angina pectoris	MR Egger	26	0.00214354	0.0131191	0.871579	1.00215	0.976706	1.02825
ED	AS	Angina pectoris	Weighted median	26	7.32e-05	0.00206681	0.971764	1.00007	0.99603	1.00413
ED	AS	Angina pectoris	Weighted mode	26	-0.00607852	0.00345146	0.0904424	0.99394	0.987239	1.00069
ED	AS	Angina pectoris	MR-PRESSO	25	-0.000141066	0.00170012	0.933872	0.999859	0.996533	1.0032
ED	AS	Chronic ischaemic heart disease	MR Egger	26	0.0110917	0.0148048	0.461019	1.01115	0.982234	1.04092
ED	AS	Chronic ischaemic heart disease	Weighted median	26	-0.00150323	0.00267406	0.574013	0.998498	0.993278	1.00374
ED	AS	Chronic ischaemic heart disease	Weighted mode	26	-0.00120035	0.0049947	0.812038	0.9988	0.98907	1.00863
ED	AS	Chronic ischaemic heart disease	MR-PRESSO	26	-0.000159246	0.00219881	0.942265	0.999841	0.995541	1.00416
ED	AS	hypertension	Inverse variance weighted	26	0.00723128	0.00620487	0.243849	1.00726	0.995082	1.01958
ED	AS	pulmonary hypertension	Inverse variance weighted	37	0.430254	0.164133	0.00875757	1.53765	1.11466	2.12114
ED	AS	dilated_cardiomyopathies	Inverse variance weighted	37	-0.0261143	0.33672	0.938182	0.974224	0.503543	1.88487
ED	AS	Hypertrophic cardiomyopathy	Inverse variance weighted	29	0.8583	0.284529	0.00255661	2.35915	1.3507	4.12051
ED	AS	Cardiomyopathy	Inverse variance weighted	29	-0.394066	0.156087	0.0115812	0.674309	0.496587	0.915637
ED	AS	Ischemic stroke	MR Egger	29	1.84269	0.458637	0.000422265	6.31348	2.56962	15.512
ED	AS	Ischemic stroke	Weighted median	29	-0.185833	0.0708623	0.00872984	0.830412	0.722727	0.954142
ED	AS	Heart failure	Inverse variance weighted	23	-0.205072	0.0642161	0.00140579	0.814589	0.718252	0.923848
ED	AS	Ischemic stroke	Weighted mode	29	-0.190616	0.0919316	0.0474446	0.82645	0.690181	0.989624
ED	AS	Ischemic stroke	MR-PRESSO	25	-0.210138	0.0549899	0.000132706	0.810473	0.727663	0.902707
ED	AS	Atrial fibrillation	Inverse variance weighted	30	0.149705	0.0980296	0.126726	1.16149	0.958455	1.40754
ED	AS	Myocardial infarction	Inverse variance weighted	36	0.00310829	0.00132252	0.0187593	1.00311	1.00052	1.00572
ED	AS	Angina pectoris	Inverse variance weighted	26	0.00074439	0.0019408	0.701314	1.00074	0.996945	1.00456
ED	AS	Chronic ischaemic heart disease	Inverse variance weighted	26	0.000279023	0.00221441	0.899729	1.00028	0.995947	1.00463
ED	AS	Ischemic stroke	Inverse variance weighted	29	-0.0566167	0.0871392	0.515868	0.944956	0.796594	1.12095
MR analyses with IS, I, IL, AL and A, AS as exposure. Beta estimates (b) are scaled by standard deviation (SD) units. Eleven heart-related conditions were the outcome of each exposure. P-value was two-sided. Abbreviations: nsnp, number of single nucleotide polymorphism; se, standard error; or,Odds ratio; or_lci95, the lower bound of the 95 confidence interval for OR; or_uci95, the higher bound of…
