# Supplementary material for: Genome-wide association analysis of left ventricular imaging-derived phenotypes identifies 72 risk loci and yields genetic insights into hypertrophic cardiomyopathy
Source: Nat Commun. 2023 Nov 30;14:7900. doi: 10.1038/s41467-023-43771-5 (PMC10689443; doi:10.1038/s41467-023-43771-5)
Supplement: Supplementary file 20 — Supplementary Data 17 [file 41467_2023_43771_MOESM20_ESM.xlsx]

## Sheet: Supplementary Data 17
Supplementary Data 17: polygenic score SNP weights
							ES												ED
							IS		I		IL		AL		A		AS		IS		I		IL		AL		A		AS
SNP	Chr	BP	GENPOS	Allele1	Allele0	A1FREQ	Beta	P	Beta	P	Beta	P	Beta	P	Beta	P	Beta	P	Beta	P	Beta	P	Beta	P	Beta	P	Beta	P	Beta	P
rs133885	22	26159289	0.253079	A	G	0.451136	0.0613306	6e-19	0.0544241	3.5e-15	_	_	_	_	_	_	0.0339709	9.6e-07	0.0319923	3.6e-06	_	_	_	_	_	_	_	_	_	_
rs79548216	1	3241254	0.0505773	C	A	0.096529	-0.0955807	2.1e-16	_	_	_	_	_	_	_	_	_	_	_	_	_	_	_	_	_	_	_	_	_	_
rs7928419	11	47392114	0.665203	G	A	0.327158	-0.0519678	1e-12	-0.0336185	4.2e-06	_	_	_	_	_	_	_	_	-0.0442442	1.3e-09	_	_	_	_	_	_	_	_	-0.0418291	1.2e-08
rs9428227	1	116309200	1.47499	T	C	0.487437	-0.0465417	1.2e-11	_	_	_	_	_	_	_	_	_	_	-0.032848	1.8e-06	_	_	_	_	_	_	_	_	_	_
rs66761782	6	36636080	0.56267	C	T	0.237586	0.0525398	6.1e-11	_	_	_	_	_	_	_	_	0.043306	8.6e-08	_	_	_	_	_	_	_	_	_	_	_	_
rs6699618	1	11881441	0.239511	G	C	0.16101	-0.0604117	6.5e-11	_	_	_	_	_	_	_	_	_	_	_	_	_	_	_	_	_	_	_	_	_	_
rs11604825	11	47725306	0.665345	T	C	0.340411	-0.0465305	1.4e-10	_	_	_	_	_	_	_	_	_	_	_	_	_	_	_	_	_	_	_	_	_	_
rs497999	18	32672836	0.548404	G	A	0.301663	-0.0486358	1.4e-10	_	_	_	_	_	_	_	_	_	_	_	_	_	_	_	_	_	_	_	_	-0.056049	2e-13
rs306950	8	142015850	1.7138	C	G	0.425346	0.0430294	1.1e-09	_	_	_	_	_	_	_	_	0.0421951	2.7e-09	_	_	_	_	_	_	_	_	_	_	_	_
rs607064	20	10504993	0.300076	G	A	0.402278	-0.0415188	3e-09	_	_	_	_	_	_	_	_	_	_	_	_	_	_	_	_	_	_	_	_	_	_
rs1461990	8	108087628	1.27064	C	G	0.498924	-0.0405753	4.3e-09	_	_	_	_	_	_	_	_	-0.0427316	8e-10	-0.035102	3.9e-07	_	_	_	_	_	_	_	_	-0.035032	4.7e-07
rs2177843	10	75409877	0.996943	T	C	0.148196	0.0560045	6.6e-09	_	_	_	_	_	_	_	_	_	_	_	_	_	_	_	_	_	_	_	_	_	_
rs4563941	8	141732752	1.71365	G	A	0.496133	0.0396714	7.9e-09	_	_	_	_	_	_	_	_	_	_	_	_	_	_	_	_	_	_	_	_	_	_
rs202032902	15	65583438	0.885198	AT	A	0.0287796	0.116448	1.4e-08	_	_	_	_	0.101012	9.6e-07	0.0982429	2.1e-06	_	_	0.091306	8.4e-06	_	_	_	_	_	_	_	_	_	_
rs12627651	21	44760603	0.587276	A	G	0.27988	0.0431395	1.7e-08	0.0387405	4.4e-07	_	_	_	_	_	_	0.0370288	1.5e-06	_	_	_	_	_	_	_	_	_	_	_	_
rs35630683	15	85349231	1.08791	C	T	0.262866	-0.0434465	2.1e-08	_	_	_	_	-0.0719435	3e-20	_	_	_	_	_	_	_	_	_	_	_	_	_	_	_	_
rs2070458	22	24159307	0.21789	A	T	0.200029	0.0473637	4.1e-08	_	_	_	_	_	_	_	_	_	_	_	_	_	_	_	_	_	_	_	_	_	_
1:230847562_TAAA_T	1	230847562	2.54717	T	TAAA	0.415994	0.0383752	4.9e-08	_	_	_	_	_	_	_	_	_	_	_	_	_	_	_	_	_	_	_	_	_	_
rs17756919	10	29821089	0.563327	T	C	0.396015	0.0383069	5.2e-08	_	_	_	_	_	_	_	_	_	_	_	_	_	_	_	_	_	_	_	_	_	_
rs330938	8	9017979	0.247223	G	A	0.366113	0.0391233	6.1e-08	_	_	_	_	_	_	_	_	_	_	_	_	_	_	_	_	_	_	_	_	_	_
8:74583626_AAC_A	8	74583626	0.991123	A	AAC	0.0617122	-0.0759804	8.5e-08	_	_	_	_	_	_	_	_	_	_	_	_	_	_	_	_	_	_	_	_	_	_
rs4646409	17	17410053	0.444077	A	G	0.123186	0.0564034	8.5e-08	_	_	_	_	_	_	_	_	_	_	_	_	_	_	_	_	_	_	_	_	_	_
rs6994937	8	141117789	1.7025	G	A	0.372228	0.0386195	8.7e-08	_	_	_	_	_	_	_	_	_	_	_	_	_	_	_	_	_	_	_	_	_	_
rs113681063	10	74755197	0.995594	T	C	0.0621293	0.0755211	1.4e-07	_	_	_	_	_	_	_	_	_	_	_	_	_	_	_	_	_	_	_	_	_	_
rs11039186	11	47353899	0.665018	T	C	0.0295174	0.106212	1.5e-07	_	_	_	_	_	_	_	_	_	_	_	_	_	_	_	_	_	_	_	_	_	_
rs894184	2	235744236	2.58861	G	A	0.286955	-0.0397548	1.6e-07	-0.0367847	1.3e-06	-0.0336569	9.8e-06	_	_	_	_	_	_	-0.0379949	5.6e-07	_	_	_	_	_	_	_	_	-0.0361538	2.1e-06
rs2458186	17	44327958	0.691037	G	C	0.192164	0.0466131	1.8e-07	_	_	_	_	_	_	_	_	_	_	_	_	_	_	_	_	_	_	_	_	_	_
rs447324	4	177430644	1.88317	G	A	0.286956	-0.0396789	1.9e-07	_	_	_	_	_	_	_	_	-0.0477312	4.7e-10	_	_	_	_	_	_	_	_	_	_	_	_
6:32419074_CT_C	6	32419074	0.519687	CT	C	0.354103	-0.0371446	1.9e-07	-0.039486	3.4e-08	_	_	_	_	-0.0356448	7.3e-07	_	_	_	_	_	_	_	_	-0.0319558	8.8e-06	_	_	_	_
rs28447271	8	11827392	0.284521	A	G	0.49385	-0.0360147	2.1e-07	_	_	_	_	_	_	_	_	_	_	_	_	_	_	_	_	_	_	_	_	_	_
rs4593498	8	10655470	0.266297	C	G	0.388272	0.0364425	2.3e-07	_	_	_	_	_	_	_	_	_	_	_	_	_	_	_	_	_	_	_	_	_	_
rs61735998	18	34289285	0.564341	T	G	0.0232946	0.116845	2.6e-07	_	_	_	_	_	_	_	_	_	_	0.104176	4.5e-06	_	_	_	_	_	_	_	_	_	_
rs77722784	1	214277163	2.3682	A	G	0.0538997	0.0775397	2.7e-07	_	_	_	_	_	_	_	_	_	_	_	_	_	_	_	_	_	_	_	_	_	_
rs10961426	9	14211843	0.303774	G	A	0.104022	-0.0580649	2.7e-07	_	_	_	_	_	_	_	_	_	_	_	_	_	_	_	_	_	_	_	_	_	_
rs142453721	11	47611940	0.665329	G	C	0.043734	0.0862692	3e-07	_	_	_	_	_	_	_	_	_	_	_	_	_	_	_	_	_	_	_	_	_	_
rs12790666	11	47983477	0.665684	G	A	0.486867	0.0351951	3e-07	_	_	_	_	_	_	_	_	_	_	_	_	_	_	_	_	_	_	_	_	_	_
rs1878058	18	44230940	0.645937	G	A	0.17916	-0.045989	3e-07	_	_	_	_	_	_	_	_	_	_	_	_	_	_	_	_	_	_	_	_	_	_
rs17608766	17	45013271	0.694755	C	T	0.142054	0.0501373	3.1e-07	0.0435618	9.2e-06	_	_	_	_	_	_	_	_	_	_	_	_	_	_	_	_	_	_	0.0564899	1e-08
rs4759276	12	57526646	0.719579	A	G	0.389795	-0.0358417	3.9e-07	_	_	_	_	_	_	_	_	_	_	_	_	_	_	_	_	_	_	_	_	-0.0333053	2.8e-06
rs4500049	8	11521079	0.2792	A	T	0.472597	-0.034723	4.3e-07	_	_	_	_	_	_	_	_	_	_	_	_	_	_	_	_	_	_	_	_	_	_
rs1458038	4	81164723	0.949338	T	C	0.287258	0.0383278	4.6e-07	_	_	_	_	_	_	_	_	_	_	_	_	_	_	_	_	_	_	_	_	_	_
rs1813014	17	43660209	0.68799	A	C	0.204267	0.0426855	4.8e-07	_	_	_	_	_	_	_	_	_	_	0.0550528	8.6e-11	_	_	0.0527089	5.8e-10	_	_	_	_	_	_
rs1415287	1	219742537	2.43734	T	C	0.293595	-0.0377271	5.3e-07	_	_	_	_	_	_	_	_	_	_	_	_	_	_	_	_	_	_	_	_	_	_
rs9423698	10	3177111	0.0618912	G	C	0.369073	0.0352805	5.9e-07	_	_	_	_	_	_	_	_	_	_	_	_	_	_	_	_	_	_	_	_	_	_
rs11783227	8	10955530	0.269954	G	T	0.404383	-0.0349877	7.1e-07	_	_	_	_	_	_	_	_	_	_	_	_	_	_	_	_	_	_	_	_	_	_
rs113931400	11	48794886	0.66652	T	C	0.0223983	0.11568	7.4e-07	_	_	_	_	_	_	_	_	_	_	_	_	_	_	_	_	_	_	_	_	_	_
rs978149	8	11173444	0.272439	A	G	0.366342	-0.0352278	7.6e-07	_	_	_	_	_	_	-0.0328186	5e-06	_	_	_	_	_	_	_	_	_	_	_	_	_	_
rs9275519	6	32674838	0.521061	G	C	0.413892	-0.0348087	7.9e-07	-0.0402018	1.3e-08	_	_	_	_	_	_	_	_	_	_	_	_	_	_	_	_	_	_	_	_
rs2301293	4	1801866	0.0216328	T	C	0.126318	-0.0509694	8e-07	_	_	_	_	_	_	_	_	_	_	_	_	_	_	_	_	_	_	_	_	_	_
rs368506132	17	44066860	0.690668	CA	C	0.198438	0.0430237	9e-07	_	_	_	_	_	_	_	_	_	_	_	_	_	_	_	_	_	_	_	_	_	_
rs113701317	9	77860035	0.880283	T	C	0.071152	0.0656956	1e-06	_	_	_	_	_	_	_	_	_	_	_	_	_	_	_	_	_	_	_	_	_	_
rs57012960	3	27487632	0.486854	T	A	0.348788	-0.0356979	1.1e-06	_	_	_	_	_	_	_	_	_	_	_	_	_	_	_	_	_	_	_	_	_	_
rs55931951	3	123060758	1.35645	C	G	0.218349	-0.0403746	1.3e-06	_	_	_	_	_	_	_	_	_	_	_	_	_	_	_	_	_	_	_	_	_	_
rs199526	17	44847707	0.691312	C	G	0.219506	0.0400853	1.3e-06	_	_	_	_	_	_	_	_	_	_	0.0524545	2.5e-10	0.0421164	4.1e-07	0.0520741	3.8e-10	_	_	0.047438	1.5e-08	_	_
rs7296044	12	110016947	1.29256	T	A	0.486063	0.0332148	1.5e-06	_	_	_	_	_	_	_	_	_	_	_	_	_	_	_	_	_	_	_	_	_	_
8:17540026_CAAAAA_C	8	17540026	0.421407	CAAAAA	C	0.426295	0.0337349	1.7e-06	_	_	_	_	_	_	_	_	_	_	_	_	_	_	_	_	_	_	_	_	_	_
rs335140	5	122489095	1.30743	A	G	0.386347	0.0339162	1.8e-06	_	_	_	_	_	_	_	_	_	_	_	_	_	_	_	_	_	_	_	_	_	_
rs113172657	12	124398843	1.47886	ACTG	A	0.251298	-0.0374978	1.8e-06	_	_	_	_	_	_	_	_	_	_	_	_	_	_	_	_	_	_	_	_	_	_
rs372132506	15	101044444	1.4652	CTTT	C	0.0670431	-0.0656423	1.8e-06	_	_	_	_	_	_	_	_	_	_	_	_	_	_	_	_	_	_	_	_	_	_
rs1004243	22	31497879	0.354649	T	C	0.415141	0.0333467	2e-06	_	_	_	_	_	_	_	_	_	_	_	_	0.0391712	2.6e-08	_	_	_	_	_	_	_	_
rs372652586	10	75150779	0.995862	TTA	T	0.0636145	0.0668785	2.1e-06	_	_	_	_	_	_	_	_	_	_	_	_	_	_	_	_	_	_	_	_	_	_
rs4536430	15	84917314	1.08751	C	T	0.24535	-0.0378044	2.2e-06	_	_	-0.0622614	9e-15	-0.0672756	6.1e-17	_	_	_	_	_	_	_	_	_	_	_	_	_	_	-0.0396802	8e-07
rs776228110	15	91409409	1.19076	A	ATATAACTCATCGC	0.350094	0.0344701	2.2e-06	_	_	0.0322883	1e-05	_	_	_	_	_	_	_	_	_	_	_	_	_	_	_	_	_	_
rs2673659	12	101379988	1.18341	A	G	0.473859	-0.0330953	2.3e-06	_	_	_	_	_	_	_	_	_	_	_	_	_	_	_	_	_	_	_	_	_	_
rs1976668	15	99281192	1.42498	C	T	0.352791	-0.0340224	2.3e-06	_	_	_	_	_	_	_	_	_	_	_	_	_	_	_	_	_	_	_	_	_	_
rs4968532	17	59243878	0.86151	C	A	0.190106	0.0416976	2.3e-06	_	_	_	_	_	_	_	_	_	_	_	_	_	_	_	_	_	_	_	_	_	_
rs783039	1	66829262	0.974756	A	G	0.26398	-0.0367617	2.4e-06	_	_	_	_	_	_	_	_	_	_	_	_	_	_	_	_	_	_	_	_	_	_
rs112648637	5	6156825	0.155559	C	T	0.0193404	0.117225	2.5e-06	_	_	_	_	_	_	_	_	_	_	_	_	_	_	_	_	_	_	_	_	_	_
rs73156787	22	31499755	0.354654	A	G	0.101357	-0.0536649	2.6e-06	_	_	_	_	_	_	_	_	_	_	_	_	_	_	_	_	_	_	_	_	_	_
rs9265940	6	31315033	0.512578	G	A	0.325927	-0.0348327	2.9e-06	_	_	_	_	_	_	_	_	_	_	_	_	_	_	_	_	_	_	_	_	_	_
rs9346654	6	168528203	1.94153	T	C	0.31024	-0.0349923	3.1e-06	_	_	_	_	_	_	_	_	_	_	_	_	_	_	_	_	_	_	_	_	_	_
rs10842702	12	26440059	0.460424	C	G	0.32489	0.0347664	3.4e-06	_	_	_	_	0.0350688	3.3e-06	_	_	_	_	_	_	_	_	_	_	_	_	_	_	_	_
rs66961304	16	83061032	1.09349	A	G	0.140613	-0.0454662	3.5e-06	_	_	_	_	_	_	_	_	_	_	_	_	_	_	_	_	_	_	_	_	_	_
rs113113429	13	25585425	0.146967	A	G	0.0552131	0.0695686	3.6e-06	_	_	_	_	_	_	_	_	_	_	_	_	_	_	_	_	_	_	_	_	_	_
rs7670052	4	74272908	0.877009	T	C	0.0244566	-0.102046	3.7e-06	_	_	_	_	_	_	_	_	_	_	_	_	_	_	_	_	_	_	_	_	_	_
rs148858948	3	17142499	0.370767	T	C	0.0138461	-0.133681	5e-06	_	_	_	_	_	_	_	_	_	_	_	_	_	_	_	_	_	_	_	_	_	_
rs11398477	17	28195755	0.497054	CA	C	0.496371	-0.0315201	5e-06	_	_	_	_	_	_	_	_	_	_	_	_	_	_	_	_	_	_	_	_	_	_
rs200954909	2	69095038	0.961018	ATG	A	0.394547	0.0325968	5.1e-06	_	_	_	_	_	_	_	_	_	_	_	_	_	_	_	_	_	_	_	_	_	_
rs150260620	7	35461967	0.577832	A	T	0.0224718	0.10547	5.2e-06	_	_	_	_	_	_	_	_	_	_	_	_	_	_	_	_	_	_	_	_	_	_
rs66864335	11	65390803	0.738507	A	G	0.222173	-0.0374361	5.2e-06	-0.0381085	3.7e-06	-0.0391468	2.1e-06	_	_	_	_	_	_	_	_	_	_	_	_	_	_	_	_	_	_
rs1841329	8	76297805	1.0065	T	C	0.226015	-0.0373889	5.4e-06	_	_	_	_	_	_	_	_	_	_	_	_	_	_	_	_	_	_	_	_	_	_
rs7032369	9	29717006	0.558856	C	G	0.159654	-0.0424745	5.4e-06	_	_	_	_	_	_	_	_	_	_	_	_	_	_	_	_	_	_	_	_	_	_
rs11727269	4	41305694	0.646074	T	C	0.209984	-0.0381589	5.5e-06	_	_	_	_	_	_	_	_	_	_	_	_	_	_	_	_	_	_	_	_	_	_
rs1997998	1	61883027	0.900616	T	G	0.350298	-0.0327966	5.8e-06	_	_	_	_	_	_	_	_	_	_	_	_	_	_	_	_	_	_	_	_	_	_
rs3132135	6	32888861	0.523324	A	T	0.113328	-0.0490237	5.8e-06	_	_	_	_	_	_	_	_	_	_	_	_	_	_	_	_	_	_	_	_	_	_
rs5213	11	17408404	0.298236	C	T	0.345778	0.0327573	5.9e-06	_	_	_	_	_	_	_	_	_	_	_	_	_	_	_	_	_	_	_	_	_	_
rs770712033	2	6337794	0.127898	T	TATC	0.193639	0.0395522	6e-06	0.0391129	8e-06	_	_	_	_	_	_	_	_	_	_	_	_	_	_	_	_	_	_	_	_
rs73188544	12	107117057	1.26182	T	C	0.0139984	0.132341	6e-06	_	_	_	_	_	_	_	_	_	_	_	_	_	_	_	_	_	_	_	_	_	_
rs2723062	2	65280220	0.904755	A	G	0.349959	-0.0323202	6.3e-06	_	_	_	_	-0.0442366	8.3e-10	-0.0440273	1.1e-09	-0.0337883	2.7e-06	_	_	_	_	_	_	_	_	_	_	_	_
rs112772143	12	124397396	1.47886	C	G	0.0189105	-0.113443	6.4e-06	_	_	_	_	_	_	_	_	_	_	_	_	_	_	_	_	_	_	_	_	_	_
rs158409	5	36848558	0.573205	T	C	0.289082	-0.0340864	6.6e-06	_	_	_	_	_	_	_	_	_	_	_	_	_	_	_	_	_	_	_	_	_	_
rs11000805	10	75663351	0.997264	C	G	0.186894	0.0401664	6.6e-06	_	_	_	_	_	_	_	_	_	_	_	_	_	_	_	_	_	_	_	_	_	_
rs140658823	1	70937610	1.01893	T	C	0.0374257	0.0819197	6.7e-06	_	_	_	_	_	_	_	_	_	_	_	_	_	_	_	_	_	_	_	_	_	_
rs917275	7	28658522	0.473225	G	A	0.381257	0.0323916	6.7e-06	_	_	_	_	_	_	_	_	_	_	_	_	_	_	_	_	_	_	_	_	_	_
rs554599786	10	18791401	0.431657	T	C	0.0101665	-0.152819	6.9e-06	_	_	_	_	_	_	_	_	_	_	_	_	_	_	_	_	_	_	_	_	_	_
rs72959041	6	127454893	1.32816	A	G	0.0457176	0.0735048	7e-06	_	_	_	_	_	_	_	_	_	_	_	_	_	_	_	_	_	_	_	_	_	_
17:58975269_AT_A	17	58975269	0.861162	A	AT	0.15146	0.0434198	7.2e-06	_	_	_	_	_	_	_	_	_	_	_	_	_	_	_	_	_	_	_	_	_	_
rs2135108	11	48884578	0.66652	G	A	0.497423	0.0310031	7.4e-06	_	_	_	_	_	_	_	_	_	_	_	_	_	_	_	_	_	_	_	_	_	_
rs73971635	17	48878	0.000928437	C	A	0.12103	0.0469811	7.5e-06	_	_	_	_	_	_	_	_	_	_	_	_	_	_	_	_	_	_	_	_	_	_
rs11206716	1	56497790	0.820021	T	C	0.383337	0.0313968	7.8e-06	_	_	_	_	_	_	_	_	_	_	_	_	_	_	_	_	_	_	_	_	_	_
rs7831285	8	9892568	0.256805	G	A	0.358474	-0.0325193	7.9e-06	_	_	_	_	_	_	_	_	_	_	_	_	_	_	_	_	_	_	_	_	_	_
rs189058321	20	29925510	0.51869	T	C	0.010073	-0.153433	8e-06	_	_	_	_	_	_	_	_	_	_	_	_	_	_	_	_	_	_	_	_	_	_
rs2019185	15	65500435	0.884942	G	A	0.397664	-0.0315546	8.1e-06	_	_	_	_	_	_	_	_	_	_	_	_	_	_	_	_	_	_	_	_	_	_
rs11040259	11	49138552	0.666631	A	C	0.496158	-0.0306961	8.2e-06	_	_	_	_	_	_	_	_	_	_	_	_	_	_	_	_	_	_	_	_	_	_
rs28359725	1	230930448	2.54942	T	C	0.0944011	0.0523296	8.3e-06	_	_	_	_	_	_	_	_	_	_	_	_	_	_	_	_	_	_	_	_	_	_
rs6066154	20	45631610	0.692476	G	A	0.0294754	-0.0909601	8.4e-06	_	_	_	_	_	_	_	_	_	_	_	_	_	_	_	_	_	_	_	_	_	_
rs1573315	18	1185291	0.0403732	C	T	0.393195	0.031804	8.9e-06	_	_	_	_	_	_	_	_	_	_	_	_	_	_	_	_	_	_	_	_	_	_
rs17196895	5	79282212	0.936003	C	T	0.065758	-0.0613436	9.1e-06	_	_	_	_	_	_	_	_	_	_	_	_	_	_	_	_	_	_	_	_	_	_
rs1815962	11	48479407	0.666475	G	T	0.483632	-0.0309544	9.3e-06	_	_	_	_	_	_	_	_	_	_	_	_	_	_	_	_	_	_	_	_	_	_
rs10426960	19	33751129	0.558435	T	C	0.100587	0.0510685	9.4e-06	_	_	_	_	_	_	_	_	_	_	_	_	_	_	_	_	_	_	_	_	_	_
rs11857352	15	85719139	1.09198	A	G	0.424483	0.0309536	9.5e-06	_	_	_	_	_	_	_	_	_	_	_	_	_	_	_	_	_	_	_	_	_	_
rs6937805	6	35032996	0.549589	A	T	0.356002	0.0317631	9.6e-06	_	_	_	_	_	_	_	_	_	_	_	_	_	_	_	_	_	_	_	_	_	_
rs61343655	10	91046212	1.17823	A	G	0.0662115	-0.0612167	9.6e-06	_	_	_	_	_	_	_	_	_	_	_	_	_	_	_	_	_	_	_	_	_	_
rs116922255	22	45014190	0.556166	A	C	0.0109116	0.14601	9.7e-06	_	_	_	_	_	_	_	_	_	_	_	_	_	_	_	_	_	_	_	_	_	_
rs7009040	8	49372715	0.744578	G	A	0.0869523	-0.0541969	9.8e-06	_	_	_	_	_	_	_	_	_	_	_	_	_	_	_	_	_	_	_	_	_	_
17:59003210_AT_A	17	59003210	0.861175	A	AT	0.153112	_	_	0.0598222	8.1e-10	_	_	_	_	0.0456184	3.2e-06	0.0499765	3.1e-07	_	_	_	_	_	_	_	_	_	_	_	_
rs62150284	2	100784118	1.22174	C	T	0.273548	_	_	-0.0422294	7e-08	_	_	_	_	_	_	_	_	_	_	_	_	_	_	_	_	_	_	_	_
rs9462210	6	36628953	0.562645	A	G	0.236293	_	_	0.042347	1.5e-07	_	_	_	_	_	_	_	_	_	_	0.0515126	1.8e-10	_	_	_	_	_	_	_	_
17:1244227_AT_A	17	1244227	0.0488451	A	AT	0.0848478	_	_	0.0650556	1.6e-07	_	_	0.0564861	6.1e-06	_	_	_	_	_	_	_	_	_	_	_	_	_	_	_	_
rs78093177	3	176742554	1.91199	A	C	0.0114543	_	_	-0.165932	2.7e-07	_	_	_	_	_	_	_	_	_	_	_	_	_	_	_	_	_	_	_	_
rs2456468	15	62728304	0.859517	G	T	0.4075	_	_	0.036051	2.8e-07	_	_	_	_	0.0334643	2.2e-06	_	_	_	_	_	_	_	_	_	_	_	_	_	_
rs9349379	6	12903957	0.288899	G	A	0.405071	_	_	-0.035763	3.3e-07	_	_	_	_	_	_	_	_	_	_	_	_	_	_	_	_	_	_	_	_
rs140539924	8	85941734	1.06795	T	C	0.0446887	_	_	-0.0853589	3.3e-07	_	_	_	_	_	_	_	_	_	_	_	_	_	_	_	_	_	_	_	_
rs2267039	22	24169751	0.217906	C	T	0.200847	_	_	0.0437914	3.9e-07	_	_	_	_	_	_	_	_	_	_	_	_	0.0443228	2.9e-07	_	_	_	_	_	_
rs545709142	1	11881141	0.23951	A	C	0.159375	_	_	-0.0472701	4.3e-07	_	_	_	_	_	_	_	_	_	_	_	_	_	_	_	_	_	_	_	_
rs6124902	20	45575431	0.690727	T	C	0.268018	_	_	0.0393218	7e-07	_	_	_	_	_	_	_	_	_	_	_	_	_	_	_	_	_	_	_	_
rs59360812	19	9157665	0.29448	C	T	0.169949	_	_	-0.0454523	7.3e-07	_	_	_	_	_	_	_	_	_	_	_	_	_	_	_	_	_	_	_	_
rs11655511	17	59287269	0.861828	C	T	0.235819	_	_	0.0412643	7.7e-07	_	_	_	_	_	_	_	_	_	_	_	_	_	_	_	_	_	_	_	_
rs764453	7	95986043	1.12034	T	C	0.16345	_	_	-0.0459059	8.1e-07	_	_	_	_	_	_	_	_	_	_	_	_	_	_	_	_	_	_	_	_
rs3803405	15	85383640	1.08799	A	G	0.262119	_	_	-0.0382973	9e-07	-0.0725468	1.6e-20	_	_	_	_	_	_	_	_	_	_	_	_	_	_	_	_	_	_
rs71397875	15	85923130	1.09237	T	C	0.0128382	_	_	-0.14993	9.1e-07	-0.15555	3.5e-07	_	_	_	_	_	_	_	_	_	_	_	_	_	_	_	_	_	_
rs57936307	20	10497032	0.300068	T	TCAATGTTGAC	0.373905	_	_	-0.0351531	9.3e-07	_	_	_	_	_	_	_	_	_	_	_	_	_	_	_	_	_	_	_	_
rs17196706	5	79277335	0.935998	C	A	0.0658348	_	_	-0.0677837	9.8e-07	_	_	_	_	_	_	_	_	_	_	_	_	_	_	_	_	_	_	_	_
rs146823943	16	85233392	1.17123	C	G	0.0234185	_	_	0.111122	1.3e-06	_	_	_	_	_	_	_	_	_	_	_	_	_	_	_	_	_	_	_	_
rs7757622	6	31200764	0.51072	C	T	0.445212	_	_	-0.0332595	1.5e-06	_	_	_	_	_	_	_	_	_	_	_	_	_	_	_	_	_	_	_	_
rs900778	8	21835907	0.511508	A	G	0.117254	_	_	0.0514111	1.5e-06	_	_	_	_	_	_	_	_	_	_	_	_	_	_	_	_	_	_	_	_
rs72805961	16	82826106	1.08908	T	C	0.0770813	_	_	-0.0614762	1.9e-06	-0.059758	3.9e-06	_	_	_	_	_	_	_	_	_	_	_	_	_	_	_	_	_	_
rs12130989	1	210327940	2.32357	A	G	0.149449	_	_	-0.0459783	2e-06	_	_	_	_	_	_	_	_	_	_	_	_	_	_	_	_	_	_	_	_
rs1494587	5	111248570	1.18898	C	A	0.343767	_	_	0.03446	2.1e-06	_	_	_	_	_	_	_	_	_	_	_	_	_	_	_	_	_	_	_	_
rs1043620	6	31783755	0.515899	T	C	0.146349	_	_	-0.0460154	2.2e-06	_	_	_	_	_	_	_	_	_	_	_	_	_	_	_	_	_	_	_	_
rs28452766	8	99380448	1.17846	G	C	0.220882	_	_	-0.0391914	2.2e-06	_	_	_	_	_	_	_	_	_	_	_	_	_	_	_	_	_	_	_	_
rs117742247	12	89991313	1.03394	T	C	0.159914	_	_	-0.0448776	2.3e-06	-0.0422515	8.9e-06	-0.0541349	1.3e-08	-0.0431919	6e-06	-0.0439241	3.9e-06	_	_	_	_	_	_	_	_	_	_	_	_
rs10106353	8	5549401	0.151418	C	A	0.124508	_	_	0.0491453	2.4e-06	_	_	_	_	_	_	_	_	_	_	_	_	_	_	_	_	_	_	_	_
rs11038108	11	44707108	0.642048	C	T	0.322286	_	_	-0.0350175	2.4e-06	_	_	_	_	_	_	_	_	_	_	_	_	_	_	_	_	_	_	_	_
rs6678703	1	27997290	0.506875	T	A	0.0306764	_	_	-0.0946951	2.5e-06	-0.099212	8.3e-07	_	_	_	_	_	_	_	_	_	_	_	_	_	_	_	_	_	_
rs77430073	8	85510894	1.06694	T	C	0.0298566	_	_	-0.095013	2.5e-06	_	_	_	_	_	_	_	_	_	_	_	_	_	_	_	_	_	_	_	_
rs4367982	12	57531632	0.719631	G	A	0.358549	_	_	-0.0336729	2.9e-06	_	_	_	_	_	_	_	_	_	_	_	_	_	_	_	_	_	_	_	_
rs7170703	15	85709386	1.09194	C	A	0.421601	_	_	0.0323575	3.1e-06	_	_	_	_	_	_	_	_	_	_	_	_	_	_	_	_	_	_	_	_
rs10007939	4	138588793	1.46254	C	A	0.0103071	_	_	0.158305	3.2e-06	_	_	_	_	_	_	_	_	_	_	_	_	_	_	_	_	_	_	_	_
rs115490808	1	232107794	2.56348	T	G	0.016758	_	_	0.127378	3.7e-06	_	_	_	_	_	_	_	_	_	_	_	_	_	_	_	_	_	_	_	_
rs16835191	1	237548941	2.70099	C	T	0.0165361	_	_	0.12454	3.7e-06	_	_	_	_	_	_	_	_	_	_	_	_	_	_	_	_	_	_	_	_
rs6940071	6	22404476	0.44018	G	A	0.436694	_	_	-0.0319679	3.8e-06	_	_	_	_	_	_	_	_	_	_	-0.0334472	1.4e-06	_	_	_	_	_	_	_	_
rs80111399	3	111731481	1.2306	G	A	0.0583675	_	_	0.0672124	4.4e-06	_	_	_	_	_	_	_	_	_	_	_	_	_	_	_	_	_	_	_	_
rs138217576	19	33974476	0.562718	A	G	0.0300966	_	_	0.0921487	4.6e-06	_	_	_	_	_	_	_	_	_	_	0.0903991	6.8e-06	_	_	_	_	_	_	_	_
rs61795140	4	10584697	0.237655	T	C	0.0470844	_	_	-0.0738731	4.7e-06	_	_	_	_	_	_	_	_	_	_	_	_	_	_	_	_	_	_	_	_
rs75988709	8	124863458	1.42514	G	A	0.0277129	_	_	0.0949256	4.8e-06	_	_	_	_	_	_	_	_	_	_	_	_	_	_	_	_	_	_	_	_
rs12941217	17	17503206	0.444995	A	G	0.382958	_	_	-0.0324008	4.9e-06	_	_	_	_	_	_	_	_	_	_	_	_	_	_	_	_	_	_	_	_
rs7713107	5	84988380	1.00182	C	A	0.378484	_	_	-0.0324535	5e-06	_	_	_	_	_	_	_	_	_	_	_	_	_	_	_	_	_	_	_	_
rs56093337	15	56133199	0.7536	A	T	0.472105	_	_	-0.0316739	5e-06	_	_	_	_	_	_	_	_	_	_	_	_	_	_	_	_	_	_	_	_
rs4693740	4	86736046	1.02253	C	A	0.378859	_	_	-0.0325131	5.1e-06	-0.0333509	3.1e-06	_	_	_	_	_	_	_	_	_	_	_	_	_	_	_	_	_	_
rs150485252	5	118404635	1.2725	G	C	0.0373497	_	_	-0.0828718	5.3e-06	_	_	_	_	_	_	_	_	_	_	_	_	_	_	_	_	_	_	_	_
rs12926788	16	24879963	0.467532	G	C	0.197521	_	_	-0.0398049	5.3e-06	_	_	_	_	_	_	_	_	_	_	_	_	_	_	_	_	_	_	_	_
rs77478727	16	60591167	0.786905	G	A	0.0114937	_	_	0.145695	5.9e-06	_	_	_	_	_	_	_	_	_	_	_	_	_	_	_	_	_	_	_	_
rs13107325	4	103188709	1.15824	T	C	0.069848	_	_	-0.0611643	6e-06	_	_	_	_	_	_	_	_	_	_	_	_	_	_	_	_	_	_	_	_
rs4803840	19	46153130	0.718261	T	C	0.064865	_	_	-0.064139	6.1e-06	_	_	_	_	_	_	_	_	_	_	_	_	_	_	_	_	_	_	_	_
rs10456270	6	23105455	0.447481	T	A	0.294865	_	_	-0.0341929	6.4e-06	_	_	_	_	_	_	_	_	_	_	_	_	_	_	_	_	_	_	_	_
rs1204626	20	22398498	0.485492	C	T	0.198202	_	_	-0.0393456	6.4e-06	_	_	_	_	_	_	_	_	_	_	_	_	_	_	_	_	_	_	_	_
rs1290600	1	118116974	1.50062	G	T	0.478504	_	_	0.0309068	6.8e-06	_	_	_	_	_	_	_	_	_	_	_	_	_	_	_	_	_	_	_	_
6:83383486_CAT_C	6	83383486	0.934493	C	CAT	0.0105437	_	_	-0.151353	7.3e-06	_	_	_	_	_	_	_	_	_	_	_	_	_	_	_	_	_	_	_	_
rs371550142	5	16180005	0.309653	G	GGGGCGC	0.28429	_	_	-0.0341384	7.7e-06	_	_	_	_	_	_	_	_	_	_	_	_	_	_	_	_	_	_	_	_
rs12576996	11	65580638	0.739107	G	T	0.241904	_	_	0.0362979	7.7e-06	_	_	_	_	_	_	_	_	_	_	_	_	_	_	_	_	_	_	_	_
rs34669210	11	122772285	1.36646	T	TA	0.436153	_	_	-0.0315557	7.9e-06	_	_	_	_	_	_	_	_	_	_	_	_	_	_	_	_	_	_	_	_
rs9362001	6	84322084	0.938542	T	C	0.231049	_	_	-0.036208	8.5e-06	_	_	_	_	_	_	_	_	_	_	_	_	_	_	_	_	_	_	_	_
rs11280552	8	25528676	0.567647	A	AAGAGAGGG	0.376929	_	_	0.0320134	8.6e-06	0.0352541	9.9e-07	_	_	_	_	_	_	_	_	_	_	_	_	_	_	_	_	_	_
4:42031447_AC_A	4	42031447	0.658781	AC	A	0.23605	_	_	-0.0362367	8.7e-06	_	_	_	_	_	_	_	_	_	_	_	_	_	_	_	_	_	_	_	_
rs2512527	11	77920863	0.854649	A	C	0.135133	_	_	0.0448597	8.8e-06	_	_	_	_	_	_	_	_	_	_	_	_	_	_	_	_	_	_	_	_
rs34397889	5	65148369	0.754223	G	C	0.359622	_	_	0.0317296	8.9e-06	_	_	_	_	_	_	_	_	_	_	_	_	_	_	_	_	_	_	_	_
rs114020091	6	23650428	0.461585	A	G	0.0103439	_	_	-0.151125	9.1e-06	_	_	_	_	_	_	_	_	_	_	_	_	_	_	_	_	_	_	_	_
12:115370514_CA_C	12	115370514	1.3509	CA	C	0.299692	_	_	0.0337834	9.1e-06	_	_	_	_	_	_	_	_	_	_	_	_	_	_	_	_	_	_	_	_
rs55780105	21	18549453	0.0876705	T	C	0.0246179	_	_	-0.0986965	9.2e-06	_	_	_	_	_	_	_	_	_	_	_	_	_	_	_	_	_	_	_	_
rs11858316	15	99249029	1.42482	C	T	0.405404	_	_	-0.0313398	9.5e-06	_	_	_	_	_	_	_	_	_	_	_	_	_	_	_	_	_	_	_	_
rs34672825	15	84703470	1.08727	T	C	0.237052	_	_	-0.0358538	9.7e-06	_	_	_	_	-0.0559475	6.6e-12	-0.0423849	1.8e-07	_	_	_	_	-0.0364458	6.9e-06	_	_	_	_	_	_
rs763429673	2	31153044	0.526383	A	AC	0.14535	_	_	-0.0436867	9.8e-06	_	_	_	_	_	_	_	_	_	_	_	_	_	_	_	_	_	_	_	_
rs61870180	10	105438913	1.30923	A	G	0.0150379	_	_	0.124971	9.8e-06	_	_	_	_	_	_	_	_	_	_	_	_	_	_	_	_	_	_	_	_
rs144681383	13	98243256	0.944863	C	T	0.0463477	_	_	-0.0732393	9.8e-06	_	_	_	_	_	_	_	_	_	_	_	_	_	_	_	_	_	_	_	_
rs571508757	2	123421520	1.45335	A	G	0.01946	_	_	0.110842	1e-05	_	_	_	_	_	_	_	_	_	_	0.113745	5.9e-06	_	_	_	_	_	_	_	_
rs62253183	3	69907344	0.939651	T	C	0.181052	_	_	_	_	0.0579856	1.1e-10	_	_	_	_	_	_	_	_	_	_	_	_	_	_	_	_	_	_
rs730506	6	36645968	0.562809	C	G	0.19911	_	_	_	_	0.0555446	1.1e-10	0.0624958	5e-13	_	_	_	_	_	_	_	_	0.0435267	4.4e-07	_	_	_	_	_	_
rs62027818	15	84661145	1.08693	C	T	0.2175	_	_	_	_	-0.0528282	2.4e-10	_	_	_	_	_	_	_	_	_	_	_	_	_	_	_	_	_	_
rs12966158	18	20017609	0.4243	A	C	0.477416	_	_	_	_	0.0400542	1.6e-08	_	_	_	_	_	_	_	_	_	_	0.0329003	3.3e-06	_	_	_	_	_	_
rs17155242	8	8966606	0.246598	G	A	0.294719	_	_	_	_	-0.0421689	2e-08	_	_	_	_	_	_	_	_	_	_	_	_	_	_	_	_	_	_
rs2723065	2	65279414	0.90475	G	A	0.378775	_	_	_	_	-0.0387621	4.2e-08	_	_	_	_	_	_	_	_	_	_	_	_	_	_	_	_	_	_
rs72716972	8	125858521	1.44266	A	G	0.307788	_	_	_	_	0.0409778	4.6e-08	_	_	_	_	_	_	_	_	_	_	_	_	_	_	_	_	_	_
rs2898295	8	11595969	0.279861	A	G	0.484435	_	_	_	_	-0.0372891	6.5e-08	_	_	_	_	_	_	_	_	_	_	_	_	_	_	_	_	_	_
rs41306688	13	114078558	1.28664	C	A	0.0343464	_	_	_	_	0.0996137	1.4e-07	_	_	_	_	_	_	_	_	_	_	_	_	_	_	_	_	_	_
rs11054917	12	12606527	0.274535	T	G	0.292193	_	_	_	_	-0.0393534	1.9e-07	_	_	_	_	_	_	_	_	_	_	_	_	_	_	_	_	_	_
rs16988393	22	30600648	0.348181	C	T	0.0332269	_	_	_	_	0.0989046	2.4e-07	_	_	_	_	_	_	_	_	_	_	_	_	_	_	_	_	_	_
rs72786117	16	58299561	0.759935	A	G	0.0170223	_	_	_	_	0.13543	3.1e-07	_	_	_	_	_	_	_	_	_	_	_	_	_	_	_	_	_	_
rs34246353	8	71138299	0.935053	C	T	0.093377	_	_	_	_	0.0592574	5.5e-07	_	_	_	_	_	_	_	_	_	_	_	_	_	_	_	_	_	_
rs10109167	8	11033525	0.27042	C	T	0.486458	_	_	_	_	0.034568	6.1e-07	_	_	_	_	_	_	_	_	_	_	_	_	_	_	_	_	_	_
rs61500900	3	55809467	0.73967	A	G	0.0350992	_	_	_	_	-0.0933545	6.4e-07	_	_	_	_	_	_	_	_	_	_	_	_	_	_	_	_	_	_
rs28364867	19	681195	0.0199771	C	CG	0.201535	_	_	_	_	0.0424613	9.5e-07	_	_	_	_	_	_	_	_	_	_	_	_	_	_	_	_	_	_
rs74348313	4	32037795	0.52501	G	T	0.0207222	_	_	_	_	0.117663	9.9e-07	_	_	_	_	_	_	_	_	_	_	_	_	_	_	_	_	_	_
rs4683441	3	142710064	1.55253	A	G	0.498904	_	_	_	_	0.033413	1.2e-06	_	_	_	_	_	_	_	_	_	_	_	_	_	_	_	_	_	_
rs615632	8	9796321	0.256031	C	T	0.468798	_	_	_	_	0.0337531	1.2e-06	_	_	_	_	_	_	_	_	_	_	_	_	_	_	_	_	_	_
rs1531576	8	11338146	0.275354	A	G	0.417475	_	_	_	_	0.0338836	1.2e-06	_	_	_	_	_	_	_	_	_	_	_	_	_	_	_	_	_	_
rs11990063	8	10165195	0.259696	T	C	0.253919	_	_	_	_	0.038386	1.4e-06	_	_	_	_	_	_	_	_	_	_	_	_	_	_	_	_	_	_
rs2469799	17	3162103	0.0923921	A	G	0.456098	_	_	_	_	-0.0333115	1.5e-06	_	_	_	_	_	_	_	_	_	_	_	_	_	_	_	_	_	_
rs330936	8	9014003	0.247191	A	C	0.31137	_	_	_	_	0.0359049	1.8e-06	_	_	_	_	_	_	_	_	_	_	_	_	_	_	_	_	_	_
rs74390640	15	85335240	1.08791	T	C	0.148173	_	_	_	_	0.0463222	1.8e-06	_	_	_	_	_	_	_	_	_	_	_	_	_	_	_	_	_	_
rs7650482	3	12841804	0.300184	A	G	0.347146	_	_	_	_	0.0345458	1.9e-06	0.0339732	3e-06	_	_	_	_	_	_	_	_	_	_	_	_	_	_	_	_
rs76184740	8	6031682	0.163577	A	G	0.0117088	_	_	_	_	-0.152385	2e-06	_	_	_	_	_	_	_	_	_	_	_	_	_	_	_	_	_	_
rs61977410	14	70512441	0.636383	T	C	0.255453	_	_	_	_	0.0376182	2e-06	_	_	_	_	_	_	_	_	_	_	_	_	_	_	_	_	_	_
rs1259599	10	77136199	1.00388	T	C	0.295361	_	_	_	_	0.0359037	2.2e-06	_	_	_	_	_	_	_	_	_	_	_	_	_	_	_	_	_	_
rs11693873	2	198142210	2.12437	C	T	0.424102	_	_	_	_	-0.0326211	2.9e-06	_	_	_	_	_	_	_	_	_	_	_	_	_	_	_	_	_	_
rs72719028	9	72183098	0.824733	G	A	0.179946	_	_	_	_	0.0420417	2.9e-06	_	_	_	_	_	_	_	_	_	_	_	_	_	_	_	_	_	_
rs72690464	1	50923943	0.762843	G	T	0.0271503	_	_	_	_	-0.0983294	3.3e-06	_	_	_	_	_	_	_	_	_	_	_	_	_	_	_	_	_	_
4:81170475_CT_C	4	81170475	0.949368	C	CT	0.288744	_	_	_	_	0.035543	3.4e-06	0.035931	2.8e-06	_	_	_	_	_	_	_	_	_	_	_	_	_	_	_	_
rs72692227	1	51476281	0.763193	G	A	0.014503	_	_	_	_	-0.132674	3.7e-06	-0.140406	1e-06	-0.130258	5.9e-06	-0.145887	4e-07	_	_	_	_	_	_	_	_	_	_	_	_
rs375034445	10	121424815	1.50663	AT	A	0.209156	_	_	_	_	0.0394964	3.8e-06	0.0540471	2.8e-10	_	_	_	_	_	_	_	_	_	_	_	_	_	_	_	_
rs117903660	12	72746128	0.884506	G	T	0.0107898	_	_	_	_	-0.15398	3.9e-06	_	_	_	_	_	_	_	_	_	_	_	_	_	_	_	_	_	_
rs10741956	11	22964306	0.407783	C	T	0.18315	_	_	_	_	0.040812	4.2e-06	_	_	_	_	_	_	_	_	_	_	_	_	_	_	_	_	_	_
rs10411421	19	5036564	0.165151	G	A	0.364369	_	_	_	_	-0.0328528	4.6e-06	_	_	_	_	_	_	_	_	_	_	_	_	_	_	_	_	_	_
rs2980755	8	8363683	0.239875	G	A	0.454442	_	_	_	_	0.0320275	5e-06	_	_	_	_	_	_	_	_	_	_	_	_	_	_	_	_	_	_
rs7092864	10	49448329	0.702184	G	A	0.0460838	_	_	_	_	0.0754629	5e-06	_	_	_	_	_	_	_	_	_	_	_	_	_	_	_	_	_	_
rs1895411	5	41710790	0.617065	G	A	0.0236757	_	_	_	_	0.102564	5.1e-06	_	_	_	_	_	_	_	_	_	_	_	_	_	_	_	_	_	_
rs62369502	5	43815578	0.621747	C	T	0.0754175	_	_	_	_	-0.059486	5.3e-06	_	_	_	_	_	_	_	_	-0.0618872	2.1e-06	_	_	_	_	_	_	_	_
rs117967175	10	63623995	0.855503	T	C	0.0194241	_	_	_	_	0.113098	5.5e-06	_	_	_	_	_	_	_	_	_	_	_	_	_	_	_	_	_	_
rs138473600	1	11880755	0.23951	T	C	0.155007	_	_	_	_	-0.0430508	5.8e-06	-0.0527574	3e-08	_	_	-0.0515725	5.7e-08	-0.0430067	5.4e-06	_	_	_	_	_	_	_	_	_	_
rs9605254	22	17795408	0.051453	G	A	0.213617	_	_	_	_	-0.0379667	6e-06	_	_	_	_	_	_	_	_	_	_	_	_	_	_	_	_	_	_
rs12609371	19	46359553	0.719198	G	A	0.327862	_	_	_	_	0.0331296	6.2e-06	_	_	_	_	_	_	_	_	_	_	_	_	_	_	_	_	_	_
rs4281381	10	65340387	0.8715	A	G	0.0358624	_	_	_	_	0.0839625	6.3e-06	_	_	_	_	_	_	_	_	_	_	_	_	_	_	_	_	_	_
rs9693219	8	8094116	0.237444	G	C	0.494739	_	_	_	_	-0.031447	6.4e-06	_	_	_	_	_	_	_	_	_	_	_	_	_	_	_	_	_	_
rs4749441	10	29789181	0.562646	A	C	0.245868	_	_	_	_	-0.0361654	6.4e-06	_	_	_	_	_	_	_	_	_	_	_	_	_	_	_	_	_	_
rs3807308	7	128471732	1.38417	T	C	0.119499	_	_	_	_	0.0485097	6.7e-06	_	_	_	_	_	_	_	_	_	_	_	_	_	_	_	_	_	_
rs199592451	5	157936921	1.67635	AATAT	A	0.344853	_	_	_	_	0.0325853	6.8e-06	_	_	_	_	_	_	_	_	_	_	0.0328183	5.7e-06	_	_	_	_	_	_
rs113253702	15	85300017	1.0879	T	C	0.0527402	_	_	_	_	0.0691325	7.2e-06	_	_	_	_	_	_	_	_	_	_	_	_	_	_	_	_	_	_
rs9423546	10	4823794	0.103896	A	C	0.230548	_	_	_	_	-0.0371437	7.7e-06	_	_	_	_	_	_	_	_	_	_	_	_	_	_	_	_	_	_
rs151078426	12	114659339	1.33194	G	C	0.0116324	_	_	_	_	0.143402	7.9e-06	_	_	_	_	_	_	_	_	_	_	_	_	_	_	_	_	_	_
rs4855446	3	69768996	0.938678	A	G	0.157123	_	_	_	_	0.0421798	8.3e-06	_	_	_	_	_	_	_	_	_	_	_	_	_	_	_	_	_	_
rs848309	1	16308447	0.327222	T	C	0.425405	_	_	_	_	0.0308828	8.4e-06	_	_	_	_	_	_	_	_	_	_	_	_	_	_	_	_	_	_
rs17075042	18	63316877	0.904164	C	T	0.0134301	_	_	_	_	0.133032	8.4e-06	_	_	_	_	_	_	_	_	_	_	_	_	_	_	_	_	_	_
rs9788726	15	84374728	1.08606	G	A	0.439561	_	_	_	_	0.0310474	8.5e-06	0.0324391	3.5e-06	_	_	_	_	_	_	_	_	_	_	_	_	_	_	_	_
2:62567895_GA_G	2	62567895	0.881981	G	GA	0.0322227	_	_	_	_	0.086975	8.6e-06	_	_	_	_	_	_	_	_	_	_	_	_	_	_	_	_	_	_
rs34381599	6	13071265	0.289758	G	T	0.230687	_	_	_	_	-0.0362669	8.7e-06	_	_	_	_	_	_	_	_	_	_	_	_	_	_	_	_	_	_
rs145326570	10	29618360	0.560775	T	C	0.0105913	_	_	_	_	-0.149384	8.7e-06	_	_	_	_	_	_	_	_	_	_	_	_	_	_	_	_	_	_
rs7007563	8	76144952	1.00442	A	G	0.292413	_	_	_	_	-0.0335975	8.9e-06	_	_	_	_	_	_	_	_	_	_	_	_	_	_	_	_	_	_
rs9608201	22	24166788	0.217892	G	A	0.200712	_	_	_	_	0.038404	9.2e-06	_	_	_	_	_	_	_	_	_	_	_	_	_	_	_	_	_	_
rs145897966	13	70787093	0.668077	C	T	0.0255933	_	_	_	_	0.0968876	9.5e-06	_	_	_	_	_	_	_	_	_	_	_	_	_	_	_	_	_	_
rs72790189	16	83000213	1.093	T	A	0.155375	_	_	_	_	-0.0423569	9.5e-06	_	_	_	_	_	_	_	_	_	_	_	_	_	_	_	_	_	_
rs330628	2	150950728	1.70139	T	C	0.122319	_	_	_	_	-0.0466759	9.6e-06	_	_	_	_	_	_	_	_	_	_	_	_	_	_	_	_	_	_
rs573974970	7	28690208	0.474015	TC	T	0.0363157	_	_	_	_	0.0811329	9.6e-06	_	_	_	_	_	_	_	_	_	_	_	_	_	_	_	_	_	_
rs4841688	8	11895352	0.28592	A	G	0.460608	_	_	_	_	-0.0307536	9.6e-06	_	_	_	_	_	_	_	_	_	_	_	_	_	_	_	_	_	_
rs17011002	4	86731385	1.02251	G	C	0.139066	_	_	_	_	0.0440568	1e-05	_	_	_	_	_	_	_	_	_	_	_	_	_	_	_	_	_	_
rs4354897	15	84644971	1.08692	C	T	0.219366	_	_	_	_	_	_	-0.0563266	1.4e-11	_	_	_	_	_	_	_	_	_	_	_	_	_	_	_	_
rs62250980	3	69844608	0.939564	A	G	0.21078	_	_	_	_	_	_	0.0533562	3.6e-10	_	_	_	_	_	_	_	_	_	_	_	_	_	_	_	_
rs4868243	5	172643118	1.90512	A	G	0.161817	_	_	_	_	_	_	-0.0537309	1.3e-08	_	_	_	_	_	_	_	_	_	_	_	_	_	_	_	_
8:125858538_GA_G	8	125858538	1.44266	G	GA	0.308258	_	_	_	_	_	_	0.0416776	3.7e-08	_	_	_	_	_	_	_	_	_	_	_	_	_	_	_	_
rs58725593	8	21823173	0.511465	C	G	0.114164	_	_	_	_	_	_	0.0594203	4.2e-08	_	_	_	_	_	_	_	_	_	_	_	_	_	_	_	_
rs9840584	3	55804396	0.739639	C	T	0.0347844	_	_	_	_	_	_	-0.102344	5.9e-08	_	_	_	_	_	_	_	_	_	_	_	_	_	_	_	_
rs1763604	1	16339772	0.327319	C	G	0.409522	_	_	_	_	_	_	0.0379556	6.3e-08	_	_	_	_	_	_	_	_	_	_	_	_	_	_	_	_
rs7978301	12	65906484	0.784642	A	T	0.426274	_	_	_	_	_	_	0.0380116	8.5e-08	_	_	_	_	_	_	_	_	_	_	_	_	_	_	_	_
rs6224	15	91423543	1.19082	T	G	0.471702	_	_	_	_	_	_	0.0366758	1.5e-07	_	_	_	_	_	_	_	_	_	_	_	_	_	_	_	_
rs61989246	14	71720243	0.652884	A	C	0.237301	_	_	_	_	_	_	-0.0424516	1.7e-07	_	_	_	_	_	_	_	_	_	_	_	_	_	_	_	_
rs9806618	15	84778891	1.08738	G	A	0.231314	_	_	_	_	_	_	0.042756	1.8e-07	_	_	_	_	_	_	_	_	_	_	_	_	_	_	_	_
rs1992806	7	35527139	0.578234	C	T	0.248872	_	_	_	_	_	_	-0.0418572	1.9e-07	_	_	_	_	_	_	_	_	_	_	_	_	_	_	_	_
rs4711877	6	12963842	0.289353	C	A	0.400369	_	_	_	_	_	_	-0.0358384	4.3e-07	-0.0339484	1.8e-06	_	_	_	_	_	_	_	_	_	_	_	_	_	_
rs9577547	13	114075729	1.28654	G	C	0.0442394	_	_	_	_	_	_	0.0839991	6.9e-07	_	_	_	_	_	_	_	_	_	_	_	_	_	_	_	_
rs34391617	5	157943996	1.67637	AT	A	0.346838	_	_	_	_	_	_	0.0355568	9.9e-07	_	_	_	_	_	_	_	_	_	_	_	_	_	_	_	_
rs7838131	8	11596163	0.279862	G	A	0.428064	_	_	_	_	_	_	0.0341146	1.2e-06	_	_	_	_	_	_	_	_	_	_	_	_	_	_	_	_
19:676904_CGA_C	19	676904	0.0199277	CGA	C	0.495231	_	_	_	_	_	_	0.0338229	1.2e-06	_	_	_	_	_	_	_	_	_	_	_	_	_	_	_	_
rs62454419	7	27189446	0.451856	T	C	0.0691811	_	_	_	_	_	_	-0.0663659	1.3e-06	_	_	_	_	_	_	_	_	_	_	_	_	_	_	_	_
rs17864592	2	51950471	0.793548	A	G	0.0412022	_	_	_	_	_	_	0.0832963	1.5e-06	_	_	_	_	_	_	_	_	_	_	_	_	_	_	_	_
rs11694543	2	174884228	1.93958	C	A	0.358223	_	_	_	_	_	_	0.034677	1.5e-06	_	_	_	_	_	_	_	_	_	_	_	_	_	_	_	_
rs17708798	8	10235282	0.260346	C	G	0.140177	_	_	_	_	_	_	-0.0489275	1.5e-06	_	_	_	_	_	_	_	_	_	_	_	_	_	_	_	_
rs10629932	8	133274881	1.56525	G	GTT	0.372511	_	_	_	_	_	_	-0.035024	1.6e-06	_	_	_	_	_	_	_	_	_	_	_	_	_	_	_	_
rs11810912	1	28004238	0.506894	A	G	0.0297245	_	_	_	_	_	_	-0.0978341	1.8e-06	_	_	_	_	_	_	_	_	_	_	_	_	_	_	_	_
1:23795171_CTT_C	1	23795171	0.462349	CTT	C	0.130573	_	_	_	_	_	_	0.0485746	2.1e-06	_	_	_	_	_	_	_	_	_	_	_	_	_	_	_	_
rs17447186	2	201212791	2.13854	G	A	0.340332	_	_	_	_	_	_	0.0347885	2.1e-06	_	_	_	_	_	_	_	_	_	_	_	_	_	_	_	_
rs439989	8	9033744	0.247355	C	G	0.497854	_	_	_	_	_	_	-0.0331774	2.1e-06	_	_	_	_	_	_	_	_	_	_	_	_	_	_	_	_
rs66770080	1	50770229	0.76193	G	T	0.0179304	_	_	_	_	_	_	-0.122593	2.3e-06	_	_	_	_	_	_	_	_	_	_	_	_	_	_	_	_
rs6995805	8	10976571	0.270107	G	T	0.487095	_	_	_	_	_	_	0.0331886	2.3e-06	_	_	_	_	_	_	_	_	_	_	_	_	_	_	_	_
rs7986969	13	105082111	1.05958	A	G	0.265834	_	_	_	_	_	_	0.0372545	2.3e-06	0.0361592	4.7e-06	_	_	_	_	_	_	_	_	_	_	_	_	_	_
rs851448	1	18668879	0.375819	T	A	0.32702	_	_	_	_	_	_	-0.0345152	2.5e-06	_	_	_	_	_	_	_	_	_	_	_	_	_	_	_	_
rs2920842	2	55338488	0.827949	C	T	0.482015	_	_	_	_	_	_	-0.0330137	2.6e-06	_	_	_	_	_	_	_	_	_	_	_	_	_	_	_	_
rs2697844	11	14000241	0.275683	A	C	0.370951	_	_	_	_	_	_	-0.0335326	2.8e-06	-0.0353426	8.3e-07	_	_	_	_	_	_	_	_	_	_	_	_	_	_
rs9916506	17	70971638	1.03552	A	G	0.0136606	_	_	_	_	_	_	0.140818	2.9e-06	_	_	_	_	_	_	_	_	_	_	_	_	_	_	_	_
rs190589468	6	120853936	1.26323	C	G	0.0106175	_	_	_	_	_	_	-0.157917	3.1e-06	_	_	_	_	_	_	_	_	_	_	_	_	_	_	_	_
rs78861239	11	105367805	1.13242	C	G	0.0518277	_	_	_	_	_	_	0.0715623	3.9e-06	_	_	_	_	_	_	_	_	_	_	_	_	_	_	_	_
rs6888759	5	159184331	1.6888	G	T	0.0233184	_	_	_	_	_	_	0.105391	4.1e-06	0.105801	4e-06	_	_	_	_	_	_	_	_	_	_	_	_	_	_
rs139628827	3	12540973	0.299265	G	A	0.0182839	_	_	_	_	_	_	-0.118589	4.4e-06	_	_	_	_	_	_	_	_	_	_	_	_	_	_	_	_
rs117475883	8	21809098	0.511456	G	C	0.0712493	_	_	_	_	_	_	-0.0615085	4.6e-06	_	_	_	_	_	_	_	_	_	_	_	_	_	_	_	_
rs6868008	5	43866613	0.622193	G	C	0.0951658	_	_	_	_	_	_	-0.0540303	4.7e-06	_	_	_	_	_	_	_	_	_	_	_	_	_	_	_	_
rs1394785	2	213210974	2.2607	G	C	0.290334	_	_	_	_	_	_	-0.0346562	4.9e-06	_	_	_	_	_	_	_	_	_	_	_	_	_	_	_	_
rs11054918	12	12608050	0.274547	T	C	0.292731	_	_	_	_	_	_	-0.0345639	4.9e-06	_	_	_	_	_	_	_	_	_	_	_	_	_	_	_	_
rs12442117	15	85177898	1.08779	G	A	0.100041	_	_	_	_	_	_	0.0526005	4.9e-06	_	_	_	_	_	_	_	_	_	_	_	_	_	_	_	_
rs2336061	3	127629208	1.41596	T	C	0.0394721	_	_	_	_	_	_	0.0810192	5e-06	_	_	_	_	_	_	_	_	_	_	_	_	_	_	_	_
rs1826594	12	104028235	1.2154	T	A	0.155727	_	_	_	_	_	_	0.0439167	5.1e-06	_	_	_	_	_	_	_	_	_	_	_	_	_	_	_	_
rs729038	3	70129459	0.94022	G	A	0.0968064	_	_	_	_	_	_	0.0532968	5.5e-06	_	_	_	_	_	_	_	_	_	_	_	_	_	_	_	_
rs62457118	7	45184377	0.704754	A	T	0.0533034	_	_	_	_	_	_	-0.0704284	5.7e-06	-0.0720301	3.6e-06	_	_	_	_	_	_	_	_	_	_	_	_	_	_
rs9668496	12	1108730	0.0235173	A	G	0.115583	_	_	_	_	_	_	0.0489336	5.9e-06	_	_	_	_	_	_	_	_	_	_	_	_	_	_	_	_
rs77437195	4	95739597	1.09536	C	G	0.136729	_	_	_	_	_	_	0.045343	6e-06	_	_	_	_	_	_	_	_	_	_	_	_	_	_	_	_
rs11711610	3	73573357	1.01094	T	C	0.333864	_	_	_	_	_	_	0.0335394	6.2e-06	_	_	_	_	_	_	_	_	_	_	_	_	_	_	_	_
rs9608196	22	24163081	0.217892	C	T	0.118161	_	_	_	_	_	_	0.0485456	6.3e-06	_	_	_	_	_	_	_	_	_	_	_	_	_	_	_	_
rs17079195	18	66137894	0.94237	C	A	0.125607	_	_	_	_	_	_	-0.0470236	6.4e-06	_	_	_	_	_	_	_	_	_	_	_	_	_	_	_	_
rs11436002	2	103546006	1.24422	CT	C	0.123638	_	_	_	_	_	_	-0.0472122	6.7e-06	_	_	_	_	_	_	_	_	_	_	_	_	_	_	_	_
rs9276189	6	32699325	0.521628	A	G	0.131955	_	_	_	_	_	_	-0.045783	6.9e-06	_	_	_	_	_	_	_	_	_	_	_	_	_	_	_	_
14:71986389_TA_T	14	71986389	0.653004	T	TA	0.24648	_	_	_	_	_	_	-0.0359699	7e-06	_	_	_	_	_	_	_	_	_	_	_	_	_	_	_	_
rs117778193	17	45224921	0.695339	C	T	0.0649158	_	_	_	_	_	_	-0.0630758	7.2e-06	_	_	_	_	_	_	_	_	_	_	_	_	_	_	_	_
rs1489490	2	179764484	1.98384	A	T	0.485792	_	_	_	_	_	_	-0.0309514	7.3e-06	_	_	_	_	_	_	_	_	_	_	_	_	_	_	_	_
rs2197844	2	14411651	0.311841	G	A	0.185446	_	_	_	_	_	_	0.0399758	7.6e-06	_	_	_	_	_	_	_	_	_	_	_	_	_	_	_	_
rs2306363	11	65405600	0.738559	T	G	0.205401	_	_	_	_	_	_	-0.0381244	7.6e-06	_	_	_	_	_	_	_	_	_	_	_	_	_	_	_	_
rs242557	17	44019712	0.690003	A	G	0.383634	_	_	_	_	_	_	-0.0317162	7.6e-06	_	_	_	_	_	_	_	_	_	_	_	_	_	_	_	_
rs116868787	13	77601930	0.770341	A	G	0.0157441	_	_	_	_	_	_	-0.123744	7.8e-06	_	_	_	_	_	_	_	_	_	_	_	_	_	_	_	_
rs151183870	3	9545012	0.250714	T	C	0.0132395	_	_	_	_	_	_	-0.134535	8e-06	_	_	_	_	_	_	_	_	_	_	_	_	_	_	_	_
rs28384217	9	723444	0.0110071	T	C	0.199878	_	_	_	_	_	_	0.0386179	8e-06	_	_	_	_	_	_	_	_	_	_	_	_	_	_	_	_
rs17346300	1	170510459	1.91857	T	C	0.0491854	_	_	_	_	_	_	-0.0711005	8.3e-06	_	_	_	_	_	_	_	_	_	_	_	_	_	_	_	_
rs62516075	8	80995977	1.03094	A	C	0.249094	_	_	_	_	_	_	-0.0361273	8.9e-06	_	_	_	_	_	_	_	_	_	_	_	_	_	_	_	_
rs61854364	10	89821216	1.16021	A	G	0.107274	_	_	_	_	_	_	-0.0494436	9.1e-06	_	_	_	_	_	_	_	_	_	_	_	_	_	_	_	_
rs9863191	3	103602702	1.15624	C	T	0.332453	_	_	_	_	_	_	0.0324193	9.5e-06	_	_	_	_	_	_	_	_	_	_	_	_	_	_	_	_
rs13282211	8	8760138	0.24481	T	C	0.296418	_	_	_	_	_	_	0.0341844	9.6e-06	_	_	_	_	_	_	_	_	_	_	_	_	_	_	_	_
rs72690485	1	51214486	0.763045	G	A	0.016295	_	_	_	_	_	_	-0.119978	9.8e-06	_	_	-0.122725	6.4e-06	_	_	_	_	_	_	_	_	_	_	_	_
rs11921178	3	61360512	0.809855	T	C	0.11019	_	_	_	_	_	_	0.0489272	9.9e-06	_	_	_	_	_	_	_	_	_	_	_	_	_	_	_	_
rs6562773	13	74188935	0.71976	A	G	0.451049	_	_	_	_	_	_	0.0310513	9.9e-06	_	_	_	_	_	_	_	_	_	_	_	_	_	_	_	_
rs9815091	3	55863425	0.74007	T	C	0.265428	_	_	_	_	_	_	-0.0350025	1e-05	_	_	_	_	_	_	_	_	_	_	_	_	_	_	_	_
rs4461756	6	132041149	1.37825	A	G	0.0307402	_	_	_	_	_	_	0.0878814	1e-05	_	_	_	_	_	_	_	_	_	_	_	_	_	_	_	_
rs10840283	11	9689470	0.197285	C	T	0.272748	_	_	_	_	_	_	0.0341509	1e-05	_	_	_	_	_	_	_	_	_	_	_	_	_	_	_	_
rs17727873	11	100867198	1.0946	G	A	0.190679	_	_	_	_	_	_	0.0386562	1e-05	_	_	_	_	_	_	_	_	_	_	_	_	_	_	_	_
rs3844213	12	104135083	1.22064	G	A	0.247761	_	_	_	_	_	_	0.0352033	1e-05	_	_	_	_	_	_	_	_	_	_	_	_	_	_	_	_
rs146429577	13	77906342	0.770679	T	C	0.0144404	_	_	_	_	_	_	-0.12775	1e-05	_	_	_	_	_	_	_	_	_	_	_	_	_	_	_	_
rs56864281	15	85357649	1.08793	A	C	0.26286	_	_	_	_	_	_	_	_	-0.0659181	3.5e-17	_	_	_	_	_	_	_	_	_	_	_	_	_	_
rs35478610	15	85099237	1.08764	T	G	0.273437	_	_	_	_	_	_	_	_	-0.0473755	9.4e-10	_	_	_	_	_	_	_	_	_	_	_	_	_	_
rs17367504	1	11862778	0.239475	G	A	0.160454	_	_	_	_	_	_	_	_	-0.0519915	2.7e-08	_	_	_	_	_	_	_	_	_	_	_	_	_	_
rs17630248	2	201137782	2.13837	C	T	0.344563	_	_	_	_	_	_	_	_	-0.0399178	5.1e-08	_	_	_	_	_	_	_	_	_	_	_	_	_	_
rs7590276	2	174876391	1.93955	T	C	0.498798	_	_	_	_	_	_	_	_	0.0366815	1.4e-07	_	_	_	_	_	_	_	_	_	_	_	_	_	_
rs138052887	11	105222251	1.1323	A	C	0.0318789	_	_	_	_	_	_	_	_	0.103362	1.4e-07	_	_	_	_	_	_	_	_	_	_	_	_	_	_
rs12629909	3	53270222	0.699512	C	T	0.200872	_	_	_	_	_	_	_	_	0.0449037	1.7e-07	_	_	_	_	_	_	_	_	_	_	_	_	_	_
rs3176326	6	36647289	0.562845	A	G	0.196996	_	_	_	_	_	_	_	_	0.0450988	2.6e-07	_	_	_	_	_	_	_	_	_	_	_	_	_	_
rs62132134	2	17780861	0.368495	G	C	0.360119	_	_	_	_	_	_	_	_	-0.0364971	3.5e-07	_	_	_	_	_	_	_	_	_	_	_	_	_	_
rs174813	3	76766591	1.04705	G	A	0.0691314	_	_	_	_	_	_	_	_	0.0690286	3.9e-07	_	_	_	_	_	_	_	_	_	_	_	_	_	_
rs17271716	15	62747351	0.860272	A	G	0.0228897	_	_	_	_	_	_	_	_	0.116319	4.5e-07	_	_	_	_	_	_	_	_	_	_	_	_	_	_
rs9276434	6	32712666	0.521678	C	T	0.129611	_	_	_	_	_	_	_	_	-0.0517913	5e-07	_	_	_	_	_	_	_	_	_	_	_	_	_	_
rs55844607	2	179770998	1.98387	G	A	0.0851401	_	_	_	_	_	_	_	_	0.0619231	5.8e-07	_	_	_	_	_	_	_	_	_	_	_	_	_	_
rs71453212	15	84306521	1.08592	C	CT	0.428737	_	_	_	_	_	_	_	_	-0.0349508	6.5e-07	_	_	_	_	_	_	_	_	_	_	_	_	_	_
rs7166641	15	84637928	1.08687	T	C	0.443088	_	_	_	_	_	_	_	_	-0.0346528	6.9e-07	_	_	_	_	_	_	_	_	_	_	_	_	_	_
rs6756437	2	103540296	1.24418	C	T	0.187695	_	_	_	_	_	_	_	_	-0.0435983	9.1e-07	_	_	_	_	_	_	_	_	_	_	_	_	_	_
rs13019188	2	96774199	1.20861	A	G	0.374793	_	_	_	_	_	_	_	_	0.0351193	1e-06	_	_	_	_	_	_	_	_	_	_	_	_	_	_
rs11998	9	35682296	0.605223	T	A	0.34872	_	_	_	_	_	_	_	_	0.035188	1.3e-06	_	_	_	_	_	_	_	_	_	_	0.0339854	3.1e-06	_	_
rs1573644	15	91421283	1.19081	C	T	0.346336	_	_	_	_	_	_	_	_	0.0358684	1.3e-06	_	_	_	_	_	_	_	_	_	_	_	_	_	_
rs78256308	1	50814474	0.762478	G	T	0.0168785	_	_	_	_	_	_	_	_	-0.128718	1.5e-06	_	_	_	_	_	_	_	_	_	_	_	_	_	_
rs78927018	4	93076502	1.07537	A	T	0.0194529	_	_	_	_	_	_	_	_	0.119737	1.8e-06	0.124017	6.9e-07	_	_	_	_	_	_	_	_	_	_	_	_
rs201180708	20	60229316	1.03382	CA	C	0.0556416	_	_	_	_	_	_	_	_	0.0729767	1.8e-06	_	_	_	_	_	_	_	_	_	_	_	_	_	_
rs115452662	2	88794200	1.18737	T	A	0.0116089	_	_	_	_	_	_	_	_	-0.153236	1.9e-06	_	_	_	_	_	_	_	_	_	_	_	_	_	_
rs4692707	4	170226605	1.79696	C	T	0.490961	_	_	_	_	_	_	_	_	-0.0331721	1.9e-06	_	_	_	_	_	_	_	_	_	_	_	_	_	_
14:70071536_AT_A	14	70071536	0.629288	AT	A	0.138109	_	_	_	_	_	_	_	_	0.0485144	2e-06	_	_	_	_	_	_	_	_	_	_	_	_	_	_
rs4486172	8	99368793	1.17833	T	G	0.304421	_	_	_	_	_	_	_	_	-0.0357878	2.1e-06	-0.0356267	2.2e-06	_	_	_	_	_	_	_	_	_	_	_	_
rs183611760	17	1306165	0.0489873	T	C	0.0823078	_	_	_	_	_	_	_	_	0.0603646	2.2e-06	_	_	_	_	_	_	_	_	_	_	_	_	_	_
2:96200203_GT_G	2	96200203	1.20835	G	GT	0.365189	_	_	_	_	_	_	_	_	0.0347101	2.3e-06	_	_	_	_	_	_	_	_	_	_	_	_	_	_
rs62390297	5	163726270	1.74168	A	G	0.16054	_	_	_	_	_	_	_	_	0.0442774	3.4e-06	_	_	_	_	_	_	_	_	_	_	_	_	_	_
rs77783431	6	89195937	0.977468	T	C	0.0344298	_	_	_	_	_	_	_	_	-0.0879673	3.5e-06	_	_	_	_	_	_	_	_	_	_	_	_	_	_
rs4629876	8	26383679	0.582225	T	C	0.311513	_	_	_	_	_	_	_	_	-0.0345291	3.9e-06	_	_	_	_	_	_	_	_	_	_	_	_	_	_
rs9266241	6	31325565	0.51282	G	A	0.360238	_	_	_	_	_	_	_	_	-0.0335324	4.3e-06	_	_	_	_	_	_	_	_	_	_	_	_	_	_
rs6601634	8	11806456	0.284248	C	T	0.406425	_	_	_	_	_	_	_	_	-0.0324924	4.3e-06	_	_	_	_	_	_	_	_	_	_	_	_	_	_
rs4072744	1	28271039	0.508216	A	T	0.282321	_	_	_	_	_	_	_	_	-0.0353757	4.5e-06	_	_	_	_	_	_	_	_	_	_	_	_	_	_
rs35610225	14	95211337	0.943842	ATTGT	A	0.165495	_	_	_	_	_	_	_	_	0.0428611	4.6e-06	_	_	_	_	_	_	_	_	_	_	_	_	_	_
rs10120173	9	135377995	1.64437	C	T	0.125264	_	_	_	_	_	_	_	_	-0.0480496	4.9e-06	_	_	_	_	_	_	_	_	_	_	_	_	_	_
rs4669292	2	8716204	0.194832	A	G	0.161582	_	_	_	_	_	_	_	_	-0.0428835	5.6e-06	_	_	_	_	_	_	_	_	_	_	_	_	_	_
rs113433972	16	67027382	0.849489	G	A	0.0531191	_	_	_	_	_	_	_	_	0.0701896	5.8e-06	_	_	_	_	_	_	_	_	_	_	_	_	_	_
rs76444748	3	191308561	2.15506	G	A	0.0293204	_	_	_	_	_	_	_	_	-0.0937388	6e-06	_	_	_	_	_	_	_	_	_	_	_	_	_	_
rs770773	11	43301388	0.620485	A	G	0.308141	_	_	_	_	_	_	_	_	0.0345653	6e-06	_	_	_	_	_	_	_	_	_	_	_	_	_	_
12:111843197_TG_T	12	111843197	1.30258	T	TG	0.208056	_	_	_	_	_	_	_	_	-0.038808	6.1e-06	_	_	_	_	_	_	_	_	_	_	_	_	_	_
rs3115668	6	31641485	0.515596	T	C	0.160114	_	_	_	_	_	_	_	_	-0.0424459	6.4e-06	_	_	_	_	_	_	_	_	_	_	_	_	_	_
16:11415864_GCATACACATA_G	16	11415864	0.265434	G	GCATACACATA	0.268508	_	_	_	_	_	_	_	_	-0.0350278	7.5e-06	_	_	-0.0343193	9.8e-06	_	_	_	_	_	_	_	_	_	_
rs185478737	6	9043602	0.221686	C	G	0.0113109	_	_	_	_	_	_	_	_	-0.147091	7.7e-06	_	_	_	_	_	_	_	_	_	_	_	_	_	_
rs184550359	6	43502954	0.672015	A	G	0.01181	_	_	_	_	_	_	_	_	0.140964	8.8e-06	_	_	_	_	_	_	_	_	_	_	_	_	_	_
rs28734056	15	68898278	0.925861	T	A	0.0141604	_	_	_	_	_	_	_	_	-0.130781	8.9e-06	_	_	_	_	_	_	_	_	_	_	_	_	_	_
rs155001	20	57876044	0.954722	T	C	0.0486203	_	_	_	_	_	_	_	_	0.0719034	9.3e-06	_	_	_	_	_	_	_	_	_	_	_	_	_	_
rs55794209	2	9645632	0.208473	A	C	0.0371261	_	_	_	_	_	_	_	_	-0.0823419	9.4e-06	-0.083886	5.8e-06	_	_	_	_	_	_	_	_	_	_	_	_
rs60706788	7	120895385	1.33753	C	T	0.429349	_	_	_	_	_	_	_	_	0.0312015	9.7e-06	_	_	_	_	_	_	_	_	_	_	_	_	_	_
rs12005807	9	92096024	1.08865	T	C	0.177801	_	_	_	_	_	_	_	_	0.0400363	9.8e-06	_	_	_	_	_	_	_	_	_	_	_	_	_	_
rs57761982	2	7271865	0.151598	T	C	0.0137919	_	_	_	_	_	_	_	_	0.131721	1e-05	_	_	_	_	_	_	_	_	_	_	_	_	_	_
rs476348	18	32670021	0.548325	T	C	0.301757	_	_	_	_	_	_	_	_	_	_	-0.0613728	6.2e-16	_	_	_	_	_	_	_	_	_	_	_	_
15:85273647_AT_A	15	85273647	1.08789	A	AT	0.403479	_	_	_	_	_	_	_	_	_	_	-0.0496309	1.9e-12	_	_	_	_	_	_	_	_	_	_	_	_
rs5760054	22	24161717	0.217892	C	T	0.200604	_	_	_	_	_	_	_	_	_	_	0.0535908	6.2e-10	_	_	_	_	_	_	_	_	_	_	_	_
rs12509595	4	81182554	0.949409	C	T	0.288922	_	_	_	_	_	_	_	_	_	_	0.0419566	3.4e-08	_	_	_	_	_	_	_	_	_	_	_	_
rs6994744	8	141740868	1.71365	C	A	0.496052	_	_	_	_	_	_	_	_	_	_	0.0376093	5.3e-08	_	_	_	_	_	_	_	_	_	_	_	_
rs77188861	1	3254039	0.0507464	A	G	0.0997046	_	_	_	_	_	_	_	_	_	_	-0.060325	1.3e-07	_	_	_	_	_	_	_	_	_	_	_	_
rs42032	7	92237426	1.08413	A	G	0.258609	_	_	_	_	_	_	_	_	_	_	-0.0416667	1.7e-07	_	_	_	_	_	_	_	_	_	_	_	_
rs539907561	8	71200826	0.935103	CA	C	0.0959452	_	_	_	_	_	_	_	_	_	_	0.061363	1.8e-07	_	_	_	_	_	_	_	_	_	_	_	_
rs76309861	12	26495668	0.460778	A	G	0.354866	_	_	_	_	_	_	_	_	_	_	0.0380663	2.3e-07	_	_	_	_	_	_	_	_	_	_	0.0356933	1.3e-06
rs62529065	8	125905872	1.44307	A	G	0.228501	_	_	_	_	_	_	_	_	_	_	0.0425424	2.6e-07	_	_	_	_	_	_	_	_	_	_	_	_
rs17404572	7	8535958	0.1592	G	C	0.0274989	_	_	_	_	_	_	_	_	_	_	-0.108116	3.4e-07	_	_	_	_	_	_	_	_	_	_	_	_
rs79446544	3	53261827	0.699478	T	G	0.198137	_	_	_	_	_	_	_	_	_	_	0.0435592	5.2e-07	_	_	_	_	_	_	_	_	_	_	_	_
rs330940	8	9018599	0.247228	G	A	0.374511	_	_	_	_	_	_	_	_	_	_	0.0361884	6.2e-07	_	_	_	_	_	_	_	_	_	_	_	_
rs3135875	4	1803970	0.0216359	A	G	0.137505	_	_	_	_	_	_	_	_	_	_	-0.0493799	8.3e-07	_	_	_	_	_	_	_	_	_	_	_	_
rs7070638	10	32678141	0.605917	T	C	0.22707	_	_	_	_	_	_	_	_	_	_	0.0414287	8.5e-07	_	_	_	_	_	_	_	_	_	_	_	_
rs55864383	20	10499099	0.300069	CTTCCTTCCTTCCTTTCCTTTCTTTTCCT	C	0.382599	_	_	_	_	_	_	_	_	_	_	-0.0356671	8.5e-07	_	_	_	_	_	_	_	_	_	_	_	_
rs114231473	11	22051222	0.398148	A	G	0.0477184	_	_	_	_	_	_	_	_	_	_	0.0793678	8.8e-07	_	_	_	_	_	_	_	_	_	_	_	_
rs4390169	1	155106054	1.69937	A	G	0.485312	_	_	_	_	_	_	_	_	_	_	0.0337758	8.9e-07	_	_	_	_	_	_	_	_	_	_	_	_
rs2015509	1	16358148	0.327452	T	C	0.331224	_	_	_	_	_	_	_	_	_	_	0.0358486	9.2e-07	_	_	_	_	_	_	_	_	_	_	_	_
rs299189	19	56306339	1.00516	G	A	0.31175	_	_	_	_	_	_	_	_	_	_	0.0368126	9.4e-07	_	_	_	_	_	_	_	_	_	_	_	_
rs138504701	1	50955307	0.762846	GTACA	G	0.0153784	_	_	_	_	_	_	_	_	_	_	-0.136313	1.1e-06	_	_	_	_	_	_	_	_	_	_	_	_
rs9428222	1	116300602	1.47495	A	G	0.479361	_	_	_	_	_	_	_	_	_	_	-0.0334924	1.2e-06	_	_	_	_	_	_	_	_	_	_	_	_
rs7279867	21	43468984	0.549926	C	T	0.318364	_	_	_	_	_	_	_	_	_	_	-0.0358459	1.3e-06	_	_	_	_	_	_	_	_	_	_	_	_
rs17282085	3	124521263	1.3719	A	G	0.116289	_	_	_	_	_	_	_	_	_	_	-0.0516285	1.5e-06	_	_	_	_	_	_	_	_	_	_	_	_
rs9660067	1	59649116	0.871357	G	A	0.313295	_	_	_	_	_	_	_	_	_	_	-0.0356932	1.6e-06	_	_	_	_	_	_	_	_	_	_	_	_
rs74780828	14	31268416	0.231239	T	C	0.025373	_	_	_	_	_	_	_	_	_	_	0.105425	1.7e-06	_	_	_	_	_	_	_	_	_	_	_	_
rs10940376	5	53621110	0.648631	A	C	0.365766	_	_	_	_	_	_	_	_	_	_	0.0341753	1.8e-06	_	_	_	_	_	_	_	_	_	_	_	_
rs114406265	4	92754377	1.07484	T	C	0.0178772	_	_	_	_	_	_	_	_	_	_	0.123967	1.9e-06	_	_	_	_	_	_	_	_	_	_	_	_
rs13000507	2	141875779	1.62912	G	T	0.422305	_	_	_	_	_	_	_	_	_	_	-0.0336884	2e-06	_	_	_	_	_	_	_	_	_	_	_	_
rs78822245	11	43287166	0.620418	C	G	0.0322115	_	_	_	_	_	_	_	_	_	_	0.0918239	2.4e-06	_	_	_	_	_	_	_	_	_	_	_	_
rs4748472	10	18776197	0.431281	C	T	0.339903	_	_	_	_	_	_	_	_	_	_	-0.0346832	2.5e-06	_	_	_	_	_	_	_	_	_	_	_	_
rs12452627	17	1302472	0.0489378	A	G	0.0824027	_	_	_	_	_	_	_	_	_	_	0.05904	2.8e-06	_	_	_	_	_	_	_	_	_	_	_	_
rs12133169	1	219792380	2.4375	A	G	0.232211	_	_	_	_	_	_	_	_	_	_	-0.0382255	3e-06	_	_	_	_	_	_	_	_	_	_	_	_
rs35408611	4	114423677	1.26987	CA	C	0.256861	_	_	_	_	_	_	_	_	_	_	-0.0372476	3.1e-06	_	_	_	_	_	_	_	_	_	_	_	_
rs779008280	20	10674635	0.301855	T	TGTA	0.343769	_	_	_	_	_	_	_	_	_	_	-0.0343861	3.2e-06	_	_	_	_	_	_	_	_	_	_	_	_
rs12574461	11	9866394	0.197963	C	T	0.107312	_	_	_	_	_	_	_	_	_	_	0.0519081	3.3e-06	_	_	_	_	_	_	_	_	_	_	_	_
rs12147810	14	70075900	0.629343	G	A	0.148533	_	_	_	_	_	_	_	_	_	_	0.0456272	3.5e-06	0.0467475	1.7e-06	_	_	_	_	_	_	_	_	_	_
rs13236408	7	151903387	1.71647	C	G	0.0176131	_	_	_	_	_	_	_	_	_	_	0.121771	3.8e-06	_	_	_	_	_	_	_	_	_	_	0.125414	1.9e-06
rs138000063	13	100484907	0.985516	T	G	0.0126744	_	_	_	_	_	_	_	_	_	_	0.143087	3.8e-06	_	_	_	_	_	_	_	_	_	_	_	_
rs7207400	17	43824360	0.688518	C	T	0.266012	_	_	_	_	_	_	_	_	_	_	0.0358182	4.4e-06	_	_	_	_	_	_	_	_	_	_	_	_
rs1933631	1	230914729	2.54908	C	A	0.314798	_	_	_	_	_	_	_	_	_	_	0.0336668	5e-06	_	_	_	_	_	_	_	_	_	_	_	_
rs57188748	1	52037756	0.764526	A	G	0.0158013	_	_	_	_	_	_	_	_	_	_	-0.125935	5.2e-06	_	_	_	_	_	_	_	_	_	_	_	_
rs536708476	1	89402348	1.18835	CA	C	0.386434	_	_	_	_	_	_	_	_	_	_	0.0322396	5.2e-06	_	_	_	_	_	_	_	_	_	_	_	_
rs11058582	12	126711806	1.5351	C	T	0.141213	_	_	_	_	_	_	_	_	_	_	0.0453364	5.3e-06	_	_	_	_	_	_	_	_	_	_	_	_
rs61731610	4	38023294	0.591654	A	G	0.0316149	_	_	_	_	_	_	_	_	_	_	-0.0898264	5.4e-06	_	_	_	_	_	_	_	_	_	_	_	_
rs72792874	16	70761728	0.860995	T	G	0.0640263	_	_	_	_	_	_	_	_	_	_	-0.0647892	5.4e-06	_	_	_	_	_	_	_	_	_	_	_	_
rs71355621	18	55161684	0.76602	C	A	0.0313599	_	_	_	_	_	_	_	_	_	_	0.0907181	5.8e-06	_	_	_	_	_	_	_	_	_	_	_	_
rs10842701	12	26436315	0.459295	C	T	0.36191	_	_	_	_	_	_	_	_	_	_	-0.0326125	6e-06	_	_	_	_	_	_	_	_	_	_	_	_
rs35001310	6	12985507	0.289415	TA	T	0.40139	_	_	_	_	_	_	_	_	_	_	-0.031838	6.3e-06	_	_	_	_	_	_	_	_	_	_	_	_
rs72831369	10	63552598	0.854679	T	C	0.13208	_	_	_	_	_	_	_	_	_	_	-0.0467822	6.7e-06	_	_	_	_	_	_	_	_	_	_	_	_
rs218673	17	6605126	0.175311	C	G	0.27996	_	_	_	_	_	_	_	_	_	_	-0.03511	6.7e-06	_	_	_	_	_	_	_	_	_	_	_	_
rs2391439	7	27590862	0.45834	G	A	0.0668469	_	_	_	_	_	_	_	_	_	_	0.0618208	6.8e-06	_	_	_	_	_	_	_	_	_	_	_	_
19:24186297_CG_C	19	24186297	0.491564	C	CG	0.0538775	_	_	_	_	_	_	_	_	_	_	0.0687875	6.8e-06	_	_	_	_	_	_	_	_	_	_	_	_
rs10520645	15	87526706	1.11636	G	C	0.0701118	_	_	_	_	_	_	_	_	_	_	0.0605553	6.9e-06	_	_	_	_	_	_	_	_	_	_	_	_
rs76108532	12	728207	0.0170852	A	T	0.111453	_	_	_	_	_	_	_	_	_	_	-0.0492407	7.1e-06	_	_	_	_	_	_	_	_	_	_	_	_
rs360131	11	9810432	0.197704	G	A	0.33277	_	_	_	_	_	_	_	_	_	_	-0.0329256	7.6e-06	_	_	_	_	_	_	_	_	_	_	_	_
rs2902749	19	56099832	1.00072	G	C	0.0604966	_	_	_	_	_	_	_	_	_	_	0.0648697	7.8e-06	_	_	_	_	_	_	_	_	_	_	_	_
rs5992866	22	18309826	0.0676257	A	G	0.332708	_	_	_	_	_	_	_	_	_	_	0.0325937	8.1e-06	_	_	_	_	_	_	_	_	_	_	_	_
rs62073465	17	35985296	0.613322	T	C	0.0243701	_	_	_	_	_	_	_	_	_	_	-0.0996476	8.2e-06	_	_	_	_	_	_	_	_	_	_	_	_
21:39938997_TG_T	21	39938997	0.439008	TG	T	0.281475	_	_	_	_	_	_	_	_	_	_	0.0346191	8.2e-06	_	_	_	_	_	_	_	_	_	_	_	_
rs2479131	1	230818841	2.54692	T	G	0.44795	_	_	_	_	_	_	_	_	_	_	-0.0311351	8.7e-06	_	_	_	_	_	_	_	_	_	_	_	_
rs10201569	2	103548394	1.24428	G	C	0.186426	_	_	_	_	_	_	_	_	_	_	-0.0395969	8.7e-06	_	_	_	_	_	_	_	_	_	_	_	_
rs73227659	8	26545568	0.583433	T	C	0.0224249	_	_	_	_	_	_	_	_	_	_	0.104345	8.8e-06	_	_	_	_	_	_	_	_	_	_	_	_
rs6759870	2	175466727	1.9458	G	A	0.222536	_	_	_	_	_	_	_	_	_	_	-0.0369145	9.1e-06	_	_	_	_	_	_	_	_	_	_	_	_
rs78065500	4	74508018	0.877581	G	C	0.0362581	_	_	_	_	_	_	_	_	_	_	-0.0821086	9.1e-06	_	_	_	_	_	_	_	_	_	_	_	_
rs117045000	15	65591768	0.885224	A	T	0.030893	_	_	_	_	_	_	_	_	_	_	0.0882798	9.1e-06	_	_	_	_	_	_	_	_	_	_	_	_
rs73978919	17	17358206	0.443328	A	G	0.157498	_	_	_	_	_	_	_	_	_	_	0.0419941	9.1e-06	_	_	_	_	_	_	_	_	_	_	_	_
rs9289645	3	141996526	1.54745	A	G	0.112648	_	_	_	_	_	_	_	_	_	_	0.0487002	9.4e-06	_	_	_	_	_	_	_	_	_	_	_	_
rs8039472	15	85361644	1.08793	A	G	0.477175	_	_	_	_	_	_	_	_	_	_	-0.0306465	9.4e-06	_	_	_	_	_	_	_	_	_	_	_	_
rs74993805	6	154606728	1.6805	G	A	0.0492859	_	_	_	_	_	_	_	_	_	_	-0.0708589	9.9e-06	_	_	_	_	_	_	_	_	_	_	_	_
rs7544315	1	3262258	0.0512403	T	C	0.0885966	_	_	_	_	_	_	_	_	_	_	_	_	-0.089331	3.7e-13	_	_	_	_	_	_	_	_	_	_
rs2696542	17	44351533	0.691065	G	A	0.21182	_	_	_	_	_	_	_	_	_	_	_	_	0.0567742	3.4e-11	_	_	_	_	_	_	_	_	_	_
rs552290972	17	43947883	0.689778	G	T	0.195192	_	_	_	_	_	_	_	_	_	_	_	_	0.0580316	4.8e-11	_	_	_	_	_	_	_	_	_	_
rs201962216	17	45085829	0.695104	AT	A	0.210163	_	_	_	_	_	_	_	_	_	_	_	_	0.0492935	7.3e-09	_	_	_	_	_	_	_	_	_	_
rs2115630	15	85364516	1.08794	T	C	0.460751	_	_	_	_	_	_	_	_	_	_	_	_	0.0370816	7.2e-08	_	_	_	_	_	_	_	_	_	_
rs4966021	15	99285056	1.425	C	T	0.364711	_	_	_	_	_	_	_	_	_	_	_	_	-0.0384687	7.5e-08	_	_	_	_	_	_	_	_	_	_
rs11039348	11	47728617	0.665346	A	G	0.346756	_	_	_	_	_	_	_	_	_	_	_	_	-0.0381008	1.4e-07	_	_	_	_	_	_	_	_	-0.0344088	2.2e-06
rs55747751	5	132397351	1.39075	A	G	0.0798299	_	_	_	_	_	_	_	_	_	_	_	_	-0.0641716	3.8e-07	_	_	_	_	_	_	_	_	_	_
rs4968281	17	44950122	0.694401	T	C	0.264005	_	_	_	_	_	_	_	_	_	_	_	_	-0.039578	4e-07	-0.0363644	3.4e-06	_	_	_	_	_	_	_	_
rs112928714	1	228096004	2.50857	C	T	0.0249235	_	_	_	_	_	_	_	_	_	_	_	_	0.110832	4.1e-07	_	_	_	_	_	_	_	_	_	_
rs2255167	2	179558282	1.98272	A	T	0.192655	_	_	_	_	_	_	_	_	_	_	_	_	-0.0437261	4.3e-07	_	_	_	_	_	_	_	_	_	_
rs17455821	6	97640878	1.05891	G	A	0.0342988	_	_	_	_	_	_	_	_	_	_	_	_	-0.0942615	4.8e-07	_	_	_	_	_	_	_	_	_	_
rs4849417	2	111887703	1.33128	T	A	0.452323	_	_	_	_	_	_	_	_	_	_	_	_	-0.0348503	5.8e-07	-0.032747	2.8e-06	_	_	_	_	_	_	_	_
16:15635759_TA_T	16	15635759	0.322984	T	TA	0.14894	_	_	_	_	_	_	_	_	_	_	_	_	-0.0484911	6.2e-07	_	_	_	_	_	_	_	_	_	_
rs11764098	7	35505710	0.578093	G	C	0.0223254	_	_	_	_	_	_	_	_	_	_	_	_	0.114338	8.9e-07	_	_	_	_	_	_	_	_	_	_
rs777930415	2	65277366	0.904739	C	CATTT	0.36139	_	_	_	_	_	_	_	_	_	_	_	_	-0.0354594	1.1e-06	_	_	_	_	_	_	_	_	_	_
rs648103	3	27550301	0.486931	T	C	0.361999	_	_	_	_	_	_	_	_	_	_	_	_	0.0343768	1.3e-06	_	_	_	_	_	_	_	_	_	_
18:20203064_AT_A	18	20203064	0.42671	AT	A	0.461712	_	_	_	_	_	_	_	_	_	_	_	_	0.033324	1.4e-06	_	_	_	_	_	_	_	_	_	_
rs13124901	4	108851173	1.20089	C	T	0.0539259	_	_	_	_	_	_	_	_	_	_	_	_	0.0726807	1.9e-06	_	_	_	_	_	_	_	_	_	_
rs62162274	2	112257811	1.3393	G	T	0.210298	_	_	_	_	_	_	_	_	_	_	_	_	-0.0401729	2.1e-06	_	_	_	_	_	_	_	_	_	_
rs111555687	10	91579667	1.18262	C	T	0.0218273	_	_	_	_	_	_	_	_	_	_	_	_	-0.111215	2.3e-06	_	_	_	_	_	_	_	_	_	_
rs117130984	15	77666074	1.01015	C	T	0.0207935	_	_	_	_	_	_	_	_	_	_	_	_	0.113238	2.6e-06	_	_	_	_	_	_	_	_	_	_
19:56141153_TACACACAC_T	19	56141153	1.00175	TACACACAC	T	0.0327254	_	_	_	_	_	_	_	_	_	_	_	_	0.0911273	2.6e-06	_	_	_	_	_	_	_	_	_	_
rs16998073	4	81184341	0.949429	T	A	0.289575	_	_	_	_	_	_	_	_	_	_	_	_	0.0353279	2.8e-06	_	_	_	_	_	_	_	_	_	_
rs3729989	11	47370041	0.665122	C	T	0.133503	_	_	_	_	_	_	_	_	_	_	_	_	0.047179	2.9e-06	_	_	_	_	_	_	_	_	_	_
rs79234280	18	19650966	0.417141	C	T	0.0354614	_	_	_	_	_	_	_	_	_	_	_	_	0.0862281	3.1e-06	_	_	_	_	_	_	_	_	_	_
rs56048513	2	47524518	0.748305	T	C	0.0564575	_	_	_	_	_	_	_	_	_	_	_	_	0.0696672	3.4e-06	_	_	_	_	_	_	_	_	_	_
rs10684308	2	54103904	0.820813	GGAGT	G	0.18603	_	_	_	_	_	_	_	_	_	_	_	_	0.0412147	3.4e-06	_	_	_	_	_	_	_	_	_	_
rs9840967	3	123127106	1.35686	T	C	0.259219	_	_	_	_	_	_	_	_	_	_	_	_	-0.0363699	3.4e-06	_	_	_	_	_	_	_	_	_	_
rs4722677	7	27254831	0.453757	A	T	0.0627714	_	_	_	_	_	_	_	_	_	_	_	_	-0.065798	3.4e-06	_	_	_	_	_	_	_	_	_	_
rs4752890	11	47989003	0.665685	C	T	0.486818	_	_	_	_	_	_	_	_	_	_	_	_	0.0318549	3.6e-06	_	_	_	_	_	_	_	_	_	_
rs6565065	16	82823552	1.0888	A	G	0.329768	_	_	_	_	_	_	_	_	_	_	_	_	-0.0338236	3.6e-06	_	_	_	_	_	_	_	_	_	_
rs7735249	5	53310139	0.645073	G	C	0.107918	_	_	_	_	_	_	_	_	_	_	_	_	0.0516272	3.7e-06	_	_	_	_	_	_	_	_	_	_
rs111741148	4	29756489	0.501252	A	G	0.0462091	_	_	_	_	_	_	_	_	_	_	_	_	0.0753731	3.9e-06	_	_	_	_	_	_	_	_	_	_
rs765804844	19	23986199	0.491306	TA	T	0.0404761	_	_	_	_	_	_	_	_	_	_	_	_	0.0815062	4.1e-06	_	_	_	_	_	_	_	_	_	_
rs3910871	10	60657501	0.825428	T	C	0.0728579	_	_	_	_	_	_	_	_	_	_	_	_	-0.0615679	4.3e-06	_	_	_	_	_	_	_	_	_	_
rs2236989	3	50505395	0.690833	T	C	0.262655	_	_	_	_	_	_	_	_	_	_	_	_	-0.0360371	4.4e-06	_	_	_	_	_	_	_	_	_	_
rs2195883	7	46624237	0.720359	A	G	0.405416	_	_	_	_	_	_	_	_	_	_	_	_	0.032498	4.4e-06	_	_	_	_	_	_	_	_	0.0328589	3.9e-06
rs28422828	16	6839694	0.154989	C	G	0.224606	_	_	_	_	_	_	_	_	_	_	_	_	-0.0382889	4.4e-06	_	_	_	_	_	_	_	_	-0.0438354	1.7e-07
rs3135878	4	1804377	0.0216366	G	A	0.203648	_	_	_	_	_	_	_	_	_	_	_	_	-0.0394673	4.5e-06	_	_	_	_	_	_	_	_	_	_
rs7179545	15	68631017	0.917614	T	C	0.0729087	_	_	_	_	_	_	_	_	_	_	_	_	-0.0605274	4.5e-06	_	_	_	_	_	_	_	_	_	_
rs78124318	3	69887807	0.939597	A	G	0.0241703	_	_	_	_	_	_	_	_	_	_	_	_	0.101747	4.7e-06	_	_	_	_	_	_	_	_	_	_
rs7129445	11	102429342	1.10822	G	A	0.483475	_	_	_	_	_	_	_	_	_	_	_	_	0.0314653	4.9e-06	_	_	_	_	_	_	_	_	0.0308444	8.2e-06
rs111586432	3	109927174	1.21567	AAAAACAAAAC	A	0.327186	_	_	_	_	_	_	_	_	_	_	_	_	-0.0337928	5e-06	_	_	_	_	_	_	_	_	_	_
rs7721385	5	176162581	1.99509	T	C	0.45378	_	_	_	_	_	_	_	_	_	_	_	_	-0.0312349	5.5e-06	_	_	_	_	_	_	_	_	_	_
rs202011245	2	54095679	0.820803	TA	T	0.212644	_	_	_	_	_	_	_	_	_	_	_	_	-0.0386276	5.7e-06	_	_	_	_	_	_	_	_	_	_
rs377499720	4	75137124	0.881644	A	G	0.0157911	_	_	_	_	_	_	_	_	_	_	_	_	-0.126787	5.8e-06	_	_	_	_	_	_	_	_	_	_
rs9725237	1	5812704	0.133235	T	A	0.161169	_	_	_	_	_	_	_	_	_	_	_	_	-0.0425632	6e-06	_	_	_	_	_	_	_	_	_	_
rs2282810	5	149552699	1.59577	T	C	0.352529	_	_	_	_	_	_	_	_	_	_	_	_	0.0325348	6e-06	_	_	_	_	_	_	_	_	_	_
rs78985230	2	218369224	2.32412	A	G	0.116326	_	_	_	_	_	_	_	_	_	_	_	_	-0.0489854	6.1e-06	_	_	_	_	_	_	_	_	_	_
rs2856723	6	32667762	0.520961	A	G	0.410561	_	_	_	_	_	_	_	_	_	_	_	_	-0.0316047	6.2e-06	-0.0364203	2e-07	_	_	_	_	_	_	_	_
rs2226158	6	125995467	1.32439	G	A	0.457054	_	_	_	_	_	_	_	_	_	_	_	_	-0.0312543	6.2e-06	_	_	_	_	_	_	_	_	_	_
rs11159107	14	75341266	0.684392	A	C	0.46141	_	_	_	_	_	_	_	_	_	_	_	_	-0.0309802	6.3e-06	_	_	_	_	_	_	_	_	_	_
rs75711758	19	9226265	0.295508	C	T	0.0109089	_	_	_	_	_	_	_	_	_	_	_	_	-0.148917	6.3e-06	_	_	_	_	_	_	_	_	_	_
rs7177968	15	49207392	0.692442	C	T	0.265172	_	_	_	_	_	_	_	_	_	_	_	_	0.034945	6.4e-06	_	_	_	_	_	_	_	_	_	_
rs7207916	17	44879350	0.692553	A	G	0.418957	_	_	_	_	_	_	_	_	_	_	_	_	0.0312212	7.1e-06	_	_	_	_	_	_	_	_	_	_
rs76132571	16	81674494	1.05125	A	G	0.133436	_	_	_	_	_	_	_	_	_	_	_	_	-0.0457499	8e-06	_	_	_	_	_	_	_	_	_	_
rs186087340	18	19318507	0.415221	A	G	0.012602	_	_	_	_	_	_	_	_	_	_	_	_	0.13791	8.1e-06	_	_	_	_	_	_	_	_	_	_
rs364755	19	45818527	0.714015	A	G	0.220227	_	_	_	_	_	_	_	_	_	_	_	_	-0.0367878	8.1e-06	_	_	_	_	_	_	_	_	_	_
rs141778676	8	18213908	0.43444	T	G	0.0325759	_	_	_	_	_	_	_	_	_	_	_	_	0.0859106	8.2e-06	_	_	_	_	_	_	_	_	_	_
rs752420684	6	12749715	0.287751	C	CTTT	0.0126241	_	_	_	_	_	_	_	_	_	_	_	_	0.137161	8.6e-06	_	_	_	_	_	_	_	_	_	_
rs17767940	13	97298287	0.937939	G	A	0.0267602	_	_	_	_	_	_	_	_	_	_	_	_	0.094445	9.2e-06	_	_	_	_	_	_	_	_	_	_
rs112583951	19	18592124	0.453074	A	G	0.0323201	_	_	_	_	_	_	_	_	_	_	_	_	-0.0859195	9.6e-06	_	_	_	_	_	_	_	_	_	_
rs3809773	17	46784039	0.705563	A	G	0.284987	_	_	_	_	_	_	_	_	_	_	_	_	0.0335078	9.9e-06	_	_	_	_	_	_	_	_	_	_
rs9266043	6	31318630	0.512615	A	G	0.334446	_	_	_	_	_	_	_	_	_	_	_	_	-0.0320191	1e-05	_	_	_	_	_	_	_	_	_	_
rs148321568	10	75428296	0.996982	T	A	0.142116	_	_	_	_	_	_	_	_	_	_	_	_	0.0431357	1e-05	_	_	_	_	_	_	_	_	_	_
rs143006871	17	43450305	0.686748	C	T	0.0330644	_	_	_	_	_	_	_	_	_	_	_	_	0.0847201	1e-05	_	_	_	_	_	_	_	_	_	_
rs73504295	19	14928826	0.380612	A	G	0.0190787	_	_	_	_	_	_	_	_	_	_	_	_	-0.109785	1e-05	_	_	_	_	_	_	_	_	_	_
rs34163229	10	75406912	0.996905	T	G	0.14019	_	_	_	_	_	_	_	_	_	_	_	_	_	_	0.0600496	1.2e-09	_	_	_	_	_	_	_	_
rs62074563	17	44335806	0.69104	C	A	0.195352	_	_	_	_	_	_	_	_	_	_	_	_	_	_	0.0471056	1.1e-07	_	_	_	_	_	_	_	_
rs2668673	17	43657267	0.687974	G	A	0.182665	_	_	_	_	_	_	_	_	_	_	_	_	_	_	0.0475971	1.6e-07	_	_	_	_	_	_	_	_
rs3045696	2	179562999	1.98272	CTTAG	C	0.217313	_	_	_	_	_	_	_	_	_	_	_	_	_	_	-0.0433169	2.1e-07	_	_	_	_	_	_	_	_
rs4965430	15	99268850	1.42493	C	G	0.373476	_	_	_	_	_	_	_	_	_	_	_	_	_	_	-0.0371995	2.1e-07	_	_	_	_	_	_	-0.0462432	1.2e-10
rs35134075	8	141982286	1.71376	T	TA	0.49411	_	_	_	_	_	_	_	_	_	_	_	_	_	_	0.0356033	2.4e-07	_	_	_	_	_	_	_	_
rs55939347	17	44013964	0.68995	TC	T	0.209184	_	_	_	_	_	_	_	_	_	_	_	_	_	_	0.042857	4.7e-07	_	_	_	_	_	_	_	_
rs144906110	19	44839376	0.688975	C	G	0.0160236	_	_	_	_	_	_	_	_	_	_	_	_	_	_	-0.13683	6.6e-07	_	_	_	_	_	_	_	_
rs9882397	3	29485209	0.5207	C	T	0.43264	_	_	_	_	_	_	_	_	_	_	_	_	_	_	-0.0345414	7.6e-07	_	_	_	_	_	_	_	_
rs6693970	1	219625465	2.43693	A	G	0.421506	_	_	_	_	_	_	_	_	_	_	_	_	_	_	-0.0344226	8.8e-07	_	_	_	_	_	_	_	_
rs16935827	8	70278034	0.917592	T	A	0.0430814	_	_	_	_	_	_	_	_	_	_	_	_	_	_	-0.0847397	8.8e-07	_	_	_	_	_	_	_	_
12:90090286_CAA_C	12	90090286	1.03401	CAA	C	0.220854	_	_	_	_	_	_	_	_	_	_	_	_	_	_	-0.0409328	9e-07	_	_	_	_	_	_	_	_
rs76939402	4	160028467	1.67702	A	G	0.0181353	_	_	_	_	_	_	_	_	_	_	_	_	_	_	-0.125864	1.2e-06	_	_	_	_	_	_	_	_
rs56266038	9	135443530	1.64636	A	C	0.0864692	_	_	_	_	_	_	_	_	_	_	_	_	_	_	0.0586907	1.4e-06	_	_	_	_	_	_	_	_
rs146502613	1	4989306	0.103828	T	C	0.026528	_	_	_	_	_	_	_	_	_	_	_	_	_	_	0.103322	1.6e-06	_	_	_	_	_	_	_	_
rs846111	1	6279370	0.147591	C	G	0.270198	_	_	_	_	_	_	_	_	_	_	_	_	_	_	-0.03711	1.7e-06	_	_	_	_	_	_	_	_
rs1976300	4	21490899	0.374977	A	G	0.469705	_	_	_	_	_	_	_	_	_	_	_	_	_	_	0.0330793	1.8e-06	_	_	_	_	_	_	_	_
rs6498540	16	15130594	0.321368	G	A	0.30361	_	_	_	_	_	_	_	_	_	_	_	_	_	_	-0.0355539	1.8e-06	_	_	_	_	_	_	_	_
rs10041329	5	11667304	0.269705	A	G	0.0718659	_	_	_	_	_	_	_	_	_	_	_	_	_	_	0.0631823	2.1e-06	_	_	_	_	_	_	_	_
rs72832178	16	82702197	1.08644	G	A	0.242044	_	_	_	_	_	_	_	_	_	_	_	_	_	_	-0.0381064	2.2e-06	_	_	_	_	_	_	_	_
rs146132943	17	73324383	1.09846	T	C	0.0206197	_	_	_	_	_	_	_	_	_	_	_	_	_	_	0.115226	2.2e-06	_	_	_	_	_	_	_	_
rs76716273	1	88301139	1.17685	T	C	0.0499952	_	_	_	_	_	_	_	_	_	_	_	_	_	_	0.0743197	2.3e-06	_	_	_	_	_	_	_	_
rs145943253	17	44906259	0.693075	CAG	C	0.270107	_	_	_	_	_	_	_	_	_	_	_	_	_	_	-0.0363379	3e-06	_	_	_	_	_	_	_	_
rs11235297	11	87436861	0.957506	G	A	0.208817	_	_	_	_	_	_	_	_	_	_	_	_	_	_	-0.039921	3.1e-06	_	_	_	_	_	_	_	_
rs11914927	3	54195487	0.710446	C	T	0.292171	_	_	_	_	_	_	_	_	_	_	_	_	_	_	-0.0350586	3.3e-06	_	_	_	_	_	_	_	_
rs424029	3	85010039	1.08824	A	G	0.0419127	_	_	_	_	_	_	_	_	_	_	_	_	_	_	0.0787657	3.7e-06	_	_	_	_	_	_	_	_
rs4775862	15	50442576	0.700886	T	C	0.138528	_	_	_	_	_	_	_	_	_	_	_	_	_	_	-0.0459582	4e-06	_	_	_	_	_	_	_	_
rs4762	1	230845977	2.54716	A	G	0.118438	_	_	_	_	_	_	_	_	_	_	_	_	_	_	0.0487834	4.2e-06	_	_	_	_	_	_	_	_
rs148313530	4	125837238	1.35986	A	G	0.0351434	_	_	_	_	_	_	_	_	_	_	_	_	_	_	0.0856994	4.2e-06	_	_	_	_	_	_	_	_
rs2249737	2	179363685	1.98234	C	T	0.298189	_	_	_	_	_	_	_	_	_	_	_	_	_	_	0.0348473	4.3e-06	_	_	_	_	_	_	_	_
rs138458865	6	169144317	1.95533	AAG	A	0.201079	_	_	_	_	_	_	_	_	_	_	_	_	_	_	-0.0398327	4.3e-06	_	_	_	_	_	_	_	_
17:17920187_TAA_T	17	17920187	0.445964	T	TAA	0.315926	_	_	_	_	_	_	_	_	_	_	_	_	_	_	0.0341627	4.4e-06	_	_	_	_	_	_	_	_
rs537895197	10	74805631	0.995679	CAAA	C	0.0594558	_	_	_	_	_	_	_	_	_	_	_	_	_	_	0.0668454	4.7e-06	_	_	_	_	_	_	_	_
21:44757197_TCAC_T	21	44757197	0.587252	T	TCAC	0.283988	_	_	_	_	_	_	_	_	_	_	_	_	_	_	0.0357181	4.7e-06	_	_	_	_	_	_	_	_
rs642990	1	54688516	0.786572	T	C	0.415183	_	_	_	_	_	_	_	_	_	_	_	_	_	_	-0.0319194	5e-06	_	_	_	_	_	_	_	_
rs17479455	1	104853075	1.33491	C	T	0.0816763	_	_	_	_	_	_	_	_	_	_	_	_	_	_	0.0573192	5.2e-06	_	_	_	_	_	_	_	_
rs10089248	8	70186364	0.91615	A	C	0.324445	_	_	_	_	_	_	_	_	_	_	_	_	_	_	-0.0331005	5.2e-06	_	_	_	_	_	_	_	_
rs80130376	10	18830318	0.431827	C	T	0.134313	_	_	_	_	_	_	_	_	_	_	_	_	_	_	-0.0455808	5.4e-06	_	_	_	_	_	_	_	_
rs7531742	1	116316960	1.47504	T	C	0.356452	_	_	_	_	_	_	_	_	_	_	_	_	_	_	0.0328782	5.5e-06	_	_	_	_	_	_	_	_
rs1055386	2	66797316	0.924769	C	T	0.0225824	_	_	_	_	_	_	_	_	_	_	_	_	_	_	0.105098	5.5e-06	_	_	_	_	_	_	_	_
rs60157464	18	31092086	0.54038	TA	T	0.0623018	_	_	_	_	_	_	_	_	_	_	_	_	_	_	0.0655167	5.7e-06	_	_	_	_	_	_	_	_
rs2018604	20	42793792	0.649191	G	T	0.462765	_	_	_	_	_	_	_	_	_	_	_	_	_	_	-0.0313534	6.1e-06	_	_	_	_	_	_	_	_
rs75466549	2	69787268	0.971631	G	C	0.136588	_	_	_	_	_	_	_	_	_	_	_	_	_	_	-0.0450107	6.4e-06	_	_	_	_	_	_	_	_
rs73468730	15	65530076	0.885121	C	G	0.0308034	_	_	_	_	_	_	_	_	_	_	_	_	_	_	0.0895193	6.4e-06	_	_	_	_	_	_	_	_
3:50024177_CT_C	3	50024177	0.690403	C	CT	0.0163605	_	_	_	_	_	_	_	_	_	_	_	_	_	_	0.123367	6.6e-06	_	_	_	_	_	_	_	_
rs62534636	8	100921772	1.18246	T	C	0.485949	_	_	_	_	_	_	_	_	_	_	_	_	_	_	0.0309374	7e-06	_	_	_	_	_	_	_	_
rs13257090	8	141729463	1.71365	T	C	0.47997	_	_	_	_	_	_	_	_	_	_	_	_	_	_	-0.0310587	7e-06	_	_	_	_	_	_	_	_
rs151126591	8	99472289	1.18095	T	C	0.0114176	_	_	_	_	_	_	_	_	_	_	_	_	_	_	-0.144318	7.8e-06	_	_	_	_	_	_	_	_
rs113197608	5	132397121	1.39075	CTATT	C	0.245116	_	_	_	_	_	_	_	_	_	_	_	_	_	_	-0.0362286	7.9e-06	_	_	_	_	_	_	_	_
rs6670503	1	146694421	1.58254	C	A	0.365022	_	_	_	_	_	_	_	_	_	_	_	_	_	_	-0.0317112	8.3e-06	_	_	_	_	_	_	_	_
rs55741089	1	11898859	0.239561	A	G	0.0522038	_	_	_	_	_	_	_	_	_	_	_	_	_	_	-0.0683119	8.5e-06	_	_	_	_	_	_	_	_
rs10465483	1	174988963	1.95156	G	A	0.422628	_	_	_	_	_	_	_	_	_	_	_	_	_	_	-0.0312151	8.6e-06	_	_	_	_	_	_	_	_
rs2524046	6	31268114	0.512027	T	C	0.201013	_	_	_	_	_	_	_	_	_	_	_	_	_	_	0.0383849	9e-06	_	_	_	_	_	_	_	_
rs12799100	11	76770780	0.846299	T	C	0.168082	_	_	_	_	_	_	_	_	_	_	_	_	_	_	-0.0406689	9.7e-06	_	_	_	_	_	_	_	_
rs6773370	3	117877108	1.30757	C	T	0.252985	_	_	_	_	_	_	_	_	_	_	_	_	_	_	-0.0349662	1e-05	_	_	_	_	_	_	_	_
17:43975360_ATTACTGTATAAGCTGCTTATAT_A	17	43975360	0.689855	A	ATTACTGTATAAGCTGCTTATAT	0.209987	_	_	_	_	_	_	_	_	_	_	_	_	_	_	_	_	0.053441	3.1e-10	_	_	_	_	_	_
rs2696423	17	44333890	0.69104	A	G	0.215058	_	_	_	_	_	_	_	_	_	_	_	_	_	_	_	_	0.0517326	4.9e-10	_	_	_	_	_	_
15:85263283_CTGAAG_C	15	85263283	1.08789	C	CTGAAG	0.327309	_	_	_	_	_	_	_	_	_	_	_	_	_	_	_	_	-0.0438391	1.9e-09	_	_	_	_	_	_
rs2871974	15	99284074	1.42499	C	T	0.363014	_	_	_	_	_	_	_	_	_	_	_	_	_	_	_	_	-0.0380472	1.1e-07	_	_	_	_	_	_
rs547454526	17	37880525	0.639925	A	ATTTTTTTTT	0.330598	_	_	_	_	_	_	_	_	_	_	_	_	_	_	_	_	-0.0389383	1.2e-07	_	_	_	_	_	_
rs112828006	17	69405344	0.998606	A	C	0.101179	_	_	_	_	_	_	_	_	_	_	_	_	_	_	_	_	-0.0605514	1.3e-07	_	_	_	_	_	_
rs71560862	6	54649495	0.789335	T	G	0.221363	_	_	_	_	_	_	_	_	_	_	_	_	_	_	_	_	0.0435776	1.9e-07	_	_	_	_	_	_
rs71548696	6	55015155	0.790759	T	C	0.236186	_	_	_	_	_	_	_	_	_	_	_	_	_	_	_	_	0.0419034	2.7e-07	_	_	_	_	_	_
rs5768710	22	48929699	0.666219	C	T	0.393644	_	_	_	_	_	_	_	_	_	_	_	_	_	_	_	_	-0.0360085	3.7e-07	_	_	_	_	_	_
rs117246695	6	118532368	1.25322	C	G	0.0377393	_	_	_	_	_	_	_	_	_	_	_	_	_	_	_	_	0.090206	5.6e-07	_	_	_	_	_	_
rs12529691	6	79659032	0.910409	A	G	0.0318812	_	_	_	_	_	_	_	_	_	_	_	_	_	_	_	_	0.097241	5.8e-07	_	_	_	_	_	_
rs2134472	1	39603214	0.669772	T	G	0.289528	_	_	_	_	_	_	_	_	_	_	_	_	_	_	_	_	0.0375994	7.2e-07	_	_	_	_	_	_
rs2412773	4	57893297	0.756596	A	C	0.301576	_	_	_	_	_	_	_	_	_	_	_	_	_	_	_	_	-0.0369273	7.3e-07	_	_	_	_	_	_
rs145562959	15	87649482	1.11682	G	A	0.0250667	_	_	_	_	_	_	_	_	_	_	_	_	_	_	_	_	0.107057	1.3e-06	_	_	_	_	_	_
rs13020178	2	12978463	0.295285	G	A	0.498955	_	_	_	_	_	_	_	_	_	_	_	_	_	_	_	_	0.0332198	1.7e-06	_	_	_	_	_	_
rs11206189	1	39964974	0.670128	C	G	0.333045	_	_	_	_	_	_	_	_	_	_	_	_	_	_	_	_	0.0347927	2.1e-06	_	_	_	_	_	_
rs1467465	1	28211403	0.507978	A	G	0.349721	_	_	_	_	_	_	_	_	_	_	_	_	_	_	_	_	-0.0346504	2.3e-06	_	_	_	_	_	_
17:37495910_CT_C	17	37495910	0.639587	C	CT	0.25862	_	_	_	_	_	_	_	_	_	_	_	_	_	_	_	_	-0.0374037	2.8e-06	_	_	_	_	_	_
rs201093324	11	109878872	1.17061	TG	T	0.0204907	_	_	_	_	_	_	_	_	_	_	_	_	_	_	_	_	-0.115148	3e-06	_	_	_	_	_	_
rs3849613	4	183004111	1.99364	A	T	0.202213	_	_	_	_	_	_	_	_	_	_	_	_	_	_	_	_	-0.0397649	3.3e-06	_	_	_	_	_	_
rs78461885	2	228687534	2.47423	C	G	0.0566687	_	_	_	_	_	_	_	_	_	_	_	_	_	_	_	_	0.0697254	3.5e-06	_	_	_	_	_	_
rs723340	7	70209637	0.874134	G	A	0.343716	_	_	_	_	_	_	_	_	_	_	_	_	_	_	_	_	0.0340676	3.7e-06	_	_	_	_	_	_
rs73206277	7	113954180	1.3029	G	A	0.237382	_	_	_	_	_	_	_	_	_	_	_	_	_	_	_	_	0.0376403	3.9e-06	_	_	_	_	_	_
rs4373616	9	11132057	0.254296	G	T	0.407439	_	_	_	_	_	_	_	_	_	_	_	_	_	_	_	_	-0.032348	4.1e-06	_	_	_	_	_	_
rs17584887	13	102181055	1.01368	A	G	0.0224864	_	_	_	_	_	_	_	_	_	_	_	_	_	_	_	_	0.106419	4.2e-06	_	_	_	_	_	_
rs16839658	1	158006411	1.73067	A	G	0.0964124	_	_	_	_	_	_	_	_	_	_	_	_	_	_	_	_	-0.053403	5.3e-06	_	_	_	_	_	_
rs73053299	3	37521060	0.611991	T	C	0.138148	_	_	_	_	_	_	_	_	_	_	_	_	_	_	_	_	0.0452974	5.4e-06	_	_	_	_	_	_
rs148352669	6	79719625	0.91042	T	TGAAA	0.474072	_	_	_	_	_	_	_	_	_	_	_	_	_	_	_	_	-0.0316691	5.6e-06	_	_	_	_	_	_
rs12028233	1	9699768	0.201677	G	A	0.208711	_	_	_	_	_	_	_	_	_	_	_	_	_	_	_	_	0.0390999	5.8e-06	_	_	_	_	_	_
rs117275412	9	34047088	0.597216	T	C	0.0162903	_	_	_	_	_	_	_	_	_	_	_	_	_	_	_	_	-0.124176	6e-06	_	_	_	_	_	_
rs148213548	5	16543741	0.313036	T	C	0.0304718	_	_	_	_	_	_	_	_	_	_	_	_	_	_	_	_	0.0912242	6.2e-06	_	_	_	_	_	_
rs4855447	3	69803328	0.939475	A	G	0.212422	_	_	_	_	_	_	_	_	_	_	_	_	_	_	_	_	0.0381849	6.3e-06	_	_	_	_	_	_
rs11989950	8	122430684	1.37852	T	C	0.437938	_	_	_	_	_	_	_	_	_	_	_	_	_	_	_	_	0.0317779	6.8e-06	_	_	_	_	_	_
rs35507379	15	50435071	0.700815	G	A	0.223951	_	_	_	_	_	_	_	_	_	_	_	_	_	_	_	_	0.0375658	7.3e-06	_	_	_	_	_	_
6:153202843_TG_T	6	153202843	1.66152	T	TG	0.0188995	_	_	_	_	_	_	_	_	_	_	_	_	_	_	_	_	0.114332	7.5e-06	_	_	_	_	_	_
1:115235374_ATT_A	1	115235374	1.46344	A	ATT	0.363011	_	_	_	_	_	_	_	_	_	_	_	_	_	_	_	_	-0.0320013	8.2e-06	_	_	_	_	_	_
rs117781242	11	22008409	0.397787	C	T	0.0195502	_	_	_	_	_	_	_	_	_	_	_	_	_	_	_	_	0.109995	8.2e-06	_	_	_	_	_	_
rs199718229	2	218296969	2.32381	TAC	T	0.319308	_	_	_	_	_	_	_	_	_	_	_	_	_	_	_	_	-0.0333694	8.3e-06	_	_	_	_	_	_
rs975244	5	119663597	1.28031	T	C	0.342293	_	_	_	_	_	_	_	_	_	_	_	_	_	_	_	_	0.0324276	8.8e-06	_	_	_	_	_	_
rs201786449	12	86371758	1.01059	GTCT	G	0.0335779	_	_	_	_	_	_	_	_	_	_	_	_	_	_	_	_	-0.0849223	9.4e-06	_	_	_	_	_	_
rs78163268	2	157826590	1.75559	C	T	0.0230677	_	_	_	_	_	_	_	_	_	_	_	_	_	_	_	_	0.100542	9.6e-06	_	_	_	_	_	_
rs13025492	2	217933312	2.31473	G	C	0.239553	_	_	_	_	_	_	_	_	_	_	_	_	_	_	_	_	0.0357763	9.8e-06	_	_	_	_	_	_
rs4396302	11	128419224	1.46171	A	G	0.427083	_	_	_	_	_	_	_	_	_	_	_	_	_	_	_	_	0.0311229	9.9e-06	_	_	_	_	_	_
rs9479944	6	150527403	1.60585	C	T	0.159295	_	_	_	_	_	_	_	_	_	_	_	_	_	_	_	_	-0.0419054	1e-05	_	_	_	_	_	_
rs4721356	7	14686640	0.275457	C	A	0.340095	_	_	_	_	_	_	_	_	_	_	_	_	_	_	_	_	-0.0319508	1e-05	_	_	_	_	_	_
rs10794854	10	2159703	0.0352424	G	A	0.232807	_	_	_	_	_	_	_	_	_	_	_	_	_	_	_	_	-0.0358019	1e-05	_	_	_	_	_	_
rs7302816	12	89950320	1.03391	C	A	0.20098	_	_	_	_	_	_	_	_	_	_	_	_	_	_	_	_	_	_	-0.0531188	9.7e-10	_	_	_	_
rs17534709	15	85314397	1.0879	C	G	0.262728	_	_	_	_	_	_	_	_	_	_	_	_	_	_	_	_	_	_	-0.0432685	3.2e-08	-0.049959	1.9e-10	_	_
rs875686	15	99272519	1.42495	A	T	0.310254	_	_	_	_	_	_	_	_	_	_	_	_	_	_	_	_	_	_	-0.0411993	3.7e-08	_	_	_	_
rs9382445	6	54937974	0.790387	C	T	0.371599	_	_	_	_	_	_	_	_	_	_	_	_	_	_	_	_	_	_	0.0392284	3.9e-08	_	_	_	_
rs704570	3	99477142	1.13125	A	G	0.334624	_	_	_	_	_	_	_	_	_	_	_	_	_	_	_	_	_	_	0.0383468	1.5e-07	_	_	_	_
rs9430195	1	9704507	0.201712	T	C	0.148154	_	_	_	_	_	_	_	_	_	_	_	_	_	_	_	_	_	_	0.0498607	3.3e-07	_	_	_	_
rs148881141	8	108430038	1.27491	G	A	0.0131607	_	_	_	_	_	_	_	_	_	_	_	_	_	_	_	_	_	_	0.153974	3.7e-07	_	_	_	_
rs6930083	6	36634156	0.562664	A	G	0.337756	_	_	_	_	_	_	_	_	_	_	_	_	_	_	_	_	_	_	0.036666	4.9e-07	_	_	_	_
rs78584792	7	149424014	1.65588	G	A	0.025998	_	_	_	_	_	_	_	_	_	_	_	_	_	_	_	_	_	_	0.106481	9.6e-07	_	_	_	_
rs12488245	3	99835254	1.13151	C	T	0.415134	_	_	_	_	_	_	_	_	_	_	_	_	_	_	_	_	_	_	0.0337237	1.5e-06	_	_	_	_
rs11994201	8	9260769	0.253021	A	G	0.312014	_	_	_	_	_	_	_	_	_	_	_	_	_	_	_	_	_	_	-0.0362473	1.5e-06	_	_	_	_
rs61611997	10	45992224	0.680876	A	T	0.135774	_	_	_	_	_	_	_	_	_	_	_	_	_	_	_	_	_	_	0.0482353	1.5e-06	_	_	_	_
rs1515116	2	227176093	2.44279	G	A	0.357311	_	_	_	_	_	_	_	_	_	_	_	_	_	_	_	_	_	_	-0.0344271	1.7e-06	_	_	_	_
rs192212726	13	57415123	0.581697	G	A	0.0102619	_	_	_	_	_	_	_	_	_	_	_	_	_	_	_	_	_	_	0.161735	2.2e-06	_	_	_	_
rs7806203	7	151249432	1.69255	C	T	0.345121	_	_	_	_	_	_	_	_	_	_	_	_	_	_	_	_	_	_	0.0340096	3e-06	_	_	_	_
rs306155	2	6572624	0.131873	A	T	0.14878	_	_	_	_	_	_	_	_	_	_	_	_	_	_	_	_	_	_	0.0456744	3.3e-06	_	_	_	_
rs926520	1	15049895	0.300417	G	T	0.346946	_	_	_	_	_	_	_	_	_	_	_	_	_	_	_	_	_	_	-0.0337746	3.7e-06	_	_	_	_
rs17402926	2	163823924	1.80034	G	A	0.13306	_	_	_	_	_	_	_	_	_	_	_	_	_	_	_	_	_	_	0.0471757	3.7e-06	_	_	_	_
rs6479786	10	63924850	0.860479	C	T	0.330486	_	_	_	_	_	_	_	_	_	_	_	_	_	_	_	_	_	_	-0.0342412	3.7e-06	_	_	_	_
rs112713677	5	102496359	1.10917	G	A	0.0121102	_	_	_	_	_	_	_	_	_	_	_	_	_	_	_	_	_	_	-0.146403	4.1e-06	_	_	_	_
rs140422991	7	151592095	1.71126	G	C	0.0193966	_	_	_	_	_	_	_	_	_	_	_	_	_	_	_	_	_	_	-0.117329	4.3e-06	_	_	_	_
rs36898	7	14996383	0.279403	T	C	0.0120925	_	_	_	_	_	_	_	_	_	_	_	_	_	_	_	_	_	_	-0.14626	4.4e-06	_	_	_	_
rs112183453	1	58077231	0.845302	A	G	0.0121879	_	_	_	_	_	_	_	_	_	_	_	_	_	_	_	_	_	_	0.142563	4.7e-06	_	_	_	_
rs10742277	11	32452925	0.498619	G	C	0.393451	_	_	_	_	_	_	_	_	_	_	_	_	_	_	_	_	_	_	-0.0326446	4.7e-06	_	_	_	_
rs71601645	4	57655035	0.755081	A	G	0.102277	_	_	_	_	_	_	_	_	_	_	_	_	_	_	_	_	_	_	-0.052059	4.9e-06	_	_	_	_
rs2920991	8	8259117	0.238775	A	T	0.489863	_	_	_	_	_	_	_	_	_	_	_	_	_	_	_	_	_	_	0.031721	5.1e-06	_	_	_	_
rs57562083	21	46821318	0.62712	G	C	0.0980254	_	_	_	_	_	_	_	_	_	_	_	_	_	_	_	_	_	_	-0.0529319	5.1e-06	_	_	_	_
rs12802372	11	49129939	0.666628	G	C	0.0381957	_	_	_	_	_	_	_	_	_	_	_	_	_	_	_	_	_	_	0.0816013	6e-06	_	_	_	_
rs4425417	4	180233427	1.93214	T	A	0.232508	_	_	_	_	_	_	_	_	_	_	_	_	_	_	_	_	_	_	-0.0373074	6.1e-06	_	_	_	_
rs6714025	2	52215851	0.795696	G	A	0.0439262	_	_	_	_	_	_	_	_	_	_	_	_	_	_	_	_	_	_	-0.0761643	6.3e-06	_	_	_	_
rs4783184	16	85415579	1.18044	C	A	0.255804	_	_	_	_	_	_	_	_	_	_	_	_	_	_	_	_	_	_	0.0363253	6.5e-06	_	_	_	_
rs12493802	3	53278241	0.699648	C	T	0.43347	_	_	_	_	_	_	_	_	_	_	_	_	_	_	_	_	_	_	0.0319792	6.6e-06	_	_	_	_
rs2934229	17	14348069	0.390753	A	G	0.356119	_	_	_	_	_	_	_	_	_	_	_	_	_	_	_	_	_	_	0.0324455	6.7e-06	_	_	_	_
rs62360581	5	32531046	0.506632	G	A	0.14399	_	_	_	_	_	_	_	_	_	_	_	_	_	_	_	_	_	_	-0.0447173	6.8e-06	_	_	_	_
rs74027996	15	88914810	1.13723	G	A	0.063627	_	_	_	_	_	_	_	_	_	_	_	_	_	_	_	_	_	_	-0.0645384	6.8e-06	_	_	_	_
rs56269701	2	217930533	2.3147	G	A	0.247186	_	_	_	_	_	_	_	_	_	_	_	_	_	_	_	_	_	_	0.036469	7e-06	_	_	_	_
rs78988214	14	83755485	0.781124	A	G	0.024742	_	_	_	_	_	_	_	_	_	_	_	_	_	_	_	_	_	_	-0.099947	7.1e-06	_	_	_	_
rs7774403	6	12950751	0.289274	A	G	0.399165	_	_	_	_	_	_	_	_	_	_	_	_	_	_	_	_	_	_	-0.031847	7.3e-06	_	_	_	_
9:25641374_CT_C	9	25641374	0.489228	C	CT	0.259488	_	_	_	_	_	_	_	_	_	_	_	_	_	_	_	_	_	_	-0.0358117	7.5e-06	_	_	_	_
rs77355890	7	122276940	1.35048	A	G	0.0294755	_	_	_	_	_	_	_	_	_	_	_	_	_	_	_	_	_	_	0.0907719	7.8e-06	_	_	_	_
rs78862235	1	237473980	2.69936	G	T	0.0128601	_	_	_	_	_	_	_	_	_	_	_	_	_	_	_	_	_	_	0.137246	8.2e-06	_	_	_	_
rs116297462	4	167453786	1.76598	G	A	0.0369251	_	_	_	_	_	_	_	_	_	_	_	_	_	_	_	_	_	_	0.0814391	8.6e-06	_	_	_	_
rs149481590	11	48827516	0.66652	T	C	0.0329581	_	_	_	_	_	_	_	_	_	_	_	_	_	_	_	_	_	_	0.0856111	8.7e-06	_	_	_	_
rs11965739	6	107376339	1.15668	G	A	0.0139776	_	_	_	_	_	_	_	_	_	_	_	_	_	_	_	_	_	_	0.132324	8.8e-06	_	_	_	_
rs117765861	18	27453309	0.502312	T	C	0.0327625	_	_	_	_	_	_	_	_	_	_	_	_	_	_	_	_	_	_	-0.0860079	9.6e-06	_	_	_	_
rs113416086	3	27437071	0.486837	C	T	0.302278	_	_	_	_	_	_	_	_	_	_	_	_	_	_	_	_	_	_	-0.0333444	9.7e-06	_	_	_	_
rs117067033	11	48052648	0.66579	T	C	0.022449	_	_	_	_	_	_	_	_	_	_	_	_	_	_	_	_	_	_	0.102229	1e-05	_	_	_	_
rs184010806	11	48315534	0.666239	A	G	0.0405103	_	_	_	_	_	_	_	_	_	_	_	_	_	_	_	_	_	_	0.0770823	1e-05	_	_	_	_
rs77290868	19	46458297	0.721442	A	G	0.02127	_	_	_	_	_	_	_	_	_	_	_	_	_	_	_	_	_	_	0.105321	1e-05	_	_	_	_
rs34677756	17	44339003	0.691042	T	G	0.221196	_	_	_	_	_	_	_	_	_	_	_	_	_	_	_	_	_	_	_	_	0.0489837	7.1e-09	_	_
rs11400348	12	90016076	1.03396	A	AT	0.203015	_	_	_	_	_	_	_	_	_	_	_	_	_	_	_	_	_	_	_	_	-0.050052	9e-09	_	_
17:43971206_CTAATT_C	17	43971206	0.689847	C	CTAATT	0.199678	_	_	_	_	_	_	_	_	_	_	_	_	_	_	_	_	_	_	_	_	0.0501789	1.3e-08	_	_
rs593720	17	43707848	0.688137	T	G	0.210435	_	_	_	_	_	_	_	_	_	_	_	_	_	_	_	_	_	_	_	_	0.0471568	3.1e-08	_	_
rs4962525	10	127929138	1.63738	G	A	0.491914	_	_	_	_	_	_	_	_	_	_	_	_	_	_	_	_	_	_	_	_	-0.0366288	1.3e-07	_	_
rs10508224	10	2200634	0.0361445	A	G	0.163006	_	_	_	_	_	_	_	_	_	_	_	_	_	_	_	_	_	_	_	_	-0.0489438	1.6e-07	_	_
rs117357415	15	65628287	0.885518	T	C	0.0214703	_	_	_	_	_	_	_	_	_	_	_	_	_	_	_	_	_	_	_	_	0.124312	2.2e-07	_	_
rs9893032	17	75309761	1.13407	G	A	0.470179	_	_	_	_	_	_	_	_	_	_	_	_	_	_	_	_	_	_	_	_	0.0351991	3.8e-07	_	_
rs4637682	6	31312237	0.512568	A	G	0.324538	_	_	_	_	_	_	_	_	_	_	_	_	_	_	_	_	_	_	_	_	0.0373627	4.7e-07	_	_
rs3737808	1	28261600	0.508114	C	A	0.368673	_	_	_	_	_	_	_	_	_	_	_	_	_	_	_	_	_	_	_	_	0.0362944	6e-07	_	_
rs113088079	3	53478965	0.700237	T	G	0.04835	_	_	_	_	_	_	_	_	_	_	_	_	_	_	_	_	_	_	_	_	0.0800777	6.4e-07	_	_
rs11231087	11	62198701	0.710278	C	G	0.426828	_	_	_	_	_	_	_	_	_	_	_	_	_	_	_	_	_	_	_	_	0.0349434	6.9e-07	_	_
rs72795454	5	153850486	1.64446	T	A	0.097631	_	_	_	_	_	_	_	_	_	_	_	_	_	_	_	_	_	_	_	_	-0.0574008	9e-07	_	_
rs4836726	9	119246425	1.42023	G	A	0.362902	_	_	_	_	_	_	_	_	_	_	_	_	_	_	_	_	_	_	_	_	0.0346604	1.4e-06	_	_
rs35980728	14	51846028	0.449159	C	T	0.242404	_	_	_	_	_	_	_	_	_	_	_	_	_	_	_	_	_	_	_	_	-0.0395754	1.7e-06	_	_
rs2074513	19	1242048	0.0417237	T	C	0.190135	_	_	_	_	_	_	_	_	_	_	_	_	_	_	_	_	_	_	_	_	0.04265	2.3e-06	_	_
rs56166791	22	48746362	0.659144	A	G	0.0444881	_	_	_	_	_	_	_	_	_	_	_	_	_	_	_	_	_	_	_	_	0.0801676	2.6e-06	_	_
rs1396098	18	72815031	1.07372	A	T	0.173789	_	_	_	_	_	_	_	_	_	_	_	_	_	_	_	_	_	_	_	_	0.0428138	3.3e-06	_	_
rs2647006	6	32660582	0.520877	A	C	0.41479	_	_	_	_	_	_	_	_	_	_	_	_	_	_	_	_	_	_	_	_	-0.0328128	3.5e-06	_	_
rs774831237	13	52871613	0.558346	TAA	T	0.0193895	_	_	_	_	_	_	_	_	_	_	_	_	_	_	_	_	_	_	_	_	-0.1188	3.9e-06	_	_
rs78923885	18	19939635	0.421987	T	C	0.0173798	_	_	_	_	_	_	_	_	_	_	_	_	_	_	_	_	_	_	_	_	-0.122628	4.1e-06	_	_
rs10849874	12	121830759	1.46207	A	G	0.498547	_	_	_	_	_	_	_	_	_	_	_	_	_	_	_	_	_	_	_	_	0.0316451	4.3e-06	_	_
rs62209467	20	48375285	0.742072	A	G	0.0411874	_	_	_	_	_	_	_	_	_	_	_	_	_	_	_	_	_	_	_	_	-0.0805195	4.3e-06	_	_
rs146351592	6	48622345	0.742063	A	C	0.0140073	_	_	_	_	_	_	_	_	_	_	_	_	_	_	_	_	_	_	_	_	-0.134611	4.4e-06	_	_
rs950959	18	4336748	0.136122	G	A	0.143378	_	_	_	_	_	_	_	_	_	_	_	_	_	_	_	_	_	_	_	_	-0.0457556	5e-06	_	_
14:93707657_AT_A	14	93707657	0.916536	A	AT	0.192187	_	_	_	_	_	_	_	_	_	_	_	_	_	_	_	_	_	_	_	_	-0.0408162	5.3e-06	_	_
rs1399623	2	227127672	2.44273	A	C	0.381914	_	_	_	_	_	_	_	_	_	_	_	_	_	_	_	_	_	_	_	_	-0.0330483	5.8e-06	_	_
rs10783346	12	50654894	0.637312	A	G	0.226974	_	_	_	_	_	_	_	_	_	_	_	_	_	_	_	_	_	_	_	_	-0.0376932	5.8e-06	_	_
rs585017	2	20646632	0.405702	G	A	0.268617	_	_	_	_	_	_	_	_	_	_	_	_	_	_	_	_	_	_	_	_	-0.0350542	7e-06	_	_
rs116053367	3	176770787	1.912	C	G	0.0326339	_	_	_	_	_	_	_	_	_	_	_	_	_	_	_	_	_	_	_	_	-0.0876811	7.2e-06	_	_
rs144265209	4	73542367	0.874075	G	A	0.0132228	_	_	_	_	_	_	_	_	_	_	_	_	_	_	_	_	_	_	_	_	0.137387	7.6e-06	_	_
rs202229068	12	2044557	0.0429883	GT	G	0.0148826	_	_	_	_	_	_	_	_	_	_	_	_	_	_	_	_	_	_	_	_	-0.128579	7.6e-06	_	_
rs12487632	3	53275641	0.699623	C	T	0.439674	_	_	_	_	_	_	_	_	_	_	_	_	_	_	_	_	_	_	_	_	0.031858	8.1e-06	_	_
rs114487461	3	23376165	0.432878	T	G	0.0110721	_	_	_	_	_	_	_	_	_	_	_	_	_	_	_	_	_	_	_	_	-0.148083	8.8e-06	_	_
rs11851343	14	22613574	0.0868779	C	A	0.0767197	_	_	_	_	_	_	_	_	_	_	_	_	_	_	_	_	_	_	_	_	-0.0577279	8.8e-06	_	_
rs1947506	18	48869997	0.711396	C	T	0.420402	_	_	_	_	_	_	_	_	_	_	_	_	_	_	_	_	_	_	_	_	-0.0311865	8.8e-06	_	_
rs147143420	2	121427236	1.4244	A	G	0.0155106	_	_	_	_	_	_	_	_	_	_	_	_	_	_	_	_	_	_	_	_	0.123761	9.2e-06	_	_
rs72789361	2	33975581	0.557424	T	G	0.122413	_	_	_	_	_	_	_	_	_	_	_	_	_	_	_	_	_	_	_	_	-0.0473374	9.5e-06	_	_
rs369252740	2	100633066	1.22141	G	A	0.038895	_	_	_	_	_	_	_	_	_	_	_	_	_	_	_	_	_	_	_	_	0.0797438	1e-05	_	_
rs12903256	15	85308141	1.0879	T	G	0.340397	_	_	_	_	_	_	_	_	_	_	_	_	_	_	_	_	_	_	_	_	_	_	-0.043725	1.6e-09
rs12743084	1	155161168	1.69951	C	G	0.455973	_	_	_	_	_	_	_	_	_	_	_	_	_	_	_	_	_	_	_	_	_	_	-0.0395135	9.5e-09
rs17690703	17	43925297	0.689323	T	C	0.25474	_	_	_	_	_	_	_	_	_	_	_	_	_	_	_	_	_	_	_	_	_	_	0.0443097	1.9e-08
rs17577369	17	44192923	0.690948	G	A	0.215252	_	_	_	_	_	_	_	_	_	_	_	_	_	_	_	_	_	_	_	_	_	_	0.0470626	2.2e-08
rs72801474	5	132444128	1.39081	A	G	0.0921065	_	_	_	_	_	_	_	_	_	_	_	_	_	_	_	_	_	_	_	_	_	_	-0.0657897	3.3e-08
rs7862598	9	117445467	1.39603	T	A	0.0457276	_	_	_	_	_	_	_	_	_	_	_	_	_	_	_	_	_	_	_	_	_	_	-0.0911502	4.2e-08
rs112327620	17	43669491	0.688129	G	A	0.207372	_	_	_	_	_	_	_	_	_	_	_	_	_	_	_	_	_	_	_	_	_	_	0.0471034	4.5e-08
rs11039513	11	48107204	0.665872	T	C	0.268776	_	_	_	_	_	_	_	_	_	_	_	_	_	_	_	_	_	_	_	_	_	_	0.0408985	1.5e-07
rs3910035	1	236875957	2.67857	A	G	0.335956	_	_	_	_	_	_	_	_	_	_	_	_	_	_	_	_	_	_	_	_	_	_	-0.0376335	2.4e-07
rs9850919	3	169177924	1.78425	C	T	0.400915	_	_	_	_	_	_	_	_	_	_	_	_	_	_	_	_	_	_	_	_	_	_	-0.0361049	2.9e-07
rs62330429	4	155556733	1.63408	T	C	0.0385385	_	_	_	_	_	_	_	_	_	_	_	_	_	_	_	_	_	_	_	_	_	_	0.0901359	4.7e-07
rs191215825	6	85078754	0.946472	G	A	0.012414	_	_	_	_	_	_	_	_	_	_	_	_	_	_	_	_	_	_	_	_	_	_	0.157877	4.7e-07
rs73013445	1	165261067	1.84541	A	G	0.0496702	_	_	_	_	_	_	_	_	_	_	_	_	_	_	_	_	_	_	_	_	_	_	0.0788785	6.3e-07
rs199525	17	44847834	0.691312	G	T	0.208434	_	_	_	_	_	_	_	_	_	_	_	_	_	_	_	_	_	_	_	_	_	_	0.0421613	6.9e-07
rs487579	11	55281022	0.667896	A	G	0.353588	_	_	_	_	_	_	_	_	_	_	_	_	_	_	_	_	_	_	_	_	_	_	0.0355252	7.6e-07
rs10783856	12	58249243	0.723402	G	A	0.321625	_	_	_	_	_	_	_	_	_	_	_	_	_	_	_	_	_	_	_	_	_	_	-0.036758	7.6e-07
rs80136988	12	75100739	0.894318	C	T	0.0578953	_	_	_	_	_	_	_	_	_	_	_	_	_	_	_	_	_	_	_	_	_	_	0.0738057	1e-06
rs459167	5	122525926	1.30778	A	T	0.311977	_	_	_	_	_	_	_	_	_	_	_	_	_	_	_	_	_	_	_	_	_	_	-0.0362918	1.2e-06
rs11042488	11	9756358	0.197566	A	G	0.300593	_	_	_	_	_	_	_	_	_	_	_	_	_	_	_	_	_	_	_	_	_	_	0.0365818	1.2e-06
rs10839227	11	49154905	0.66664	A	G	0.232099	_	_	_	_	_	_	_	_	_	_	_	_	_	_	_	_	_	_	_	_	_	_	0.0394855	1.2e-06
rs4280294	17	44487793	0.69115	C	G	0.208753	_	_	_	_	_	_	_	_	_	_	_	_	_	_	_	_	_	_	_	_	_	_	0.0420174	1.2e-06
rs7106222	11	81035036	0.90656	T	C	0.390802	_	_	_	_	_	_	_	_	_	_	_	_	_	_	_	_	_	_	_	_	_	_	-0.033765	1.6e-06
rs2653350	6	55144102	0.791553	G	A	0.487762	_	_	_	_	_	_	_	_	_	_	_	_	_	_	_	_	_	_	_	_	_	_	0.0330551	1.7e-06
rs151033487	6	72214620	0.864571	G	C	0.0132877	_	_	_	_	_	_	_	_	_	_	_	_	_	_	_	_	_	_	_	_	_	_	0.144157	1.7e-06
rs6601317	8	9325120	0.253604	C	T	0.288597	_	_	_	_	_	_	_	_	_	_	_	_	_	_	_	_	_	_	_	_	_	_	-0.0362429	2.2e-06
rs6499693	16	54548597	0.676591	T	A	0.296872	_	_	_	_	_	_	_	_	_	_	_	_	_	_	_	_	_	_	_	_	_	_	0.0354668	2.4e-06
2:125572362_CTCT_C	2	125572362	1.46772	C	CTCT	0.0587413	_	_	_	_	_	_	_	_	_	_	_	_	_	_	_	_	_	_	_	_	_	_	-0.0697533	2.5e-06
rs75351685	10	114855032	1.4001	A	G	0.0167921	_	_	_	_	_	_	_	_	_	_	_	_	_	_	_	_	_	_	_	_	_	_	-0.125079	3.1e-06
rs4758280	11	8090415	0.179732	A	G	0.411038	_	_	_	_	_	_	_	_	_	_	_	_	_	_	_	_	_	_	_	_	_	_	-0.0326117	3.1e-06
rs72870944	18	2531186	0.0689531	T	A	0.0829535	_	_	_	_	_	_	_	_	_	_	_	_	_	_	_	_	_	_	_	_	_	_	0.0584242	3.1e-06
rs9525386	13	114841826	1.29633	T	G	0.44623	_	_	_	_	_	_	_	_	_	_	_	_	_	_	_	_	_	_	_	_	_	_	0.0321756	3.2e-06
rs6907980	6	18401381	0.372012	G	A	0.446303	_	_	_	_	_	_	_	_	_	_	_	_	_	_	_	_	_	_	_	_	_	_	0.0322018	3.5e-06
rs209812	6	11953887	0.272014	A	G	0.124274	_	_	_	_	_	_	_	_	_	_	_	_	_	_	_	_	_	_	_	_	_	_	0.0486746	3.7e-06
rs139853097	12	89963265	1.03392	GT	G	0.165358	_	_	_	_	_	_	_	_	_	_	_	_	_	_	_	_	_	_	_	_	_	_	-0.0434411	3.7e-06
rs72753058	15	85390437	1.08805	A	G	0.360821	_	_	_	_	_	_	_	_	_	_	_	_	_	_	_	_	_	_	_	_	_	_	0.0337612	3.8e-06
rs112395476	8	11880533	0.285825	T	C	0.0472652	_	_	_	_	_	_	_	_	_	_	_	_	_	_	_	_	_	_	_	_	_	_	-0.0749557	3.9e-06
rs78671626	4	70841434	0.854888	A	G	0.0183645	_	_	_	_	_	_	_	_	_	_	_	_	_	_	_	_	_	_	_	_	_	_	0.118	4.2e-06
rs4073778	1	116297758	1.4749	C	A	0.436864	_	_	_	_	_	_	_	_	_	_	_	_	_	_	_	_	_	_	_	_	_	_	0.0320613	4.5e-06
1:219790137_TTAACTC_T	1	219790137	2.43744	T	TTAACTC	0.313919	_	_	_	_	_	_	_	_	_	_	_	_	_	_	_	_	_	_	_	_	_	_	-0.0342354	4.5e-06
rs12829053	12	82161926	0.981938	A	T	0.239362	_	_	_	_	_	_	_	_	_	_	_	_	_	_	_	_	_	_	_	_	_	_	0.0375613	4.5e-06
rs12347229	9	112535841	1.31381	T	C	0.0708815	_	_	_	_	_	_	_	_	_	_	_	_	_	_	_	_	_	_	_	_	_	_	0.062011	4.6e-06
rs10859491	12	78249043	0.939406	T	C	0.498406	_	_	_	_	_	_	_	_	_	_	_	_	_	_	_	_	_	_	_	_	_	_	0.0314855	4.8e-06
rs4915741	1	61897148	0.900694	T	A	0.494979	_	_	_	_	_	_	_	_	_	_	_	_	_	_	_	_	_	_	_	_	_	_	0.0313981	5e-06
rs66696136	13	80009228	0.792236	C	CT	0.420672	_	_	_	_	_	_	_	_	_	_	_	_	_	_	_	_	_	_	_	_	_	_	-0.0321082	5.1e-06
rs1717452	9	138985561	1.77272	A	G	0.0695583	_	_	_	_	_	_	_	_	_	_	_	_	_	_	_	_	_	_	_	_	_	_	-0.0623029	5.2e-06
rs112442552	6	153156401	1.66141	A	G	0.0380369	_	_	_	_	_	_	_	_	_	_	_	_	_	_	_	_	_	_	_	_	_	_	-0.082042	5.6e-06
rs9825082	3	117864839	1.30744	G	A	0.290941	_	_	_	_	_	_	_	_	_	_	_	_	_	_	_	_	_	_	_	_	_	_	-0.0343227	5.7e-06
rs72652804	5	143070957	1.51435	A	G	0.192431	_	_	_	_	_	_	_	_	_	_	_	_	_	_	_	_	_	_	_	_	_	_	-0.0396644	5.8e-06
rs34439026	8	74328861	0.988963	T	C	0.217926	_	_	_	_	_	_	_	_	_	_	_	_	_	_	_	_	_	_	_	_	_	_	-0.0379877	5.9e-06
rs1477874	4	54575675	0.702468	C	A	0.23486	_	_	_	_	_	_	_	_	_	_	_	_	_	_	_	_	_	_	_	_	_	_	-0.0367806	6.1e-06
4:113328109_GT_G	4	113328109	1.25194	G	GT	0.0116916	_	_	_	_	_	_	_	_	_	_	_	_	_	_	_	_	_	_	_	_	_	_	-0.145504	6.1e-06
rs142194851	4	114365237	1.26958	CT	C	0.164133	_	_	_	_	_	_	_	_	_	_	_	_	_	_	_	_	_	_	_	_	_	_	-0.0421189	6.2e-06
rs11744492	5	142864096	1.51098	G	A	0.0191269	_	_	_	_	_	_	_	_	_	_	_	_	_	_	_	_	_	_	_	_	_	_	-0.111891	6.2e-06
rs2618139	2	218326801	2.324	A	G	0.356857	_	_	_	_	_	_	_	_	_	_	_	_	_	_	_	_	_	_	_	_	_	_	-0.0329631	6.5e-06
rs72681869	14	50655357	0.436961	C	G	0.0106826	_	_	_	_	_	_	_	_	_	_	_	_	_	_	_	_	_	_	_	_	_	_	-0.150548	6.5e-06
rs35825599	11	2935148	0.0764705	A	G	0.0638639	_	_	_	_	_	_	_	_	_	_	_	_	_	_	_	_	_	_	_	_	_	_	0.0639213	6.9e-06
rs920625	4	174420983	1.82893	A	G	0.205666	_	_	_	_	_	_	_	_	_	_	_	_	_	_	_	_	_	_	_	_	_	_	0.0385628	7.3e-06
rs12302714	12	125577734	1.50526	T	C	0.385199	_	_	_	_	_	_	_	_	_	_	_	_	_	_	_	_	_	_	_	_	_	_	0.0316999	7.5e-06
rs61248729	17	1312046	0.0490483	T	G	0.120558	_	_	_	_	_	_	_	_	_	_	_	_	_	_	_	_	_	_	_	_	_	_	0.0473465	7.6e-06
rs35837965	19	22543877	0.481743	T	TTCTC	0.476282	_	_	_	_	_	_	_	_	_	_	_	_	_	_	_	_	_	_	_	_	_	_	0.0308989	7.6e-06
rs199828233	16	11348264	0.264979	AT	A	0.147352	_	_	_	_	_	_	_	_	_	_	_	_	_	_	_	_	_	_	_	_	_	_	-0.0438982	7.8e-06
rs4281997	22	31494866	0.354645	T	G	0.421719	_	_	_	_	_	_	_	_	_	_	_	_	_	_	_	_	_	_	_	_	_	_	0.0314477	7.9e-06
rs9981965	21	29431292	0.281188	T	C	0.377804	_	_	_	_	_	_	_	_	_	_	_	_	_	_	_	_	_	_	_	_	_	_	0.0318258	8.5e-06
rs2551482	18	32577545	0.547184	T	C	0.263327	_	_	_	_	_	_	_	_	_	_	_	_	_	_	_	_	_	_	_	_	_	_	-0.0353721	8.8e-06
rs13082711	3	27537909	0.486918	C	T	0.24052	_	_	_	_	_	_	_	_	_	_	_	_	_	_	_	_	_	_	_	_	_	_	0.0357204	8.9e-06
rs759313015	2	33549324	0.546772	T	TATTGTTATAATTGTTATAACA	0.0541135	_	_	_	_	_	_	_	_	_	_	_	_	_	_	_	_	_	_	_	_	_	_	-0.0676711	9.6e-06
5:87818113_AT_A	5	87818113	1.01477	A	AT	0.0786677	_	_	_	_	_	_	_	_	_	_	_	_	_	_	_	_	_	_	_	_	_	_	0.0567429	9.9e-06
rs9498090	6	148967143	1.58387	G	A	0.432583	_	_	_	_	_	_	_	_	_	_	_	_	_	_	_	_	_	_	_	_	_	_	0.0308613	1e-05
rs17668126	17	45281257	0.695524	G	T	0.212998	_	_	_	_	_	_	_	_	_	_	_	_	_	_	_	_	_	_	_	_	_	_	0.0371062	1e-05
Abbreviations: SNP, single nucleotide polymorphism ID according to dbSNP; Chr, chromosome; BP,physical (base pair) position; GENPOS, genomic position in GRCh37; Allele1, risk allele; Allele0, non-risk allele; A1FREQ, frequency of risk allele; Beta, regression coefficient in the derivation cohort used for weighting.
