# Supplementary material for: Genome-wide association analysis of left ventricular imaging-derived phenotypes identifies 72 risk loci and yields genetic insights into hypertrophic cardiomyopathy
Source: Nat Commun. 2023 Nov 30;14:7900. doi: 10.1038/s41467-023-43771-5 (PMC10689443; doi:10.1038/s41467-023-43771-5)
Supplement: Supplementary file 21 — Supplementary Data 18 [file 41467_2023_43771_MOESM21_ESM.xlsx]

## Sheet: Supplementary Data 18
Supplementary Data 18: Associations between LVRWT PRS and incident disease
Period	Trait	Disease	Follow-up, yrs (Q1-Q3)	N events/N total	PRS tertiles (bottom 1/3 PRS as reference)	P (log-rank)	P (HR)	HR (95%CI)
ES	AS	Hypertrophic cardiomyopathy	11.82 (11.10-12.53)	420/439981	High	1.31e-05	0.000176	1.58 (95% CI: 1.25-2.01)
ES	AS	Hypertrophic cardiomyopathy	11.82 (11.10-12.53)	420/439981	Intermediate	1.31e-05	0.454	1.10 (95% CI: 0.85-1.43)
ES	A	Hypertrophic cardiomyopathy	11.82 (11.10-12.53)	420/439981	High	0.00424	0.00843	1.38 (95% CI: 1.09-1.75)
ES	A	Hypertrophic cardiomyopathy	11.82 (11.10-12.53)	420/439981	Intermediate	0.00424	0.508	1.09 (95% CI: 0.85-1.40)
ES	AL	Hypertrophic cardiomyopathy	11.82 (11.10-12.53)	420/439981	High	3.62e-06	5.56e-05	1.63 (95% CI: 1.29-2.07)
ES	AL	Hypertrophic cardiomyopathy	11.82 (11.10-12.53)	420/439981	Intermediate	3.62e-06	0.595	1.07 (95% CI: 0.83-1.39)
ES	IL	Hypertrophic cardiomyopathy	11.82 (11.10-12.53)	420/439981	High	3.86e-06	1.57e-05	1.67 (95% CI: 1.32-2.10)
ES	IL	Hypertrophic cardiomyopathy	11.82 (11.10-12.53)	420/439981	Intermediate	3.86e-06	0.646	0.94 (95% CI: 0.73-1.22)
ES	I	Hypertrophic cardiomyopathy	11.82 (11.10-12.53)	420/439981	High	0.11	0.152	1.19 (95% CI: 0.94-1.51)
ES	I	Hypertrophic cardiomyopathy	11.82 (11.10-12.53)	420/439981	Intermediate	0.11	0.577	1.07 (95% CI: 0.84-1.37)
ES	IS	Hypertrophic cardiomyopathy	11.82 (11.10-12.53)	420/439981	High	8.12e-07	2.31e-05	1.69 (95% CI: 1.33-2.15)
ES	IS	Hypertrophic cardiomyopathy	11.82 (11.10-12.53)	420/439981	Intermediate	8.12e-07	0.309	1.14 (95% CI: 0.88-1.48)
ED	AS	Hypertrophic cardiomyopathy	11.82 (11.10-12.53)	420/439981	High	0.451	0.319	1.13 (95% CI: 0.89-1.42)
ED	AS	Hypertrophic cardiomyopathy	11.82 (11.10-12.53)	420/439981	Intermediate	0.451	0.709	0.96 (95% CI: 0.75-1.22)
ED	A	Hypertrophic cardiomyopathy	11.82 (11.10-12.53)	420/439981	High	0.00437	0.0155	1.33 (95% CI: 1.06-1.67)
ED	A	Hypertrophic cardiomyopathy	11.82 (11.10-12.53)	420/439981	Intermediate	0.00437	0.257	0.87 (95% CI: 0.67-1.11)
ED	AL	Hypertrophic cardiomyopathy	11.82 (11.10-12.53)	420/439981	High	0.214	0.0187	1.34 (95% CI: 1.05-1.70)
ED	AL	Hypertrophic cardiomyopathy	11.82 (11.10-12.53)	420/439981	Intermediate	0.214	0.0543	1.27 (95% CI: 1.00-1.61)
ED	IL	Hypertrophic cardiomyopathy	11.82 (11.10-12.53)	420/439981	High	0.00292	0.00169	1.49 (95% CI: 1.16-1.92)
ED	IL	Hypertrophic cardiomyopathy	11.82 (11.10-12.53)	420/439981	Intermediate	0.00292	0.00044	1.55 (95% CI: 1.21-1.98)
ED	I	Hypertrophic cardiomyopathy	11.82 (11.10-12.53)	420/439981	High	0.000487	0.000395	1.55 (95% CI: 1.22-1.98)
ED	I	Hypertrophic cardiomyopathy	11.82 (11.10-12.53)	420/439981	Intermediate	0.000487	0.0312	1.32 (95% CI: 1.03-1.70)
ED	IS	Hypertrophic cardiomyopathy	11.82 (11.10-12.53)	420/439981	High	0.871	0.462	1.09 (95% CI: 0.86-1.39)
ED	IS	Hypertrophic cardiomyopathy	11.82 (11.10-12.53)	420/439981	Intermediate	0.871	0.614	1.06 (95% CI: 0.84-1.35)
ES	AS	Hypertension	11.44 (10.45-12.32)	93405/393523	High	1.11e-16	2.31e-19	1.08 (95% CI: 1.06-1.09)
ES	AS	Hypertension	11.44 (10.45-12.32)	93405/393523	Intermediate	1.11e-16	1.4e-06	1.04 (95% CI: 1.02-1.06)
ES	A	Hypertension	11.44 (10.45-12.32)	93405/393523	High	7.7e-07	3.12e-05	1.03 (95% CI: 1.02-1.05)
ES	A	Hypertension	11.44 (10.45-12.32)	93405/393523	Intermediate	7.7e-07	4.2e-05	1.03 (95% CI: 1.02-1.05)
ES	AL	Hypertension	11.44 (10.45-12.32)	93405/393523	High	9.5e-13	5.01e-12	1.06 (95% CI: 1.04-1.07)
ES	AL	Hypertension	11.44 (10.45-12.32)	93405/393523	Intermediate	9.5e-13	0.000297	1.03 (95% CI: 1.01-1.05)
ES	IL	Hypertension	11.44 (10.45-12.32)	93405/393523	High	4.55e-15	9.41e-17	1.07 (95% CI: 1.05-1.09)
ES	IL	Hypertension	11.44 (10.45-12.32)	93405/393523	Intermediate	4.55e-15	0.00823	1.02 (95% CI: 1.01-1.04)
ES	I	Hypertension	11.44 (10.45-12.32)	93405/393523	High	6.22e-15	1.94e-16	1.07 (95% CI: 1.05-1.09)
ES	I	Hypertension	11.44 (10.45-12.32)	93405/393523	Intermediate	6.22e-15	0.0014	1.03 (95% CI: 1.01-1.04)
ES	IS	Hypertension	11.44 (10.45-12.32)	93405/393523	High	0	4.65e-27	1.09 (95% CI: 1.07-1.11)
ES	IS	Hypertension	11.44 (10.45-12.32)	93405/393523	Intermediate	0	8.92e-06	1.04 (95% CI: 1.02-1.05)
ED	AS	Hypertension	11.44 (10.45-12.32)	93405/393523	High	0.000193	3.46e-06	1.04 (95% CI: 1.02-1.05)
ED	AS	Hypertension	11.44 (10.45-12.32)	93405/393523	Intermediate	0.000193	0.00101	1.03 (95% CI: 1.01-1.04)
ED	A	Hypertension	11.44 (10.45-12.32)	93405/393523	High	0.0202	0.00865	1.02 (95% CI: 1.01-1.04)
ED	A	Hypertension	11.44 (10.45-12.32)	93405/393523	Intermediate	0.0202	0.0286	1.02 (95% CI: 1.00-1.03)
ED	AL	Hypertension	11.44 (10.45-12.32)	93405/393523	High	0.899	0.00659	1.02 (95% CI: 1.01-1.04)
ED	AL	Hypertension	11.44 (10.45-12.32)	93405/393523	Intermediate	0.899	0.28	1.01 (95% CI: 0.99-1.02)
ED	IL	Hypertension	11.44 (10.45-12.32)	93405/393523	High	0.152	0.0166	1.02 (95% CI: 1.00-1.04)
ED	IL	Hypertension	11.44 (10.45-12.32)	93405/393523	Intermediate	0.152	0.0533	1.02 (95% CI: 1.00-1.03)
ED	I	Hypertension	11.44 (10.45-12.32)	93405/393523	High	7.16e-07	4.33e-09	1.05 (95% CI: 1.03-1.07)
ED	I	Hypertension	11.44 (10.45-12.32)	93405/393523	Intermediate	7.16e-07	0.0132	1.02 (95% CI: 1.00-1.04)
ED	IS	Hypertension	11.44 (10.45-12.32)	93405/393523	High	9.51e-08	1.24e-15	1.07 (95% CI: 1.05-1.08)
ED	IS	Hypertension	11.44 (10.45-12.32)	93405/393523	Intermediate	9.51e-08	3.63e-06	1.04 (95% CI: 1.02-1.05)
ES	AS	Pulmonary hypertension	11.82 (11.10-12.53)	1822/439894	High	0.338	0.942	1.00 (95% CI: 0.90-1.12)
ES	AS	Pulmonary hypertension	11.82 (11.10-12.53)	1822/439894	Intermediate	0.338	0.323	0.94 (95% CI: 0.84-1.06)
ES	A	Pulmonary hypertension	11.82 (11.10-12.53)	1822/439894	High	0.213	0.0534	0.89 (95% CI: 0.80-1.00)
ES	A	Pulmonary hypertension	11.82 (11.10-12.53)	1822/439894	Intermediate	0.213	0.0908	0.91 (95% CI: 0.81-1.02)
ES	AL	Pulmonary hypertension	11.82 (11.10-12.53)	1822/439894	High	0.9	0.81	1.01 (95% CI: 0.90-1.14)
ES	AL	Pulmonary hypertension	11.82 (11.10-12.53)	1822/439894	Intermediate	0.9	0.757	1.02 (95% CI: 0.91-1.14)
ES	IL	Pulmonary hypertension	11.82 (11.10-12.53)	1822/439894	High	0.53	0.71	1.02 (95% CI: 0.91-1.14)
ES	IL	Pulmonary hypertension	11.82 (11.10-12.53)	1822/439894	Intermediate	0.53	0.424	0.95 (95% CI: 0.85-1.07)
ES	I	Pulmonary hypertension	11.82 (11.10-12.53)	1822/439894	High	0.641	0.571	1.03 (95% CI: 0.92-1.16)
ES	I	Pulmonary hypertension	11.82 (11.10-12.53)	1822/439894	Intermediate	0.641	0.705	0.98 (95% CI: 0.87-1.10)
ES	IS	Pulmonary hypertension	11.82 (11.10-12.53)	1822/439894	High	0.235	0.639	1.03 (95% CI: 0.92-1.15)
ES	IS	Pulmonary hypertension	11.82 (11.10-12.53)	1822/439894	Intermediate	0.235	0.284	0.94 (95% CI: 0.84-1.05)
ED	AS	Pulmonary hypertension	11.82 (11.10-12.53)	1822/439894	High	0.164	0.0585	1.12 (95% CI: 1.00-1.25)
ED	AS	Pulmonary hypertension	11.82 (11.10-12.53)	1822/439894	Intermediate	0.164	0.483	1.04 (95% CI: 0.93-1.17)
ED	A	Pulmonary hypertension	11.82 (11.10-12.53)	1822/439894	High	0.131	0.0508	1.12 (95% CI: 1.00-1.25)
ED	A	Pulmonary hypertension	11.82 (11.10-12.53)	1822/439894	Intermediate	0.131	0.694	1.02 (95% CI: 0.91-1.15)
ED	AL	Pulmonary hypertension	11.82 (11.10-12.53)	1822/439894	High	0.421	0.745	0.98 (95% CI: 0.87-1.10)
ED	AL	Pulmonary hypertension	11.82 (11.10-12.53)	1822/439894	Intermediate	0.421	0.401	1.05 (95% CI: 0.94-1.17)
ED	IL	Pulmonary hypertension	11.82 (11.10-12.53)	1822/439894	High	0.194	0.223	0.93 (95% CI: 0.83-1.04)
ED	IL	Pulmonary hypertension	11.82 (11.10-12.53)	1822/439894	Intermediate	0.194	0.79	1.02 (95% CI: 0.91-1.14)
ED	I	Pulmonary hypertension	11.82 (11.10-12.53)	1822/439894	High	0.586	0.632	1.03 (95% CI: 0.92-1.15)
ED	I	Pulmonary hypertension	11.82 (11.10-12.53)	1822/439894	Intermediate	0.586	0.554	0.97 (95% CI: 0.86-1.08)
ED	IS	Pulmonary hypertension	11.82 (11.10-12.53)	1822/439894	High	0.0501	0.032	1.13 (95% CI: 1.01-1.27)
ED	IS	Pulmonary hypertension	11.82 (11.10-12.53)	1822/439894	Intermediate	0.0501	0.933	1.00 (95% CI: 0.89-1.12)
ES	AS	Dilated cardiomyopathy	11.82 (11.10-12.53)	958/439778	High	0.0878	0.0325	0.84 (95% CI: 0.72-0.99)
ES	AS	Dilated cardiomyopathy	11.82 (11.10-12.53)	958/439778	Intermediate	0.0878	0.268	0.92 (95% CI: 0.79-1.07)
ES	A	Dilated cardiomyopathy	11.82 (11.10-12.53)	958/439778	High	0.215	0.0399	0.85 (95% CI: 0.72-0.99)
ES	A	Dilated cardiomyopathy	11.82 (11.10-12.53)	958/439778	Intermediate	0.215	0.738	0.97 (95% CI: 0.84-1.14)
ES	AL	Dilated cardiomyopathy	11.82 (11.10-12.53)	958/439778	High	0.204	0.0335	0.84 (95% CI: 0.72-0.99)
ES	AL	Dilated cardiomyopathy	11.82 (11.10-12.53)	958/439778	Intermediate	0.204	0.281	0.92 (95% CI: 0.79-1.07)
ES	IL	Dilated cardiomyopathy	11.82 (11.10-12.53)	958/439778	High	0.187	0.0881	0.87 (95% CI: 0.75-1.02)
ES	IL	Dilated cardiomyopathy	11.82 (11.10-12.53)	958/439778	Intermediate	0.187	0.0756	0.87 (95% CI: 0.74-1.01)
ES	I	Dilated cardiomyopathy	11.82 (11.10-12.53)	958/439778	High	0.878	0.567	0.96 (95% CI: 0.82-1.12)
ES	I	Dilated cardiomyopathy	11.82 (11.10-12.53)	958/439778	Intermediate	0.878	0.672	0.97 (95% CI: 0.83-1.13)
ES	IS	Dilated cardiomyopathy	11.82 (11.10-12.53)	958/439778	High	0.762	0.878	0.99 (95% CI: 0.84-1.16)
ES	IS	Dilated cardiomyopathy	11.82 (11.10-12.53)	958/439778	Intermediate	0.762	0.45	1.06 (95% CI: 0.91-1.24)
ED	AS	Dilated cardiomyopathy	11.82 (11.10-12.53)	958/439778	High	0.084	0.0545	1.17 (95% CI: 1.00-1.37)
ED	AS	Dilated cardiomyopathy	11.82 (11.10-12.53)	958/439778	Intermediate	0.084	0.0979	1.14 (95% CI: 0.98-1.34)
ED	A	Dilated cardiomyopathy	11.82 (11.10-12.53)	958/439778	High	0.116	0.359	0.93 (95% CI: 0.79-1.09)
ED	A	Dilated cardiomyopathy	11.82 (11.10-12.53)	958/439778	Intermediate	0.116	0.298	1.08 (95% CI: 0.93-1.26)
ED	AL	Dilated cardiomyopathy	11.82 (11.10-12.53)	958/439778	High	0.594	0.563	1.05 (95% CI: 0.90-1.22)
ED	AL	Dilated cardiomyopathy	11.82 (11.10-12.53)	958/439778	Intermediate	0.594	0.525	0.95 (95% CI: 0.81-1.11)
ED	IL	Dilated cardiomyopathy	11.82 (11.10-12.53)	958/439778	High	0.0543	0.0358	0.85 (95% CI: 0.72-0.99)
ED	IL	Dilated cardiomyopathy	11.82 (11.10-12.53)	958/439778	Intermediate	0.0543	0.16	0.90 (95% CI: 0.77-1.04)
ED	I	Dilated cardiomyopathy	11.82 (11.10-12.53)	958/439778	High	0.762	0.559	0.95 (95% CI: 0.82-1.12)
ED	I	Dilated cardiomyopathy	11.82 (11.10-12.53)	958/439778	Intermediate	0.762	0.818	1.02 (95% CI: 0.87-1.19)
ED	IS	Dilated cardiomyopathy	11.82 (11.10-12.53)	958/439778	High	0.993	0.959	1.00 (95% CI: 0.86-1.17)
ED	IS	Dilated cardiomyopathy	11.82 (11.10-12.53)	958/439778	Intermediate	0.993	0.989	1.00 (95% CI: 0.86-1.17)
ES	AS	Cardiomyopathy	11.82 (11.10-12.53)	2188/439220	High	0.403	0.569	1.03 (95% CI: 0.93-1.14)
ES	AS	Cardiomyopathy	11.82 (11.10-12.53)	2188/439220	Intermediate	0.403	0.595	0.97 (95% CI: 0.88-1.08)
ES	A	Cardiomyopathy	11.82 (11.10-12.53)	2188/439220	High	0.996	0.751	0.98 (95% CI: 0.89-1.09)
ES	A	Cardiomyopathy	11.82 (11.10-12.53)	2188/439220	Intermediate	0.996	0.983	1.00 (95% CI: 0.90-1.11)
ES	AL	Cardiomyopathy	11.82 (11.10-12.53)	2188/439220	High	0.436	0.283	0.95 (95% CI: 0.85-1.05)
ES	AL	Cardiomyopathy	11.82 (11.10-12.53)	2188/439220	Intermediate	0.436	0.15	0.93 (95% CI: 0.84-1.03)
ES	IL	Cardiomyopathy	11.82 (11.10-12.53)	2188/439220	High	0.578	0.881	0.99 (95% CI: 0.90-1.10)
ES	IL	Cardiomyopathy	11.82 (11.10-12.53)	2188/439220	Intermediate	0.578	0.231	0.94 (95% CI: 0.85-1.04)
ES	I	Cardiomyopathy	11.82 (11.10-12.53)	2188/439220	High	0.344	0.278	1.06 (95% CI: 0.95-1.18)
ES	I	Cardiomyopathy	11.82 (11.10-12.53)	2188/439220	Intermediate	0.344	0.478	1.04 (95% CI: 0.94-1.15)
ES	IS	Cardiomyopathy	11.82 (11.10-12.53)	2188/439220	High	0.00911	0.00843	1.15 (95% CI: 1.04-1.28)
ES	IS	Cardiomyopathy	11.82 (11.10-12.53)	2188/439220	Intermediate	0.00911	0.263	1.06 (95% CI: 0.96-1.18)
ED	AS	Cardiomyopathy	11.82 (11.10-12.53)	2188/439220	High	0.00302	0.00199	1.18 (95% CI: 1.06-1.31)
ED	AS	Cardiomyopathy	11.82 (11.10-12.53)	2188/439220	Intermediate	0.00302	0.15	1.08 (95% CI: 0.97-1.20)
ED	A	Cardiomyopathy	11.82 (11.10-12.53)	2188/439220	High	0.235	0.112	1.09 (95% CI: 0.98-1.20)
ED	A	Cardiomyopathy	11.82 (11.10-12.53)	2188/439220	Intermediate	0.235	0.837	0.99 (95% CI: 0.89-1.10)
ED	AL	Cardiomyopathy	11.82 (11.10-12.53)	2188/439220	High	0.0669	0.0188	1.13 (95% CI: 1.02-1.25)
ED	AL	Cardiomyopathy	11.82 (11.10-12.53)	2188/439220	Intermediate	0.0669	0.891	1.01 (95% CI: 0.91-1.12)
ED	IL	Cardiomyopathy	11.82 (11.10-12.53)	2188/439220	High	0.762	0.762	0.98 (95% CI: 0.89-1.09)
ED	IL	Cardiomyopathy	11.82 (11.10-12.53)	2188/439220	Intermediate	0.762	0.906	0.99 (95% CI: 0.90-1.10)
ED	I	Cardiomyopathy	11.82 (11.10-12.53)	2188/439220	High	0.341	0.263	1.06 (95% CI: 0.96-1.18)
ED	I	Cardiomyopathy	11.82 (11.10-12.53)	2188/439220	Intermediate	0.341	0.63	1.03 (95% CI: 0.92-1.14)
ED	IS	Cardiomyopathy	11.82 (11.10-12.53)	2188/439220	High	0.0917	0.0286	1.12 (95% CI: 1.01-1.24)
ED	IS	Cardiomyopathy	11.82 (11.10-12.53)	2188/439220	Intermediate	0.0917	0.528	1.03 (95% CI: 0.93-1.15)
ES	AS	Heart failure	11.80 (11.07-12.52)	12788/437555	High	0.0163	0.0286	0.95 (95% CI: 0.91-0.99)
ES	AS	Heart failure	11.80 (11.07-12.52)	12788/437555	Intermediate	0.0163	0.426	0.98 (95% CI: 0.94-1.03)
ES	A	Heart failure	11.80 (11.07-12.52)	12788/437555	High	0.00118	0.000202	0.92 (95% CI: 0.88-0.96)
ES	A	Heart failure	11.80 (11.07-12.52)	12788/437555	Intermediate	0.00118	0.0218	0.95 (95% CI: 0.91-0.99)
ES	AL	Heart failure	11.80 (11.07-12.52)	12788/437555	High	1e-06	2.04e-07	0.89 (95% CI: 0.86-0.93)
ES	AL	Heart failure	11.80 (11.07-12.52)	12788/437555	Intermediate	1e-06	0.000248	0.92 (95% CI: 0.89-0.96)
ES	IL	Heart failure	11.80 (11.07-12.52)	12788/437555	High	0.245	0.021	0.95 (95% CI: 0.91-0.99)
ES	IL	Heart failure	11.80 (11.07-12.52)	12788/437555	Intermediate	0.245	0.428	0.98 (95% CI: 0.94-1.03)
ES	I	Heart failure	11.80 (11.07-12.52)	12788/437555	High	0.776	0.519	1.01 (95% CI: 0.97-1.06)
ES	I	Heart failure	11.80 (11.07-12.52)	12788/437555	Intermediate	0.776	0.865	1.00 (95% CI: 0.95-1.04)
ES	IS	Heart failure	11.80 (11.07-12.52)	12788/437555	High	0.452	0.71	0.99 (95% CI: 0.95-1.04)
ES	IS	Heart failure	11.80 (11.07-12.52)	12788/437555	Intermediate	0.452	0.635	0.99 (95% CI: 0.95-1.03)
ED	AS	Heart failure	11.80 (11.07-12.52)	12788/437555	High	0.574	0.118	1.03 (95% CI: 0.99-1.08)
ED	AS	Heart failure	11.80 (11.07-12.52)	12788/437555	Intermediate	0.574	0.673	1.01 (95% CI: 0.97-1.05)
ED	A	Heart failure	11.80 (11.07-12.52)	12788/437555	High	0.532	0.3	1.02 (95% CI: 0.98-1.07)
ED	A	Heart failure	11.80 (11.07-12.52)	12788/437555	Intermediate	0.532	0.264	1.02 (95% CI: 0.98-1.07)
ED	AL	Heart failure	11.80 (11.07-12.52)	12788/437555	High	0.565	0.628	0.99 (95% CI: 0.95-1.03)
ED	AL	Heart failure	11.80 (11.07-12.52)	12788/437555	Intermediate	0.565	0.832	1.00 (95% CI: 0.96-1.05)
ED	IL	Heart failure	11.80 (11.07-12.52)	12788/437555	High	0.169	0.0569	0.96 (95% CI: 0.92-1.00)
ED	IL	Heart failure	11.80 (11.07-12.52)	12788/437555	Intermediate	0.169	0.494	0.99 (95% CI: 0.94-1.03)
ED	I	Heart failure	11.80 (11.07-12.52)	12788/437555	High	0.72	0.329	1.02 (95% CI: 0.98-1.07)
ED	I	Heart failure	11.80 (11.07-12.52)	12788/437555	Intermediate	0.72	0.279	1.02 (95% CI: 0.98-1.07)
ED	IS	Heart failure	11.80 (11.07-12.52)	12788/437555	High	0.123	0.232	1.03 (95% CI: 0.98-1.07)
ED	IS	Heart failure	11.80 (11.07-12.52)	12788/437555	Intermediate	0.123	0.621	0.99 (95% CI: 0.95-1.03)
ES	AS	Atrial fibrillation	11.77 (10.95-12.49)	24673/432557	High	0.0116	0.312	1.02 (95% CI: 0.99-1.05)
ES	AS	Atrial fibrillation	11.77 (10.95-12.49)	24673/432557	Intermediate	0.0116	0.0177	1.04 (95% CI: 1.01-1.07)
ES	A	Atrial fibrillation	11.77 (10.95-12.49)	24673/432557	High	0.000433	0.00746	0.96 (95% CI: 0.93-0.99)
ES	A	Atrial fibrillation	11.77 (10.95-12.49)	24673/432557	Intermediate	0.000433	0.42	0.99 (95% CI: 0.96-1.02)
ES	AL	Atrial fibrillation	11.77 (10.95-12.49)	24673/432557	High	5.36e-05	0.0434	0.97 (95% CI: 0.94-1.00)
ES	AL	Atrial fibrillation	11.77 (10.95-12.49)	24673/432557	Intermediate	5.36e-05	0.0301	0.97 (95% CI: 0.94-1.00)
ES	IL	Atrial fibrillation	11.77 (10.95-12.49)	24673/432557	High	0.412	0.286	0.98 (95% CI: 0.95-1.01)
ES	IL	Atrial fibrillation	11.77 (10.95-12.49)	24673/432557	Intermediate	0.412	0.349	0.99 (95% CI: 0.96-1.02)
ES	I	Atrial fibrillation	11.77 (10.95-12.49)	24673/432557	High	3.38e-05	0.111	0.98 (95% CI: 0.95-1.01)
ES	I	Atrial fibrillation	11.77 (10.95-12.49)	24673/432557	Intermediate	3.38e-05	0.567	0.99 (95% CI: 0.96-1.02)
ES	IS	Atrial fibrillation	11.77 (10.95-12.49)	24673/432557	High	0.000616	0.685	0.99 (95% CI: 0.96-1.02)
ES	IS	Atrial fibrillation	11.77 (10.95-12.49)	24673/432557	Intermediate	0.000616	0.599	0.99 (95% CI: 0.96-1.02)
ED	AS	Atrial fibrillation	11.77 (10.95-12.49)	24673/432557	High	0.0414	0.0425	1.03 (95% CI: 1.00-1.06)
ED	AS	Atrial fibrillation	11.77 (10.95-12.49)	24673/432557	Intermediate	0.0414	0.131	1.02 (95% CI: 0.99-1.06)
ED	A	Atrial fibrillation	11.77 (10.95-12.49)	24673/432557	High	0.0442	0.0307	1.03 (95% CI: 1.00-1.07)
ED	A	Atrial fibrillation	11.77 (10.95-12.49)	24673/432557	Intermediate	0.0442	0.00302	1.05 (95% CI: 1.02-1.08)
ED	AL	Atrial fibrillation	11.77 (10.95-12.49)	24673/432557	High	0.0926	0.0998	0.97 (95% CI: 0.95-1.00)
ED	AL	Atrial fibrillation	11.77 (10.95-12.49)	24673/432557	Intermediate	0.0926	0.00973	0.96 (95% CI: 0.93-0.99)
ED	IL	Atrial fibrillation	11.77 (10.95-12.49)	24673/432557	High	0.341	0.587	1.01 (95% CI: 0.98-1.04)
ED	IL	Atrial fibrillation	11.77 (10.95-12.49)	24673/432557	Intermediate	0.341	0.94	1.00 (95% CI: 0.97-1.03)
ED	I	Atrial fibrillation	11.77 (10.95-12.49)	24673/432557	High	0.111	0.174	0.98 (95% CI: 0.95-1.01)
ED	I	Atrial fibrillation	11.77 (10.95-12.49)	24673/432557	Intermediate	0.111	0.926	1.00 (95% CI: 0.97-1.03)
ED	IS	Atrial fibrillation	11.77 (10.95-12.49)	24673/432557	High	0.0373	0.0889	1.03 (95% CI: 1.00-1.06)
ED	IS	Atrial fibrillation	11.77 (10.95-12.49)	24673/432557	Intermediate	0.0373	0.466	1.01 (95% CI: 0.98-1.04)
ES	AS	Angina pectoris	11.79 (11.04-12.51)	13911/421728	High	0.154	0.254	1.02 (95% CI: 0.98-1.07)
ES	AS	Angina pectoris	11.79 (11.04-12.51)	13911/421728	Intermediate	0.154	0.0246	1.05 (95% CI: 1.01-1.09)
ES	A	Angina pectoris	11.79 (11.04-12.51)	13911/421728	High	0.216	0.0908	1.04 (95% CI: 0.99-1.08)
ES	A	Angina pectoris	11.79 (11.04-12.51)	13911/421728	Intermediate	0.216	0.0558	1.04 (95% CI: 1.00-1.08)
ES	AL	Angina pectoris	11.79 (11.04-12.51)	13911/421728	High	0.803	0.479	0.99 (95% CI: 0.95-1.03)
ES	AL	Angina pectoris	11.79 (11.04-12.51)	13911/421728	Intermediate	0.803	0.633	0.99 (95% CI: 0.95-1.03)
ES	IL	Angina pectoris	11.79 (11.04-12.51)	13911/421728	High	0.495	0.0922	0.97 (95% CI: 0.93-1.01)
ES	IL	Angina pectoris	11.79 (11.04-12.51)	13911/421728	Intermediate	0.495	0.133	0.97 (95% CI: 0.93-1.01)
ES	I	Angina pectoris	11.79 (11.04-12.51)	13911/421728	High	0.505	0.153	1.03 (95% CI: 0.99-1.07)
ES	I	Angina pectoris	11.79 (11.04-12.51)	13911/421728	Intermediate	0.505	0.951	1.00 (95% CI: 0.96-1.04)
ES	IS	Angina pectoris	11.79 (11.04-12.51)	13911/421728	High	0.397	0.283	1.02 (95% CI: 0.98-1.07)
ES	IS	Angina pectoris	11.79 (11.04-12.51)	13911/421728	Intermediate	0.397	0.102	1.03 (95% CI: 0.99-1.08)
ED	AS	Angina pectoris	11.79 (11.04-12.51)	13911/421728	High	0.491	0.0401	1.04 (95% CI: 1.00-1.09)
ED	AS	Angina pectoris	11.79 (11.04-12.51)	13911/421728	Intermediate	0.491	0.806	1.01 (95% CI: 0.96-1.05)
ED	A	Angina pectoris	11.79 (11.04-12.51)	13911/421728	High	0.616	0.799	0.99 (95% CI: 0.95-1.04)
ED	A	Angina pectoris	11.79 (11.04-12.51)	13911/421728	Intermediate	0.616	0.458	0.98 (95% CI: 0.95-1.03)
ED	AL	Angina pectoris	11.79 (11.04-12.51)	13911/421728	High	0.556	0.307	0.98 (95% CI: 0.94-1.02)
ED	AL	Angina pectoris	11.79 (11.04-12.51)	13911/421728	Intermediate	0.556	0.562	0.99 (95% CI: 0.95-1.03)
ED	IL	Angina pectoris	11.79 (11.04-12.51)	13911/421728	High	0.815	0.891	1.00 (95% CI: 0.96-1.04)
ED	IL	Angina pectoris	11.79 (11.04-12.51)	13911/421728	Intermediate	0.815	0.661	1.01 (95% CI: 0.97-1.05)
ED	I	Angina pectoris	11.79 (11.04-12.51)	13911/421728	High	0.092	0.332	1.02 (95% CI: 0.98-1.06)
ED	I	Angina pectoris	11.79 (11.04-12.51)	13911/421728	Intermediate	0.092	0.236	0.98 (95% CI: 0.94-1.02)
ED	IS	Angina pectoris	11.79 (11.04-12.51)	13911/421728	High	0.456	0.734	1.01 (95% CI: 0.97-1.05)
ED	IS	Angina pectoris	11.79 (11.04-12.51)	13911/421728	Intermediate	0.456	0.721	0.99 (95% CI: 0.95-1.03)
ES	AS	Myocardial infarction	11.81 (11.08-12.52)	7961/429258	High	0.0811	0.0704	0.95 (95% CI: 0.90-1.00)
ES	AS	Myocardial infarction	11.81 (11.08-12.52)	7961/429258	Intermediate	0.0811	0.794	0.99 (95% CI: 0.94-1.05)
ES	A	Myocardial infarction	11.81 (11.08-12.52)	7961/429258	High	0.452	0.324	1.03 (95% CI: 0.97-1.09)
ES	A	Myocardial infarction	11.81 (11.08-12.52)	7961/429258	Intermediate	0.452	0.127	1.04 (95% CI: 0.99-1.10)
ES	AL	Myocardial infarction	11.81 (11.08-12.52)	7961/429258	High	0.249	0.481	0.98 (95% CI: 0.93-1.04)
ES	AL	Myocardial infarction	11.81 (11.08-12.52)	7961/429258	Intermediate	0.249	0.0887	0.95 (95% CI: 0.90-1.01)
ES	IL	Myocardial infarction	11.81 (11.08-12.52)	7961/429258	High	0.35	0.488	0.98 (95% CI: 0.93-1.04)
ES	IL	Myocardial infarction	11.81 (11.08-12.52)	7961/429258	Intermediate	0.35	0.439	1.02 (95% CI: 0.97-1.08)
ES	I	Myocardial infarction	11.81 (11.08-12.52)	7961/429258	High	0.704	0.393	1.02 (95% CI: 0.97-1.08)
ES	I	Myocardial infarction	11.81 (11.08-12.52)	7961/429258	Intermediate	0.704	0.294	1.03 (95% CI: 0.98-1.09)
ES	IS	Myocardial infarction	11.81 (11.08-12.52)	7961/429258	High	0.0865	0.00668	1.08 (95% CI: 1.02-1.14)
ES	IS	Myocardial infarction	11.81 (11.08-12.52)	7961/429258	Intermediate	0.0865	0.0195	1.07 (95% CI: 1.01-1.13)
ED	AS	Myocardial infarction	11.81 (11.08-12.52)	7961/429258	High	0.522	0.0579	1.05 (95% CI: 1.00-1.11)
ED	AS	Myocardial infarction	11.81 (11.08-12.52)	7961/429258	Intermediate	0.522	0.283	1.03 (95% CI: 0.98-1.09)
ED	A	Myocardial infarction	11.81 (11.08-12.52)	7961/429258	High	0.575	0.204	1.04 (95% CI: 0.98-1.09)
ED	A	Myocardial infarction	11.81 (11.08-12.52)	7961/429258	Intermediate	0.575	0.725	1.01 (95% CI: 0.96-1.07)
ED	AL	Myocardial infarction	11.81 (11.08-12.52)	7961/429258	High	0.744	0.52	1.02 (95% CI: 0.96-1.07)
ED	AL	Myocardial infarction	11.81 (11.08-12.52)	7961/429258	Intermediate	0.744	0.676	1.01 (95% CI: 0.96-1.07)
ED	IL	Myocardial infarction	11.81 (11.08-12.52)	7961/429258	High	0.161	0.0668	0.95 (95% CI: 0.90-1.00)
ED	IL	Myocardial infarction	11.81 (11.08-12.52)	7961/429258	Intermediate	0.161	0.635	0.99 (95% CI: 0.94-1.04)
ED	I	Myocardial infarction	11.81 (11.08-12.52)	7961/429258	High	0.873	0.812	1.01 (95% CI: 0.95-1.06)
ED	I	Myocardial infarction	11.81 (11.08-12.52)	7961/429258	Intermediate	0.873	0.748	0.99 (95% CI: 0.94-1.05)
ED	IS	Myocardial infarction	11.81 (11.08-12.52)	7961/429258	High	0.747	0.975	1.00 (95% CI: 0.95-1.06)
ED	IS	Myocardial infarction	11.81 (11.08-12.52)	7961/429258	Intermediate	0.747	0.973	1.00 (95% CI: 0.95-1.06)
ES	AS	Chronic ischaemic heart disease	11.76 (10.92-12.48)	30010/425323	High	0.847	0.814	1.00 (95% CI: 0.98-1.03)
ES	AS	Chronic ischaemic heart disease	11.76 (10.92-12.48)	30010/425323	Intermediate	0.847	0.892	1.00 (95% CI: 0.97-1.03)
ES	A	Chronic ischaemic heart disease	11.76 (10.92-12.48)	30010/425323	High	0.659	0.181	1.02 (95% CI: 0.99-1.05)
ES	A	Chronic ischaemic heart disease	11.76 (10.92-12.48)	30010/425323	Intermediate	0.659	0.155	1.02 (95% CI: 0.99-1.05)
ES	AL	Chronic ischaemic heart disease	11.76 (10.92-12.48)	30010/425323	High	0.145	0.523	1.01 (95% CI: 0.98-1.04)
ES	AL	Chronic ischaemic heart disease	11.76 (10.92-12.48)	30010/425323	Intermediate	0.145	0.172	0.98 (95% CI: 0.95-1.01)
ES	IL	Chronic ischaemic heart disease	11.76 (10.92-12.48)	30010/425323	High	0.833	0.584	0.99 (95% CI: 0.96-1.02)
ES	IL	Chronic ischaemic heart disease	11.76 (10.92-12.48)	30010/425323	Intermediate	0.833	0.331	0.99 (95% CI: 0.96-1.01)
ES	I	Chronic ischaemic heart disease	11.76 (10.92-12.48)	30010/425323	High	0.558	0.0252	1.03 (95% CI: 1.00-1.06)
ES	I	Chronic ischaemic heart disease	11.76 (10.92-12.48)	30010/425323	Intermediate	0.558	0.328	1.01 (95% CI: 0.99-1.04)
ES	IS	Chronic ischaemic heart disease	11.76 (10.92-12.48)	30010/425323	High	0.00208	1.86e-05	1.06 (95% CI: 1.03-1.09)
ES	IS	Chronic ischaemic heart disease	11.76 (10.92-12.48)	30010/425323	Intermediate	0.00208	0.000173	1.05 (95% CI: 1.03-1.08)
ED	AS	Chronic ischaemic heart disease	11.76 (10.92-12.48)	30010/425323	High	0.34	0.00383	1.04 (95% CI: 1.01-1.07)
ED	AS	Chronic ischaemic heart disease	11.76 (10.92-12.48)	30010/425323	Intermediate	0.34	0.0828	1.03 (95% CI: 1.00-1.05)
ED	A	Chronic ischaemic heart disease	11.76 (10.92-12.48)	30010/425323	High	0.629	0.3	1.01 (95% CI: 0.99-1.04)
ED	A	Chronic ischaemic heart disease	11.76 (10.92-12.48)	30010/425323	Intermediate	0.629	0.701	1.01 (95% CI: 0.98-1.03)
ED	AL	Chronic ischaemic heart disease	11.76 (10.92-12.48)	30010/425323	High	0.762	0.929	1.00 (95% CI: 0.97-1.03)
ED	AL	Chronic ischaemic heart disease	11.76 (10.92-12.48)	30010/425323	Intermediate	0.762	0.694	1.01 (95% CI: 0.98-1.03)
ED	IL	Chronic ischaemic heart disease	11.76 (10.92-12.48)	30010/425323	High	0.97	0.702	0.99 (95% CI: 0.97-1.02)
ED	IL	Chronic ischaemic heart disease	11.76 (10.92-12.48)	30010/425323	Intermediate	0.97	0.791	1.00 (95% CI: 0.97-1.02)
ED	I	Chronic ischaemic heart disease	11.76 (10.92-12.48)	30010/425323	High	0.284	0.286	1.02 (95% CI: 0.99-1.04)
ED	I	Chronic ischaemic heart disease	11.76 (10.92-12.48)	30010/425323	Intermediate	0.284	0.426	0.99 (95% CI: 0.96-1.02)
ED	IS	Chronic ischaemic heart disease	11.76 (10.92-12.48)	30010/425323	High	0.193	0.115	1.02 (95% CI: 0.99-1.05)
ED	IS	Chronic ischaemic heart disease	11.76 (10.92-12.48)	30010/425323	Intermediate	0.193	0.882	1.00 (95% CI: 0.97-1.03)
ES	AS	Ischemic stroke	11.82 (11.10-12.53)	3855/438333	High	0.389	0.114	1.06 (95% CI: 0.98-1.15)
ES	AS	Ischemic stroke	11.82 (11.10-12.53)	3855/438333	Intermediate	0.389	0.741	1.01 (95% CI: 0.94-1.10)
ES	A	Ischemic stroke	11.82 (11.10-12.53)	3855/438333	High	0.799	0.573	1.02 (95% CI: 0.95-1.11)
ES	A	Ischemic stroke	11.82 (11.10-12.53)	3855/438333	Intermediate	0.799	0.618	1.02 (95% CI: 0.94-1.10)
ES	AL	Ischemic stroke	11.82 (11.10-12.53)	3855/438333	High	0.268	0.254	1.05 (95% CI: 0.97-1.13)
ES	AL	Ischemic stroke	11.82 (11.10-12.53)	3855/438333	Intermediate	0.268	0.642	0.98 (95% CI: 0.91-1.06)
ES	IL	Ischemic stroke	11.82 (11.10-12.53)	3855/438333	High	0.377	0.356	1.04 (95% CI: 0.96-1.12)
ES	IL	Ischemic stroke	11.82 (11.10-12.53)	3855/438333	Intermediate	0.377	0.539	0.98 (95% CI: 0.90-1.06)
ES	I	Ischemic stroke	11.82 (11.10-12.53)	3855/438333	High	0.421	0.76	0.99 (95% CI: 0.91-1.07)
ES	I	Ischemic stroke	11.82 (11.10-12.53)	3855/438333	Intermediate	0.421	0.575	1.02 (95% CI: 0.95-1.10)
ES	IS	Ischemic stroke	11.82 (11.10-12.53)	3855/438333	High	0.582	0.123	1.06 (95% CI: 0.98-1.15)
ES	IS	Ischemic stroke	11.82 (11.10-12.53)	3855/438333	Intermediate	0.582	0.617	1.02 (95% CI: 0.94-1.10)
ED	AS	Ischemic stroke	11.82 (11.10-12.53)	3855/438333	High	0.246	0.103	1.07 (95% CI: 0.99-1.15)
ED	AS	Ischemic stroke	11.82 (11.10-12.53)	3855/438333	Intermediate	0.246	0.332	1.04 (95% CI: 0.96-1.12)
ED	A	Ischemic stroke	11.82 (11.10-12.53)	3855/438333	High	0.341	0.185	1.05 (95% CI: 0.98-1.14)
ED	A	Ischemic stroke	11.82 (11.10-12.53)	3855/438333	Intermediate	0.341	0.987	1.00 (95% CI: 0.92-1.08)
ED	AL	Ischemic stroke	11.82 (11.10-12.53)	3855/438333	High	0.239	0.149	1.06 (95% CI: 0.98-1.14)
ED	AL	Ischemic stroke	11.82 (11.10-12.53)	3855/438333	Intermediate	0.239	0.956	1.00 (95% CI: 0.93-1.08)
ED	IL	Ischemic stroke	11.82 (11.10-12.53)	3855/438333	High	0.204	0.0962	1.07 (95% CI: 0.99-1.16)
ED	IL	Ischemic stroke	11.82 (11.10-12.53)	3855/438333	Intermediate	0.204	0.255	1.05 (95% CI: 0.97-1.13)
ED	I	Ischemic stroke	11.82 (11.10-12.53)	3855/438333	High	0.0399	0.296	1.04 (95% CI: 0.96-1.12)
ED	I	Ischemic stroke	11.82 (11.10-12.53)	3855/438333	Intermediate	0.0399	0.083	0.93 (95% CI: 0.86-1.01)
ED	IS	Ischemic stroke	11.82 (11.10-12.53)	3855/438333	High	0.106	0.0473	1.08 (95% CI: 1.00-1.17)
ED	IS	Ischemic stroke	11.82 (11.10-12.53)	3855/438333	Intermediate	0.106	0.0713	1.07 (95% CI: 0.99-1.16)
P (log-rank) were calculated by a two-sided Log-Rank test；P (HR) were calculated by a two-sided Cox proportional hazards model. Abbreviations: PRS, polygenic risk score; HR, hazard ratio
