# Supplementary material for: Genome-wide association analysis of left ventricular imaging-derived phenotypes identifies 72 risk loci and yields genetic insights into hypertrophic cardiomyopathy
Source: Nat Commun. 2023 Nov 30;14:7900. doi: 10.1038/s41467-023-43771-5 (PMC10689443; doi:10.1038/s41467-023-43771-5)
Supplement: Supplementary file 22 — Supplementary Data 19 [file 41467_2023_43771_MOESM22_ESM.xlsx]

## Sheet: Supplementary Data 19
Supplementary Data 19: Disease definitions
Disease	Data fields	Field names	Data codes	Field of date of first in-patient diagnosis
Hypertrophic cardiomyopathy	41270	Diagnoses - ICD10	I42.1 & I42.2	41280
Hypertension	131287	Source of report of I10 (essential (primary) hypertension)	I10	131286
Pulmonary hypertension	41270	Diagnoses - ICD10	I27.0 & I27.2	41280
Dilated cardiomyopathies	41270	Diagnoses - ICD10	I42.0	41280
Cardiomyopathy	131339	Source of report of I42 (cardiomyopathy)	I42	131338
Heart failure	131355	Source of report of I50 (heart failure)	I50	131354
Atrial fibrillation	131351	Source of report of I48 (atrial fibrillation and flutter)	I48	131350
Angina pectoris	131297	Source of report of I20 (angina pectoris)	I20	131296
Myocardial infarction	42001	Source of myocardial infarction report	-	42000
Chronic ischaemic heart disease	131307	Source of report of I25 (chronic ischaemic heart disease)	I25	131306
Ischemic stroke	42009	Source of ischaemic stroke report	-	42008
