# Supplementary material for: Genome-wide association analysis of left ventricular imaging-derived phenotypes identifies 72 risk loci and yields genetic insights into hypertrophic cardiomyopathy
Source: Nat Commun. 2023 Nov 30;14:7900. doi: 10.1038/s41467-023-43771-5 (PMC10689443; doi:10.1038/s41467-023-43771-5)
Supplement: Supplementary file 23 — Supplementary Data 20 [file 41467_2023_43771_MOESM23_ESM.xlsx]

## Sheet: Supplementary Data 20
Supplementary Data 20: Covariate definitions
Covariate	Data fields	Field names
Age	21003	Age when attended assessment centre
Sex	31	Sex
UKB assessment	54	UK Biobank assessment centre
Height (pre-imaging)	12144	Height (pre-imaging)
Weight (pre-imaging)	12143	Weight (pre-imaging)
Body mass index	21001	Body mass index (BMI)
Smoking status	20116	Smoking status
Alcohol intake frequency	1558	Alcohol intake frequency
PCA	22009	Genetic principal components
