# Supplementary material for: Genome-wide association analysis of left ventricular imaging-derived phenotypes identifies 72 risk loci and yields genetic insights into hypertrophic cardiomyopathy
Source: Nat Commun. 2023 Nov 30;14:7900. doi: 10.1038/s41467-023-43771-5 (PMC10689443; doi:10.1038/s41467-023-43771-5)
Supplement: Supplementary file 24 — Supplementary Data 21 [file 41467_2023_43771_MOESM24_ESM.xlsx]

## Sheet: Supplementary Data 21
Supplementary Data 21: Testing results on ACDC dataset with different methods for comparison
Methods	Dice (↑)		HD (mm,↓)		MAE(mm,↓)
	LVC	LVM	LVC	LVM
VNet	0.967±0.022	0.913±0.030	2.906±1.829	3.502±2.046	0.887±0.348
TransUNet w/o pretrain	0.965±0.028	0.909±0.026	2.704±1.160	3.448±1.327	0.869±0.408
TransUNet w pretrain	0.964±0.024	0.904±0.029	3.030±1.303	3.640±1.336	0.987±0.358
DLANet	0.968±.018	0.915±0.025	2.545±0.787	3.171±0.935	0.853±0.304
Methods include VNet, TransUNet without pretrained ViT, TransUNet with pretrained ViT and DLANet. The best results are highlighted in bold. Aberrations: Dice: Dice coefficient, HD: Hausdorff Distance, MAE: mean absolute errors. LVC, left ventricular cavity; LVM, left ventricular myocardium
