# Supplementary material for: Genome-wide association analysis of left ventricular imaging-derived phenotypes identifies 72 risk loci and yields genetic insights into hypertrophic cardiomyopathy
Source: Nat Commun. 2023 Nov 30;14:7900. doi: 10.1038/s41467-023-43771-5 (PMC10689443; doi:10.1038/s41467-023-43771-5)
Supplement: Supplementary file 25 — Supplementary Data 22 [file 41467_2023_43771_MOESM25_ESM.xlsx]

## Sheet: Supplementary Data 22
Supplementary Data 22. Testing results on UKB dataset with different methods for comparison
Methods	Dice (↑)		HD (mm, ↓)		MAE (mm,↓)
	LVC	LVM	LVC	LVM
VNet	0.975±0.020	0.948±0.021	1.865±0.981	2.363±1.075	0.675±0.351
TransUNet w/o pretrain	0.975±0.026	0.948±0.025	1.892±1.144	2.350±1.374	0.637±0.338
TransUNet w pretrain	0.973±0.022	0.943±0.024	1.987±1.041	2.514±1.155	0.745±0.409
DLANet	0.974±0.021	0.949±0.020	1.865±0.932	2.236±1.014	0.663±0.343
Models are trained on ACDC dataset. The best results are highlighted in bold. Aberrations: Dice: Dice coefficient, HD: Hausdorff Distance, MAE: mean absolute errors. LVC, left ventricular cavity; LVM, left ventricular myocardium
