# Supplementary material for: Genome-wide association analysis of left ventricular imaging-derived phenotypes identifies 72 risk loci and yields genetic insights into hypertrophic cardiomyopathy
Source: Nat Commun. 2023 Nov 30;14:7900. doi: 10.1038/s41467-023-43771-5 (PMC10689443; doi:10.1038/s41467-023-43771-5)
Supplement: Supplementary file 26 — Supplementary Data 23 [file 41467_2023_43771_MOESM26_ESM.xlsx]

## Sheet: Supplementary Data 23
Supplementary Data 23. Testing results of DLANet on ACDC dataset by using different number of training data
Percent of training-data	Dice (↑)		HD (mm, ↓)		MAE (mm, ↓)
	LVC	LVM	LVC	LVM
0.25	0.963±0.027	0.905±0.032	2.730±1.244	3.319±1.210	0.945±0.367
0.5	0.967±0.020	0.912±0.026	2.726±1.112	3.284±1.122	0.898±0.323
0.75	0.966±0.026	0.913±0.025	2.644±0.827	3.281±0.997	0.899±0.296
1	0.968±0.018	0.915±0.025	2.545±0.787	3.171±0.935	0.853±0.304
The total number of training data (100%) is 1420. The best results are highlighted in bold. Aberrations: Dice: Dice coefficient, HD: Hausdorff Distance, MAE: mean absolute errors. LVC, left ventricular cavity; LVM, left ventricular myocardium
