# Supplementary material for: Genome-wide association analysis of left ventricular imaging-derived phenotypes identifies 72 risk loci and yields genetic insights into hypertrophic cardiomyopathy
Source: Nat Commun. 2023 Nov 30;14:7900. doi: 10.1038/s41467-023-43771-5 (PMC10689443; doi:10.1038/s41467-023-43771-5)
Supplement: Supplementary file 27 — Supplementary Data 24 [file 41467_2023_43771_MOESM27_ESM.xlsx]

## Sheet: Supplementary Data 24
Supplementary Data 24. Testing results of DLANet on UKB dataset by using different number of training data
Percent of training-data	Dice (↑)		HD (mm, ↓)		MAE (mm, ↓)
	LVC	LVM	LVC	LVM
0.25	0.969±0.023	0.937±0.027	2.195±1.115	2.613±1.303	0.807±0.411
0.5	0.971±0.025	0.946±0.021	1.940±1.146	2.340±1.063	0.761±0.371
0.75	0.971±0.024	0.947±0.021	2.015±1.068	2.390±1.098	0.735±0.387
1	0.974±0.021	0.949±0.020	1.865±0.932	2.236±1.014	0.663±0.343
Models are trained on ACDC dataset. The best results are highlighted in bold. Aberrations: Dice: Dice coefficient, HD: Hausdorff Distance, MAE: mean absolute errors. LVC, left ventricular cavity; LVM, left ventricular myocardium
