# Supplementary material for: Genome-wide association analysis of left ventricular imaging-derived phenotypes identifies 72 risk loci and yields genetic insights into hypertrophic cardiomyopathy
Source: Nat Commun. 2023 Nov 30;14:7900. doi: 10.1038/s41467-023-43771-5 (PMC10689443; doi:10.1038/s41467-023-43771-5)
Supplement: Supplementary file 29 — Source Data [file 41467_2023_43771_MOESM29_ESM.zip › Source Data.xlsx]

## Sheet: Figure 3A
position	percent
Intron	0.6716
Upstream	0.0828
Downstream	0.0692
3'UTR	0.0175
Exon	0.0136
Intergenic	0.1407

## Sheet: Figure 3B
position	OR	OR_lci95	OR_uci95
Intron	2.58378	2.78135	2.4009
Upstream	1.28364	1.47493	1.11785
Downstream	1.22666	1.42465	1.05686
3'UTR	1.02611	1.36127	0.774147
Exon	1.01254	1.39352	0.736407
Intergenic	0.232241	0.253684	0.212524

## Sheet: Figure 3C
histone	OR	OR_lci95	OR_uci95
H3K4me1	2.08068	2.32271	1.8653
H3K4me3	2.2159	2.65628	1.85392
H3K27me3	1.29304	1.6927	0.990512
H3K27ac	2.07929	2.33761	1.85131
H3K36me3	1.92254	2.19997	1.68218
H3K9me3	0.205832	0.312496	0.131322
TF	2.26365	2.9418	1.75345

## Sheet: Figure 3D
disease	OR	OR_lci95	OR_uci95	name
HCM	30.3239	34.976	26.3314	Hypertrophic cardiomyopathy
AP	26.7125	30.6276	23.3402	Angina pectoris
PH	21.2064	24.1391	18.664	Pulmonary hypertension
DCM	18.2754	20.8907	16.0236	Dilated cardiomyopathy
AF	13.328	14.8355	11.9956	Atrial fibrillation
IS	1.50155	1.74105	1.2964	Ischemic stroke
EH	1.2915	1.45396	1.14767	Hypertension
HF	0.853478	1.00069	0.727722	Heart failure
CM	0.843797	1.01622	0.700342	Cardiomyopathy
MI	0.69511	0.834572	0.57827	Myocardial infarction
CIHD	0.534026	0.649599	0.437899	Chronic ischaemic heart disease

## Sheet: Figure 4A
Term	Database	ID	Input number	Background number	P-Value
sarcomere organization	Gene Ontology	GO:0045214	5	38	1.71832e-07
actin binding	Gene Ontology	GO:0003779	7	266	1.65535e-05
Z disc	Gene Ontology	GO:0030018	5	127	4.49029e-05
actin cytoskeleton	Gene Ontology	GO:0015629	6	245	9.97891e-05
cardiac muscle contraction	Gene Ontology	GO:0060048	3	44	0.000358739
cell growth involved in cardiac muscle cell development	Gene Ontology	GO:0061049	2	9	0.000457516
heart morphogenesis	Gene Ontology	GO:0003007	4	39	7.81506e-06
cardiac ventricle formation	Gene Ontology	GO:0003211	1	5	0.0174045
heart development	Gene Ontology	GO:0007507	3	189	0.018934

## Sheet: Figure 4B
Term	Database	ID	Input number	Background number	P-Value
sarcomere organization	Gene Ontology	GO:0045214	4	38	3.05838e-06
actin binding	Gene Ontology	GO:0003779	6	266	4.76503e-05
Z disc	Gene Ontology	GO:0030018	4	127	0.000272671
cardiac muscle cell development	Gene Ontology	GO:0055013	2	9	0.000299925
cardiac muscle contraction	Gene Ontology	GO:0060048	2	44	0.00534855
heart development	Gene Ontology	GO:0007507	3	189	0.0107695
actin cytoskeleton	Gene Ontology	GO:0015629	3	245	0.0211995

## Sheet: Figure 4C
Period	trait	NAME	NGENES	BETA	BETA_STD	SE	P
ES	IS	Adipose-Subcutaneous	17224	0.011439	0.022801	0.011213	0.15383
ES	IS	Adipose-Visceral-Omentum	17224	0.0071318	0.013834	0.011583	0.26904
ES	IS	Adrenal-Gland	17224	0.013146	0.025348	0.010441	0.104
ES	IS	Artery-Aorta	17224	0.018641	0.038001	0.010733	0.041216
ES	IS	Artery-Coronary	17224	0.026683	0.053047	0.012405	0.015745
ES	IS	Artery-Tibial	17224	0.023449	0.04823	0.010463	0.012514
ES	IS	Bladder	17224	0.0054167	0.010541	0.013553	0.3447
ES	IS	Brain-Amygdala	17224	-0.0056045	-0.009537	0.0081068	0.75531
ES	IS	Brain-Anterior-cingulate-cortex-BA24	17224	-0.007019	-0.012385	0.0074776	0.82604
ES	IS	Brain-Caudate-basal-ganglia	17224	-0.0048264	-0.0083265	0.0081591	0.72291
ES	IS	Brain-Cerebellar-Hemisphere	17224	-0.010657	-0.02137	0.0063417	0.95356
ES	IS	Brain-Cerebellum	17224	-0.0090395	-0.01793	0.0065333	0.91675
ES	IS	Brain-Cortex	17224	-0.0076111	-0.013864	0.0074052	0.84797
ES	IS	Brain-Frontal-Cortex-BA9	17224	-0.0095097	-0.017501	0.0071374	0.90862
ES	IS	Brain-Hippocampus	17224	-0.0072177	-0.012208	0.0082478	0.80924
ES	IS	Brain-Hypothalamus	17224	-0.011885	-0.020431	0.0084013	0.9214
ES	IS	Brain-Nucleus-accumbens-basal-ganglia	17224	-0.0078826	-0.01366	0.0078676	0.8418
ES	IS	Brain-Putamen-basal-ganglia	17224	-0.00481	-0.008176	0.0082221	0.72073
ES	IS	Brain-Spinal-cord-cervical-c-1	17224	-0.010275	-0.018446	0.0089683	0.87404
ES	IS	Brain-Substantia-nigra	17224	-0.0087957	-0.015123	0.0089042	0.83837
ES	IS	Breast-Mammary-Tissue	17224	0.0077846	0.014947	0.013152	0.27696
ES	IS	Cells-Cultured-fibroblasts	17224	-0.0040431	-0.0086571	0.0067989	0.72396
ES	IS	Cells-EBV-transformed-lymphocytes	17224	-0.012303	-0.026839	0.0050931	0.99214
ES	IS	Cervix-Ectocervix	17224	0.0040763	0.0079776	0.012541	0.37258
ES	IS	Cervix-Endocervix	17224	0.016693	0.032992	0.011979	0.081748
ES	IS	Colon-Sigmoid	17224	0.026616	0.052005	0.013128	0.021313
ES	IS	Colon-Transverse	17224	0.010106	0.018553	0.012052	0.20089
ES	IS	Esophagus-Gastroesophageal-Junction	17224	0.036482	0.071732	0.013372	0.0031872
ES	IS	Esophagus-Mucosa	17224	-0.014818	-0.028615	0.0078911	0.96979
ES	IS	Esophagus-Muscularis	17224	0.032451	0.063936	0.012967	0.0061707
ES	IS	Fallopian-Tube	17224	0.031408	0.060822	0.012312	0.0053752
ES	IS	Heart-Atrial-Appendage	17224	0.048289	0.08662	0.009795	4.1541e-07
ES	IS	Heart-Left-Ventricle	17224	0.04605	0.076823	0.0093495	4.2517e-07
ES	IS	Kidney-Cortex	17224	0.0064134	0.011256	0.009356	0.24652
ES	IS	Kidney-Medulla	17224	0.016064	0.029666	0.0096171	0.047437
ES	IS	Liver	17224	0.0013213	0.0023781	0.0066577	0.42134
ES	IS	Lung	17224	0.0014331	0.002766	0.0094787	0.43991
ES	IS	Minor-Salivary-Gland	17224	-0.022252	-0.041348	0.0099123	0.98761
ES	IS	Muscle-Skeletal	17224	0.018184	0.034388	0.0071525	0.0055103
ES	IS	Nerve-Tibial	17224	0.009485	0.01906	0.010478	0.18268
ES	IS	Ovary	17224	0.01603	0.032456	0.01003	0.055017
ES	IS	Pancreas	17224	-0.0038937	-0.006508	0.0087249	0.6723
ES	IS	Pituitary	17224	0.0016958	0.0031565	0.0092791	0.4275
ES	IS	Prostate	17224	-0.013539	-0.025644	0.012401	0.86253
ES	IS	Skin-Not-Sun-Exposed-Suprapubic	17224	-0.019285	-0.037144	0.0079665	0.99225
ES	IS	Skin-Sun-Exposed-Lower-leg	17224	-0.017906	-0.034697	0.0079853	0.98752
ES	IS	Small-Intestine-Terminal-Ileum	17224	0.012871	0.023632	0.0099866	0.098731
ES	IS	Spleen	17224	-0.011861	-0.023479	0.0075908	0.94091
ES	IS	Stomach	17224	0.015811	0.028689	0.01244	0.10188
ES	IS	Testis	17224	-0.0046862	-0.0080752	0.0058041	0.79027
ES	IS	Thyroid	17224	0.019796	0.039149	0.010077	0.024744
ES	IS	Uterus	17224	0.020732	0.042185	0.011298	0.033257
ES	IS	Vagina	17224	-0.019098	-0.03646	0.011375	0.95341
ES	IS	Whole-Blood	17224	-0.011947	-0.021593	0.0058418	0.97957
ED	IS	Adipose-Subcutaneous	17224	0.0044039	0.0087782	0.011003	0.34448
ED	IS	Adipose-Visceral-Omentum	17224	-0.0021349	-0.0041411	0.011365	0.5745
ED	IS	Adrenal-Gland	17224	0.0032871	0.0063381	0.010315	0.37499
ED	IS	Artery-Aorta	17224	0.029793	0.060734	0.010512	0.0023006
ED	IS	Artery-Coronary	17224	0.028783	0.057222	0.012158	0.0089596
ED	IS	Artery-Tibial	17224	0.026246	0.053985	0.010252	0.0052366
ED	IS	Bladder	17224	-0.0085195	-0.016579	0.013303	0.73905
ED	IS	Brain-Amygdala	17224	-0.0032177	-0.0054755	0.0079789	0.65663
ED	IS	Brain-Anterior-cingulate-cortex-BA24	17224	-0.006028	-0.010636	0.0073553	0.79375
ED	IS	Brain-Caudate-basal-ganglia	17224	-0.0036194	-0.0062443	0.0080232	0.67405
ED	IS	Brain-Cerebellar-Hemisphere	17224	-0.0057938	-0.011618	0.0062254	0.82398
ED	IS	Brain-Cerebellum	17224	-0.0043674	-0.0086627	0.0064128	0.75207
ED	IS	Brain-Cortex	17224	-0.0038414	-0.0069973	0.0072748	0.70126
ED	IS	Brain-Frontal-Cortex-BA9	17224	-0.0064209	-0.011817	0.007012	0.82008
ED	IS	Brain-Hippocampus	17224	-0.0037391	-0.0063242	0.0081124	0.67756
ED	IS	Brain-Hypothalamus	17224	-0.0096436	-0.016578	0.0082682	0.87826
ED	IS	Brain-Nucleus-accumbens-basal-ganglia	17224	-0.0070262	-0.012176	0.0077392	0.81802
ED	IS	Brain-Putamen-basal-ganglia	17224	-0.0056382	-0.0095836	0.0080851	0.7572
ED	IS	Brain-Spinal-cord-cervical-c-1	17224	-0.0034572	-0.0062064	0.0088088	0.65264
ED	IS	Brain-Substantia-nigra	17224	-0.0075844	-0.013041	0.0087543	0.80685
ED	IS	Breast-Mammary-Tissue	17224	0.00212	0.0040705	0.012902	0.43474
ED	IS	Cells-Cultured-fibroblasts	17224	-0.01229	-0.026315	0.0066825	0.96704
ED	IS	Cells-EBV-transformed-lymphocytes	17224	-0.0086302	-0.018827	0.0049984	0.95787
ED	IS	Cervix-Ectocervix	17224	-0.0010988	-0.0021505	0.012293	0.53561
ED	IS	Cervix-Endocervix	17224	0.0041134	0.0081298	0.011753	0.36317
ED	IS	Colon-Sigmoid	17224	0.026027	0.050853	0.01284	0.02134
ED	IS	Colon-Transverse	17224	0.0067045	0.012309	0.011828	0.28541
ED	IS	Esophagus-Gastroesophageal-Junction	17224	0.025729	0.05059	0.013092	0.024704
ED	IS	Esophagus-Mucosa	17224	-0.0086286	-0.016663	0.0077334	0.86773
ED	IS	Esophagus-Muscularis	17224	0.025151	0.049554	0.012698	0.023823
ED	IS	Fallopian-Tube	17224	0.012696	0.024587	0.012096	0.14696
ED	IS	Heart-Atrial-Appendage	17224	0.037162	0.066661	0.0096266	5.6848e-05
ED	IS	Heart-Left-Ventricle	17224	0.035199	0.058721	0.0091956	6.4891e-05
ED	IS	Kidney-Cortex	17224	0.011618	0.020392	0.0091917	0.10312
ED	IS	Kidney-Medulla	17224	0.015858	0.029286	0.009438	0.046469
ED	IS	Liver	17224	-0.0025755	-0.0046352	0.0065115	0.65377
ED	IS	Lung	17224	0.0051424	0.0099254	0.0093151	0.29046
ED	IS	Minor-Salivary-Gland	17224	-0.01164	-0.02163	0.0097239	0.88436
ED	IS	Muscle-Skeletal	17224	0.0207	0.039146	0.0070304	0.0016203
ED	IS	Nerve-Tibial	17224	0.019668	0.039523	0.010274	0.027795
ED	IS	Ovary	17224	-0.0065954	-0.013354	0.0098817	0.74775
ED	IS	Pancreas	17224	0.0079797	0.013338	0.0085563	0.17552
ED	IS	Pituitary	17224	-0.0047639	-0.0088676	0.0090996	0.69969
ED	IS	Prostate	17224	-0.014738	-0.027915	0.012183	0.8868
ED	IS	Skin-Not-Sun-Exposed-Suprapubic	17224	-0.0065668	-0.012648	0.0078074	0.79985
ED	IS	Skin-Sun-Exposed-Lower-leg	17224	-0.0075954	-0.014718	0.0078305	0.83397
ED	IS	Small-Intestine-Terminal-Ileum	17224	-0.0044391	-0.0081503	0.0098232	0.67433
ED	IS	Spleen	17224	-0.012061	-0.023875	0.007456	0.94712
ED	IS	Stomach	17224	0.01012	0.018363	0.0122	0.2034
ED	IS	Testis	17224	-0.009499	-0.016369	0.0057082	0.95194
ED	IS	Thyroid	17224	0.011071	0.021895	0.0098714	0.13104
ED	IS	Uterus	17224	0.013955	0.028395	0.011069	0.10371
ED	IS	Vagina	17224	-0.0081053	-0.015474	0.011149	0.76637
ED	IS	Whole-Blood	17224	-0.010009	-0.018089	0.0057318	0.9596

## Sheet: Figure 5A
p1	p2	rg/h2	se	z	p
ED_IS	ED_IS	0.25
ED_IS	ED_I	0.8658	0.0361	23.9969	2.99e-127
ED_IS	ED_IL	0.7324	0.051	14.359	9.36e-47
ED_IS	ED_AL	0.5625	0.0598	9.4101	4.96e-21
ED_IS	ED_A	0.5466	0.0558	9.8008	1.12e-22
ED_IS	ED_AS	0.8411	0.0315	26.6781	8.46e-157
ED_IS	ES_IS	0.8897	0.0305	29.1437	1e-186
ED_IS	ES_I	0.6916	0.0453	15.2535	1.56e-52
ED_IS	ES_IL	0.511	0.0536	9.5328	1.53e-21
ED_IS	ES_AL	0.4734	0.0551	8.591	8.62e-18
ED_IS	ES_A	0.5154	0.0556	9.2711	1.84e-20
ED_IS	ES_AS	0.7399	0.0425	17.4169	6.14e-68
ED_I	ED_IS	0.8658	0.0361	23.9969	2.99e-127
ED_I	ED_I	0.2
ED_I	ED_IL	0.7873	0.0487	16.1708	8.1e-59
ED_I	ED_AL	0.6382	0.0731	8.7358	2.42e-18
ED_I	ED_A	0.6874	0.062	11.0909	1.39e-28
ED_I	ED_AS	0.6772	0.0535	12.6576	1.02e-36
ED_I	ES_IS	0.8383	0.0446	18.8157	5.61e-79
ED_I	ES_I	0.7428	0.0438	16.9477	2e-64
ED_I	ES_IL	0.519	0.0636	8.1545	3.51e-16
ED_I	ES_AL	0.4916	0.0629	7.8178	5.37e-15
ED_I	ES_A	0.59	0.0603	9.7896	1.25e-22
ED_I	ES_AS	0.6759	0.056	12.0673	1.57e-33
ED_IL	ED_IS	0.7324	0.051	14.359	9.36e-47
ED_IL	ED_I	0.7873	0.0487	16.1708	8.1e-59
ED_IL	ED_IL	0.19
ED_IL	ED_AL	0.9502	0.0412	23.0842	6.68e-118
ED_IL	ED_A	0.8221	0.0526	15.6293	4.6e-55
ED_IL	ED_AS	0.6034	0.062	9.7373	2.09e-22
ED_IL	ES_IS	0.6533	0.0637	10.2551	1.12e-24
ED_IL	ES_I	0.6616	0.0553	11.9647	5.44e-33
ED_IL	ES_IL	0.7902	0.0438	18.0429	8.97e-73
ED_IL	ES_AL	0.7458	0.0569	13.1146	2.71e-39
ED_IL	ES_A	0.5882	0.0715	8.2276	1.91e-16
ED_IL	ES_AS	0.5882	0.0682	8.6297	6.15e-18
ED_AL	ED_IS	0.5625	0.0598	9.4101	4.96e-21
ED_AL	ED_I	0.6382	0.0731	8.7358	2.42e-18
ED_AL	ED_IL	0.9502	0.0412	23.0842	6.68e-118
ED_AL	ED_AL	0.17
ED_AL	ED_A	0.889	0.0467	19.035	8.75e-81
ED_AL	ED_AS	0.5158	0.0697	7.3975	1.39e-13
ED_AL	ES_IS	0.6402	0.0761	8.4087	4.14e-17
ED_AL	ES_I	0.5781	0.0678	8.5318	1.44e-17
ED_AL	ES_IL	0.757	0.0619	12.2329	2.07e-34
ED_AL	ES_AL	0.7803	0.057	13.6847	1.25e-42
ED_AL	ES_A	0.6208	0.072	8.6184	6.79e-18
ED_AL	ES_AS	0.5645	0.0769	7.3427	2.09e-13
ED_A	ED_IS	0.5466	0.0558	9.8	1.12e-22
ED_A	ED_I	0.6874	0.062	11.1	1.39e-28
ED_A	ED_IL	0.8221	0.0526	15.6	4.6e-55
ED_A	ED_AL	0.889	0.0467	19	8.75e-81
ED_A	ED_A	0.17
ED_A	ED_AS	0.6121	0.0581	10.5	5.67e-26
ED_A	ES_IS	0.6849	0.0618	11.1	1.47e-28
ED_A	ES_I	0.6554	0.0608	10.8	4.14e-27
ED_A	ES_IL	0.6544	0.0587	11.2	6.91e-29
ED_A	ES_AL	0.7003	0.0583	12	3.02e-33
ED_A	ES_A	0.7838	0.0521	15.1	3.27e-51
ED_A	ES_AS	0.7331	0.0625	11.7	8.38e-32
ED_AS	ED_IS	0.8411	0.0315	26.6781	8.46e-157
ED_AS	ED_I	0.6772	0.0535	12.6576	1.02e-36
ED_AS	ED_IL	0.6034	0.062	9.7373	2.09e-22
ED_AS	ED_AL	0.5158	0.0697	7.3975	1.39e-13
ED_AS	ED_A	0.6121	0.0581	10.5397	5.67e-26
ED_AS	ED_AS	0.22
ED_AS	ES_IS	0.7489	0.0469	15.9556	2.61e-57
ED_AS	ES_I	0.5715	0.0559	10.2172	1.66e-24
ED_AS	ES_IL	0.446	0.063	7.083	1.41e-12
ED_AS	ES_AL	0.4201	0.0673	6.2413	4.34e-10
ED_AS	ES_A	0.565	0.0607	9.3095	1.28e-20
ED_AS	ES_AS	0.8056	0.0398	20.2384	4.49e-91
ES_IS	ED_IS	0.8897	0.0305	29.1437	1e-186
ES_IS	ED_I	0.8383	0.0446	18.8157	5.61e-79
ES_IS	ED_IL	0.6533	0.0637	10.2551	1.12e-24
ES_IS	ED_AL	0.6402	0.0761	8.4087	4.14e-17
ES_IS	ED_A	0.6849	0.0618	11.0856	1.47e-28
ES_IS	ED_AS	0.7489	0.0469	15.9556	2.61e-57
ES_IS	ES_IS	0.28
ES_IS	ES_I	0.8669	0.0245	35.4566	2.29e-275
ES_IS	ES_IL	0.7132	0.0435	16.4101	1.62e-60
ES_IS	ES_AL	0.6744	0.0473	14.2455	4.78e-46
ES_IS	ES_A	0.7341	0.0438	16.7567	5.06e-63
ES_IS	ES_AS	0.8828	0.0267	33.0286	3.16e-239
ES_I	ED_IS	0.6916	0.0453	15.3	1.56e-52
ES_I	ED_I	0.7428	0.0438	16.9	2e-64
ES_I	ED_IL	0.6616	0.0553	12	5.44e-33
ES_I	ED_AL	0.5781	0.0678	8.53	1.44e-17
ES_I	ED_A	0.6554	0.0608	10.8	4.14e-27
ES_I	ED_AS	0.5715	0.0559	10.2	1.66e-24
ES_I	ES_IS	0.8669	0.0245	35.5	2.29e-275
ES_I	ES_I	0.23
ES_I	ES_IL	0.8247	0.0249	33.1	1.21e-240
ES_I	ES_AL	0.7476	0.0352	21.2	4.57e-100
ES_I	ES_A	0.8339	0.037	22.5	1.69e-112
ES_I	ES_AS	0.8066	0.0389	20.7	2.49e-95
ES_IL	ED_IS	0.511	0.0536	9.53	1.53e-21
ES_IL	ED_I	0.519	0.0636	8.15	3.51e-16
ES_IL	ED_IL	0.7902	0.0438	18	8.97e-73
ES_IL	ED_AL	0.757	0.0619	12.2	2.07e-34
ES_IL	ED_A	0.6544	0.0587	11.2	6.91e-29
ES_IL	ED_AS	0.446	0.063	7.08	1.41e-12
ES_IL	ES_IS	0.7132	0.0435	16.4	1.62e-60
ES_IL	ES_I	0.8247	0.0249	33.1	1.21e-240
ES_IL	ES_IL	0.22
ES_IL	ES_AL	0.9705	0.0178	54.5	0
ES_IL	ES_A	0.856	0.032	26.7	2.92e-157
ES_IL	ES_AS	0.7049	0.0407	17.3	4.19e-67
ES_AL	ED_IS	0.4734	0.0551	8.59	8.62e-18
ES_AL	ED_I	0.4916	0.0629	7.82	5.37e-15
ES_AL	ED_IL	0.7458	0.0569	13.1	2.71e-39
ES_AL	ED_AL	0.7803	0.057	13.7	1.25e-42
ES_AL	ED_A	0.7003	0.0583	12	3.02e-33
ES_AL	ED_AS	0.4201	0.0673	6.24	4.34e-10
ES_AL	ES_IS	0.6744	0.0473	14.2	4.78e-46
ES_AL	ES_I	0.7476	0.0352	21.2	4.57e-100
ES_AL	ES_IL	0.9705	0.0178	54.5	0
ES_AL	ES_AL	0.24
ES_AL	ES_A	0.8955	0.0231	38.7	0
ES_AL	ES_AS	0.6733	0.0483	13.9	3.71e-44
ES_A	ED_IS	0.5154	0.0556	9.27	1.84e-20
ES_A	ED_I	0.59	0.0603	9.79	1.25e-22
ES_A	ED_IL	0.5882	0.0715	8.23	1.91e-16
ES_A	ED_AL	0.6208	0.072	8.62	6.79e-18
ES_A	ED_A	0.7838	0.0521	15.1	3.27e-51
ES_A	ED_AS	0.565	0.0607	9.31	1.28e-20
ES_A	ES_IS	0.7341	0.0438	16.8	5.06e-63
ES_A	ES_I	0.8339	0.037	22.5	1.69e-112
ES_A	ES_IL	0.856	0.032	26.7	2.92e-157
ES_A	ES_AL	0.8955	0.0231	38.7	0
ES_A	ES_A	0.23
ES_A	ES_AS	0.8116	0.0349	23.3	1.29e-119
ES_AS	ED_IS	0.7399	0.0425	17.4169	6.14e-68
ES_AS	ED_I	0.6759	0.056	12.0673	1.57e-33
ES_AS	ED_IL	0.5882	0.0682	8.6297	6.15e-18
ES_AS	ED_AL	0.5645	0.0769	7.3427	2.09e-13
ES_AS	ED_A	0.7331	0.0625	11.7355	8.38e-32
ES_AS	ED_AS	0.8056	0.0398	20.2384	4.49e-91
ES_AS	ES_IS	0.8828	0.0267	33.0286	3.16e-239
ES_AS	ES_I	0.8066	0.0389	20.7159	2.49e-95
ES_AS	ES_IL	0.7049	0.0407	17.3067	4.19e-67
ES_AS	ES_AL	0.6733	0.0483	13.9383	3.71e-44
ES_AS	ES_A	0.8116	0.0349	23.2541	1.29e-119
ES_AS	ES_AS	0.24

## Sheet: Figure 5B
Period	p1	p2	rg	SE	Z	P
ES	IS	LVEDV	-0.01174	0.05441	-0.2158	0.8291
ES	IS	LVEDVi	-0.1013	0.05946	-1.703	0.08851
ES	IS	LVEF	0.3633	0.06649	5.463	4.69e-08
ES	IS	LLVESVi	-0.2565	0.05791	-4.429	9.47e-06
ES	IS	SV	0.1753	0.06501	2.696	0.007012
ES	IS	SVi	0.09418	0.07822	1.204	0.2286
ES	IS	LVESV	-0.1923	0.05751	-3.344	0.0008257
ES	IS	SBP	0.4493	0.0361	12.435	1.69e-35
ES	IS	DBP	0.3001	0.0415	7.2368	4.59e-13
ES	IS	HR	0.0604	0.0765	0.7892	0.43
ES	I	LVEDV	-0.1365	0.05983	-2.282	0.0225
ES	I	LVEDVi	-0.212	0.06444	-3.29	0.001002
ES	I	LVEF	0.335	0.05981	5.601	2.13e-08
ES	I	LLVESVi	-0.3003	0.05824	-5.156	2.52e-07
ES	I	SV	0.004336	0.06686	0.06486	0.9483
ES	I	SVi	-0.06328	0.0786	-0.805	0.4208
ES	I	LVESV	-0.2518	0.05778	-4.357	1.32e-05
ES	I	SBP	0.4069	0.0394	10.3188	5.79e-25
ES	I	DBP	0.2749	0.0413	6.6503	2.93e-11
ES	I	HR	0.1599	0.0785	2.0368	0.0417
ES	IL	LVEDV	-0.2817	0.06319	-4.458	8.25e-06
ES	IL	LVEDVi	-0.3406	0.06708	-5.078	3.82e-07
ES	IL	LVEF	0.5438	0.06161	8.826	1.09e-18
ES	IL	LLVESVi	-0.4947	0.05269	-9.39	6.01e-21
ES	IL	SV	-0.05317	0.08552	-0.6217	0.5341
ES	IL	SVi	-0.08873	0.09992	-0.8881	0.3745
ES	IL	LVESV	-0.452	0.05403	-8.364	6.05e-17
ES	IL	SBP	0.3851	0.0435	8.8478	8.93e-19
ES	IL	DBP	0.2638	0.0532	4.9607	7.03e-07
ES	IL	HR	0.1263	0.0902	1.4011	0.161
ES	AL	LVEDV	-0.3563	0.06056	-5.883	4.03e-09
ES	AL	LVEDVi	-0.4356	0.06049	-7.202	5.94e-13
ES	AL	LVEF	0.5986	0.06002	9.972	2.01e-23
ES	AL	LLVESVi	-0.5827	0.05103	-11.42	3.34e-30
ES	AL	SV	-0.1015	0.07994	-1.269	0.2044
ES	AL	SVi	-0.1551	0.0907	-1.71	0.08729
ES	AL	LVESV	-0.5292	0.05407	-9.786	1.29e-22
ES	AL	SBP	0.3871	0.048	8.0668	7.22e-16
ES	AL	DBP	0.2887	0.0538	5.3627	8.2e-08
ES	AL	HR	0.1739	0.0859	2.0245	0.0429
ES	A	LVEDV	-0.3839	0.05843	-6.571	4.99e-11
ES	A	LVEDVi	-0.423	0.0612	-6.911	4.82e-12
ES	A	LVEF	0.4548	0.06586	6.906	4.99e-12
ES	A	LLVESVi	-0.5015	0.05327	-9.414	4.78e-21
ES	A	SV	-0.216	0.08138	-2.654	0.007947
ES	A	SVi	-0.2209	0.09366	-2.359	0.01833
ES	A	LVESV	-0.4715	0.05363	-8.792	1.47e-18
ES	A	SBP	0.4181	0.0471	8.8859	6.34e-19
ES	A	DBP	0.349	0.0503	6.943	3.84e-12
ES	A	HR	0.3182	0.084	3.7861	0.000153
ES	AS	LVEDV	-0.1303	0.05953	-2.188	0.02868
ES	AS	LVEDVi	-0.1546	0.06606	-2.34	0.01926
ES	AS	LVEF	0.3786	0.06323	5.988	2.12e-09
ES	AS	LLVESVi	-0.3001	0.05925	-5.065	4.08e-07
ES	AS	SV	0.04515	0.07228	0.6247	0.5322
ES	AS	SVi	0.04495	0.08132	0.5528	0.5804
ES	AS	LVESV	-0.2752	0.05579	-4.933	8.11e-07
ES	AS	SBP	0.4387	0.0443	9.9119	3.69e-23
ES	AS	DBP	0.2748	0.0468	5.8657	4.47e-09
ES	AS	HR	0.1024	0.0785	1.3046	0.192
ED	IS	LVEDV	0.1855	0.05812	3.191	0.001416
ED	IS	LVEDVi	0.07665	0.06349	1.207	0.2273
ED	IS	LVEF	0.08567	0.07437	1.152	0.2493
ED	IS	LLVESVi	-0.00028	0.06378	-0.004429	0.9965
ED	IS	SV	0.2588	0.06753	3.832	0.000127
ED	IS	SVi	0.1333	0.07518	1.773	0.07625
ED	IS	LVESV	0.07153	0.06093	1.174	0.2404
ED	I	LVEDV	0.101	0.06498	1.555	0.12
ED	I	LVEDVi	0.008509	0.07	0.1215	0.9033
ED	I	LVEF	0.1602	0.08034	1.993	0.04621
ED	I	LLVESVi	-0.08459	0.07146	-1.184	0.2365
ED	I	SV	0.1905	0.07099	2.683	0.007293
ED	I	SVi	0.09388	0.07993	1.175	0.2402
ED	I	LVESV	-0.0165	0.0699	-0.2361	0.8134
ED	IL	LVEDV	-0.04596	0.07039	-0.6529	0.5138
ED	IL	LVEDVi	-0.1176	0.07275	-1.617	0.106
ED	IL	LVEF	0.286	0.08522	3.356	0.0007898
ED	IL	LLVESVi	-0.2313	0.07547	-3.065	0.002175
ED	IL	SV	0.1051	0.08082	1.3	0.1936
ED	IL	SVi	0.04456	0.08851	0.5034	0.6147
ED	IL	LVESV	-0.1754	0.07441	-2.357	0.01843
ED	AL	LVEDV	-0.08204	0.07767	-1.056	0.2908
ED	AL	LVEDVi	-0.1386	0.08112	-1.708	0.08759
ED	AL	LVEF	0.3275	0.09704	3.375	0.0007378
ED	AL	LLVESVi	-0.264	0.08086	-3.265	0.001095
ED	AL	SV	0.09021	0.0979	0.9214	0.3568
ED	AL	SVi	0.04902	0.1092	0.4488	0.6536
ED	AL	LVESV	-0.2194	0.07916	-2.772	0.005575
ED	A	LVEDV	-0.1438	0.0704	-2.042	0.04113
ED	A	LVEDVi	-0.2129	0.07177	-2.966	0.003014
ED	A	LVEF	0.1331	0.08289	1.605	0.1085
ED	A	LLVESVi	-0.2047	0.07205	-2.841	0.004494
ED	A	SV	-0.08435	0.08074	-1.045	0.2961
ED	A	SVi	-0.1499	0.08695	-1.724	0.08468
ED	A	LVESV	-0.1589	0.07138	-2.226	0.02604
ED	AS	LVEDV	0.1604	0.0637	2.518	0.01179
ED	AS	LVEDVi	0.08592	0.06535	1.315	0.1885
ED	AS	LVEF	0.0118	0.08514	0.1386	0.8898
ED	AS	LLVESVi	0.04393	0.07031	0.6248	0.5321
ED	AS	SV	0.191	0.07239	2.638	0.00833
ED	AS	SVi	0.09639	0.07774	1.24	0.215
ED	AS	LVESV	0.09054	0.06982	1.297	0.1947
ED	IS	SBP	0.3031	0.038	7.9861	1.39e-15
ED	IS	DBP	0.1902	0.0416	4.5745	4.77e-06
ED	IS	HR	-0.0765	0.0779	-0.9812	0.327
ED	I	SBP	0.2979	0.0423	7.0388	1.94e-12
ED	I	DBP	0.222	0.0435	5.1014	3.37e-07
ED	I	HR	-0.023	0.09	-0.2552	0.799
ED	IL	SBP	0.2305	0.0428	5.3853	7.23e-08
ED	IL	DBP	0.1075	0.0501	2.1465	0.0318
ED	IL	HR	-0.1017	0.0921	-1.1036	0.27
ED	AL	SBP	0.1901	0.0507	3.7511	0.0002
ED	AL	DBP	0.1252	0.0557	2.2461	0.0247
ED	AL	HR	-0.1624	0.0942	-1.7235	0.0848
ED	A	SBP	0.2446	0.0476	5.1419	2.72e-07
ED	A	DBP	0.2435	0.0499	4.8798	1.06e-06
ED	A	HR	-0.0185	0.0904	-0.2042	0.838
ED	AS	SBP	0.3036	0.0421	7.2159	5.36e-13
ED	AS	DBP	0.1986	0.0458	4.3369	1.45e-05
ED	AS	HR	-0.1399	0.0847	-1.6511	0.0987

## Sheet: Figure 5C
Period	p1	p2	rg	SE	Z	P
ES	IS	Angina pectoris	0.1205	0.09843	1.224	0.221
ES	IS	Any ischemic stroke	0.1985	0.06522	3.044	0.002335
ES	IS	Atrial fibrillation	0.09095	0.046	1.977	0.04805
ES	IS	Cardiomyopathy	0.0666	0.1871	0.3559	0.7219
ES	IS	Chronic ischaemic heart disease	0.2091	0.0574	3.6429	0.0003
ES	IS	Dilated cardiomyopathy	0.1914	0.1668	1.1475	0.2512
ES	IS	heart failure	0.1228	0.09039	1.358	0.1745
ES	IS	Hypertension	0.4288	0.04089	10.49	1.009e-25
ES	IS	Hypertrophic cardiomyopathy	0.5198	0.1627	3.1951	0.0014
ES	IS	Myocardial infarction	0.1432	0.06819	2.1	0.0358
ES	IS	Pulmonary hypertension	0.3685	0.1628	2.2638	0.0236
ES	I	Angina pectoris	0.1077	0.08084	1.333	0.1826
ES	I	Any ischemic stroke	0.2031	0.06748	3.01	0.002609
ES	I	Atrial fibrillation	0.08942	0.04343	2.059	0.03948
ES	I	Cardiomyopathy	-0.01295	0.173	-0.07486	0.94
ES	I	Chronic ischaemic heart disease	0.2401	0.0587	4.0886	4.34e-05
ES	I	Dilated cardiomyopathy	0.0308	0.1408	0.2189	0.8267
ES	I	heart failure	0.01974	0.09542	0.2068	0.8361
ES	I	Hypertension	0.4244	0.04091	10.37	3.267e-25
ES	I	Hypertrophic cardiomyopathy	0.4382	0.1564	2.8017	0.0051
ES	I	Myocardial infarction	0.1738	0.07005	2.48	0.01313
ES	I	Pulmonary hypertension	0.2718	0.159	1.7098	0.0873
ES	IL	Angina pectoris	-0.01364	0.1029	-0.1325	0.895
ES	IL	Any ischemic stroke	0.1774	0.07199	2.465	0.01371
ES	IL	Atrial fibrillation	0.07853	0.04524	1.736	0.08262
ES	IL	Cardiomyopathy	-0.0713	0.177	-0.4029	0.687
ES	IL	Chronic ischaemic heart disease	0.1912	0.0596	3.2064	0.0013
ES	IL	Dilated cardiomyopathy	0.0311	0.1608	0.1934	0.8467
ES	IL	heart failure	0.1154	0.1008	1.145	0.252
ES	IL	Hypertension	0.3616	0.0481	7.519	5.533e-14
ES	IL	Hypertrophic cardiomyopathy	0.4518	0.1833	2.4642	0.0137
ES	IL	Myocardial infarction	0.1809	0.07042	2.569	0.0102
ES	IL	Pulmonary hypertension	0.3367	0.1775	1.8971	0.0578
ES	AL	Angina pectoris	0.02359	0.09558	0.2468	0.8051
ES	AL	Any ischemic stroke	0.2179	0.07499	2.906	0.003663
ES	AL	Atrial fibrillation	0.06284	0.04608	1.364	0.1726
ES	AL	Cardiomyopathy	-0.1297	0.1817	-0.7138	0.4754
ES	AL	Chronic ischaemic heart disease	0.1796	0.0594	3.0221	0.0025
ES	AL	Dilated cardiomyopathy	-0.0903	0.1533	-0.5888	0.556
ES	AL	heart failure	0.06222	0.09919	0.6273	0.531
ES	AL	Hypertension	0.336	0.04617	7.278	3.39e-13
ES	AL	Hypertrophic cardiomyopathy	0.4904	0.1788	2.7422	0.0061
ES	AL	Myocardial infarction	0.162	0.0731	2.216	0.0267
ES	AL	Pulmonary hypertension	0.0461	0.1459	0.3161	0.7519
ES	A	Angina pectoris	0.02224	0.09914	0.2243	0.8225
ES	A	Any ischemic stroke	0.2172	0.08195	2.651	0.008031
ES	A	Atrial fibrillation	0.03692	0.04997	0.7388	0.46
ES	A	Cardiomyopathy	0.1209	0.1745	0.6928	0.4885
ES	A	Chronic ischaemic heart disease	0.2127	0.0572	3.7196	0.0002
ES	A	Dilated cardiomyopathy	0.058	0.1572	0.3689	0.7122
ES	A	heart failure	0.07906	0.09854	0.8023	0.4224
ES	A	Hypertension	0.4207	0.05055	8.321	8.71e-17
ES	A	Hypertrophic cardiomyopathy	0.5016	0.1962	2.5565	0.0106
ES	A	Myocardial infarction	0.1983	0.07566	2.621	0.008755
ES	A	Pulmonary hypertension	0.0023	0.1476	0.0154	0.9877
ES	AS	Angina pectoris	0.1599	0.09854	1.623	0.1046
ES	AS	Any ischemic stroke	0.2416	0.07516	3.214	0.001308
ES	AS	Atrial fibrillation	0.1159	0.04802	2.413	0.01582
ES	AS	Cardiomyopathy	0.0473	0.1786	0.2648	0.7912
ES	AS	Chronic ischaemic heart disease	0.2212	0.0563	3.9313	8.45e-05
ES	AS	Dilated cardiomyopathy	0.0917	0.1512	0.6067	0.5441
ES	AS	heart failure	0.1195	0.09314	1.282	0.1997
ES	AS	Hypertension	0.3816	0.0454	8.404	4.312e-17
ES	AS	Hypertrophic cardiomyopathy	0.5521	0.1562	3.5346	0.0004
ES	AS	Myocardial infarction	0.09335	0.07435	1.255	0.2093
ES	AS	Pulmonary hypertension	0.3763	0.1836	2.0493	0.0404
ED	IS	Any ischemic stroke	0.1625	0.07178	2.263	0.02361
ED	IS	Coronary artery disease	0.1882	0.04251	4.428	9.51e-06
ED	IS	Angina pectoris	0.1731	0.08643	2.002	0.04527
ED	IS	Myocardial infarction	0.01298	0.06739	0.1926	0.8472
ED	IS	Atrial fibrillation	0.1057	0.05022	2.106	0.03523
ED	IS	heart failure	0.226	0.09307	2.428	0.01516
ED	IS	Cardiomyopathy	0.1952	0.1874	1.042	0.2976
ED	IS	Hypertrophic cardiomyopathy	0.4163	0.1538	2.7057	0.0068
ED	IS	Dilated cardiomyopathy	0.2672	0.1664	1.6057	0.1083
ED	IS	Pulmonary hypertension	0.3698	0.1672	2.211	0.027
ED	IS	Hypertension	0.3497	0.03904	8.958	3.32e-19
ED	I	Any ischemic stroke	0.1306	0.07901	1.653	0.09832
ED	I	Coronary artery disease	0.2049	0.04859	4.218	2.468e-05
ED	I	Angina pectoris	0.165	0.09177	1.798	0.07217
ED	I	Myocardial infarction	0.1507	0.07728	1.95	0.05112
ED	I	Atrial fibrillation	0.07477	0.05017	1.49	0.136
ED	I	heart failure	0.1297	0.1083	1.198	0.2308
ED	I	Cardiomyopathy	0.09331	0.1898	0.4916	0.623
ED	I	Hypertrophic cardiomyopathy	0.4286	0.1599	2.6807	0.0073
ED	I	Dilated cardiomyopathy	0.2102	0.1581	1.3297	0.1836
ED	I	Pulmonary hypertension	0.3881	0.1773	2.1894	0.0286
ED	I	Hypertension	0.3308	0.04555	7.261	3.832e-13
ED	IL	Any ischemic stroke	0.1187	0.07117	1.667	0.09546
ED	IL	Coronary artery disease	0.1843	0.05122	3.597	0.0003217
ED	IL	Angina pectoris	0.1399	0.09205	1.52	0.1286
ED	IL	Myocardial infarction	0.1541	0.07511	2.051	0.04024
ED	IL	Atrial fibrillation	0.0349	0.04624	0.7547	0.4504
ED	IL	heart failure	0.1228	0.1002	1.225	0.2205
ED	IL	Cardiomyopathy	-0.1043	0.1794	-0.5814	0.561
ED	IL	Hypertrophic cardiomyopathy	0.3676	0.158	2.3266	0.02
ED	IL	Dilated cardiomyopathy	0.0845	0.1521	0.5555	0.5786
ED	IL	Pulmonary hypertension	0.3248	0.1791	1.8137	0.0697
ED	IL	Hypertension	0.2897	0.04427	6.544	5.986e-11
ED	AL	Any ischemic stroke	0.07932	0.08431	0.9407	0.3469
ED	AL	Coronary artery disease	0.04874	0.05269	0.9251	0.3549
ED	AL	Angina pectoris	0.03515	0.1102	0.3191	0.7497
ED	AL	Myocardial infarction	-0.1023	0.07712	-1.326	0.185
ED	AL	Atrial fibrillation	-0.03561	0.05108	-0.6972	0.4857
ED	AL	heart failure	0.002315	0.1179	0.01963	0.9843
ED	AL	Cardiomyopathy	-0.03904	0.2174	-0.1795	0.8575
ED	AL	Hypertrophic cardiomyopathy	0.4858	0.1969	2.4667	0.0136
ED	AL	Dilated cardiomyopathy	0.1247	0.1724	0.7231	0.4696
ED	AL	Pulmonary hypertension	0.0932	0.1912	0.4875	0.6259
ED	AL	Hypertension	0.2123	0.04821	4.404	1.062e-05
ED	A	Any ischemic stroke	0.1791	0.08058	2.222	0.02625
ED	A	Coronary artery disease	0.1479	0.05227	2.828	0.004677
ED	A	Angina pectoris	0.1558	0.1077	1.447	0.1479
ED	A	Myocardial infarction	-0.01345	0.08426	-0.1596	0.8732
ED	A	Atrial fibrillation	-0.01424	0.05298	-0.2688	0.788
ED	A	heart failure	0.004441	0.1062	0.04183	0.9666
ED	A	Cardiomyopathy	0.08742	0.2159	0.4048	0.686
ED	A	Hypertrophic cardiomyopathy	0.6453	0.1897	3.4013	0.0007
ED	A	Dilated cardiomyopathy	0.2058	0.1783	1.1538	0.2486
ED	A	Pulmonary hypertension	-0.0247	0.1703	-0.1451	0.8847
ED	A	Hypertension	0.3156	0.04794	6.582	4.631e-11
ED	AS	Any ischemic stroke	0.1922	0.06869	2.798	0.005141
ED	AS	Coronary artery disease	0.1858	0.04323	4.298	1.726e-05
ED	AS	Angina pectoris	0.1514	0.09229	1.641	0.1009
ED	AS	Myocardial infarction	0.04388	0.07197	0.6097	0.5421
ED	AS	Atrial fibrillation	0.1075	0.04779	2.249	0.0245
ED	AS	heart failure	0.2196	0.09201	2.387	0.01699
ED	AS	Cardiomyopathy	0.4573	0.2179	2.099	0.03584
ED	AS	Hypertrophic cardiomyopathy	0.4558	0.1549	2.9427	0.0033
ED	AS	Dilated cardiomyopathy	0.2401	0.1618	1.4837	0.1379
ED	AS	Pulmonary hypertension	0.2123	0.1572	1.3511	0.1767
ED	AS	Hypertension	0.2882	0.04103	7.022	2.185e-12

[truncated: 18 more sheets: Figure 6, Figure 7A, Figure 7B, Supplementary Fig 2A, Supplementary Fig 2B, Supplementary Fig 3, Supplementary Fig 5, Supplementary Fig 7, Supplementary Fig 8A, Supplementary Fig 8B, Supplementary Fig 9A, Supplementary Fig 9B, Supplementary Fig 10A, Supplementary Fig 10B, Supplementary Fig 11A, Supplementary Fig 11B, Supplementary Fig 12A, Supplementary Fig 12B]
